# Supplementary material for: An apical Phe-His pair defines the Orai1-coupling site and its occlusion within STIM1
Source: Nat Commun. 2023 Oct 30;14:6921. doi: 10.1038/s41467-023-42254-x (PMC10616141; doi:10.1038/s41467-023-42254-x)
Supplement: Supplementary file 4 — Source Data [file 41467_2023_42254_MOESM4_ESM.xlsx]

## Sheet: Figure 1
Figure 1
	Figure 1b
	Time (sec)	STIM1-YFP WT																		STIM1-YFP-F391H																				STIM1-YFP-H395F
	0	0	0.0081	0.0238	-0.008	0.0307	0.0227	-0.018	0.0077	0.014	0	0.0047	0.016	-0.003	-0.006	0	-0.015	0.0212		-0.002	0.012	-0.018	-0.018	0.0071	-0.011	0.0211	-0.018	-0.006	-0.008	-0.018	0.0141	-0.002	0.0256	0.0018	0.0116	-0.011	-0.002	-0.002		0.00913	0	0.00744	0	0	0	0	-0.00111	0	-0.00932
	20	0	0.0237	0.0368	0	0.0345	0.0277	-0.018	0.0018	0.0151	0	0.0046	0.0177	-0.004	-0.007	0	-0.015	0.0189		-0.018	0.0164	-0.018	-0.018	0.0115	-0.007	0.0264	-0.017	-0.008	-0.0001	-0.018	0.0113	-0.003	0.0195	0.0037	0.0095	-0.008	4e-05	0.0093		0.00743	0	0.00882	0	0	0	0	-0.00246	0	-0.01251
	40	0	0.0265	0.0389	0.0052	0.0319	0.0227	-0.018	-0.003	0.0118	0	0.004	0.0172	-0.004	-0.009	0	-0.015	0.0142		0.0098	-0.018	-0.018	0.0245	0.0143	-0.004	0.0278	0.0049	-0.007	0.0102	-0.018	0.0113	0.0003	0.0212	0.0083	0.008	-0.005	0.0031	0.0167		0.00612	0	0.00543	0	0	0	0	0.00424	0	-0.0045
	60	0	-0.011	0.0115	-0.018	0.0243	0.017	-0.018	-0.005	0.0103	0	0.001	0.0147	-0.009	-0.01	0	-0.016	0.011		0.0129	0.0228	-0.018	-0.018	0.014	0.0015	0.0301	-0.005	-0.005	0.0128	-0.018	0.0139	0.0082	0.0227	0.0088	0.0097	-0.004	0.0048	0.0239		0.01104	0	0.00871	0	0	0	0	0.00103	0	-0.01494
	80	0	0.0116	0.0319	0.0023	0.0266	0.024	-0.018	0.0009	0.0095	0	0.0126	0.0182	-0.003	-0.006	0.0005	-0.013	0.0227		0.0114	-0.018	-0.018	-0.018	0.0142	-0.0008	0.028	-0.002	-0.004	0.0242	-0.018	0.0148	0.0065	0.02	0.0082	0.01	-4e-05	0.0098	-0.018		0.02384	0	0.00656	0	0	0	0	-0.00703	0	-0.018
	100	0	0.0976	0.1238	0.0376	0.0484	0.0394	-0.018	0.0137	0.0219	0	0.0289	0.0265	0.0018	-0.0006	0.0075	0.0074	0.0397		0.0013	0.0122	-0.018	0.0233	0.0061	-0.018	0.0199	-0.018	-0.01	0.0151	-0.018	0.0013	-0.014	0.0094	-0.003	0.0012	-0.013	0.0013	0.0157		0.07691	0.01585	0.04306	0.03109	0.0445	0.02234	0.05019	-0.00068	-0.018	-0.01614
	120	0.1092	0.0903	0.1615	0.118	0.0778	0.1081	0.0247	0.0504	0.073	0.0671	0.0767	0.0793	0.0454	0.0302	0.0566	0.0732	0.0944		0.0093	0.0091	0.0548	0.0295	0.0098	-0.017	0.0171	-0.01	-0.01	0.0153	0.0394	-0.001	-0.011	0.0137	0.0066	0.0031	-0.008	0.0132	0.0217		0.09827	0.04654	0.07255	0.04959	0.07427	0.04572	0.07598	0.01669	-0.01388	-0.01414
	140	0.0847	0.182	0.1644	0.1164	0.0987	0.1359	0.0491	0.0719	0.0904	0.0991	0.0976	0.0994	0.0694	0.0447	0.0794	0.0973	0.1124		0.0267	0.027	0.0659	0.0428	0.0217	-0.012	0.0255	0.0022	-0.002	0.0358	0.0514	0.0103	0.0003	0.0249	0.0226	0.0137	0.0056	0.0197	0.0367		0.11625	0.077	0.09434	0.07518	0.09562	0.07674	0.08826	0.05364	0.0306	0.00921
	160	0.0729	0.1397	0.1747	0.1032	0.1116	0.1477	0.0586	0.0861	0.0958	0.1161	0.1093	0.1113	0.0825	0.0523	0.0879	0.1067	0.1205		0.03	0.0355	0.0782	0.0518	0.0283	-0.011	0.0281	0.0138	0.0035	0.0528	0.0637	0.021	0.007	0.0342	0.0334	0.0221	0.0168	0.029	0.044		0.12283	0.09745	0.10469	0.06947	0.10788	0.08625	0.10283	0.07305	0.08254	0.04114
	180	0.0959	0.14	0.1732	0.1042	0.1228	0.1551	0.0686	0.0933	0.0956	0.1225	0.1155	0.1173	0.0882	0.0559	0.0929	0.1145	0.1233		0.0384	0.0432	0.0867	0.054	0.0309	-0.01	0.0278	0.0103	0.0063	0.0627	0.0655	0.0222	0.009	0.0393	0.0378	0.0284	0.0246	0.0349	0.0494		0.12371	0.11196	0.11389	0.07437	0.11733	0.09429	0.11638	0.07908	0.10815	0.06026
	200	0.0963	0.1437	0.1692	0.1073	0.1316	0.1553	0.073	0.0993	0.0907	0.123	0.121	0.1182	0.0956	0.06	0.098	0.1204	0.1275		0.0343	0.0434	0.0879	0.0473	0.0323	-0.016	0.0262	0.0082	0.0064	0.0574	0.0628	0.0223	0.006	0.0376	0.0343	0.0268	0.0203	0.0384	0.046		0.1207	0.12099	0.12047	0.07984	0.12193	0.10123	0.12214	0.08046	0.12151	0.07289
	220	0.1034	0.1459	0.1702	0.1049	0.1336	0.1559	0.0777	0.1007	0.0863	0.128	0.123	0.1194	0.0983	0.0608	0.1027	0.1302	0.1257		0.0345	0.0437	0.0886	0.0465	0.0311	-0.009	0.0259	0.0202	0.0062	0.0538	0.0634	0.0241	0.0057	0.0379	0.0391	0.0291	0.0199	0.0412	0.0499		0.11323	0.11955	0.12369	0.07489	0.12351	0.10673	0.12369	0.07923	0.12181	0.08032
	240	0.1017	0.1399	0.17	0.1	0.1371	0.1565	0.085	0.1036	0.083	0.1268	0.1215	0.1241	0.0994	0.0618	0.1033	0.133	0.1274		0.0372	0.0461	0.0907	0.048	0.0357	-0.006	0.028	0.0178	0.0074	0.0543	0.0705	0.0266	0.0063	0.0383	0.0393	0.0294	0.0248	0.0427	0.0503		0.11521	0.12542	0.13065	0.08012	0.13178	0.10727	0.12823	0.07615	0.11904	0.079
	260	0.0956	0.1372	0.1653	0.0951	0.14	0.1544	0.0913	0.1019	0.0788	0.1239	0.1194	0.1252	0.0968	0.0613	0.1036	0.1357	0.125		0.0361	0.0405	0.0844	0.0446	0.0334	-0.011	0.0216	0.0105	0.0037	0.0445	0.0623	0.0218	0.0012	0.0319	0.0353	0.0256	0.0187	0.0386	0.0453		0.11631	0.1313	0.13407	0.08933	0.13533	0.10879	0.13525	0.07201	0.11214	0.08259
	280	0.0957	0.1419	0.1632	0.0954	0.1455	0.1577	0.0986	0.1021	0.0795	0.127	0.1181	0.1286	0.1004	0.0621	0.1064	0.1393	0.1226		0.0363	0.0391	0.0846	0.0503	0.0372	-0.006	0.0232	0.0118	0.0048	0.0477	0.0652	0.0248	0.0044	0.0374	0.0392	0.0263	0.0234	0.039	0.0481		0.11474	0.1257	0.13219	0.09397	0.13883	0.10282	0.13365	0.07358	0.11028	0.08682
	300	0.0995	0.1438	0.1635	0.0928	0.1498	0.1563	0.0995	0.1022	0.0828	0.1284	0.1174	0.129	0.1028	0.0637	0.1047	0.1401	0.1212		0.0345	0.038	0.0834	0.0525	0.0371	-0.007	0.0235	0.0092	0.0067	0.0452	0.0625	0.0263	0.0037	0.0376	0.0379	0.0286	0.0245	0.0421	0.048		0.11426	0.12694	0.13333	0.10232	0.14005	0.10368	0.13624	0.0678	0.10103	0.08499
	320	0.1087	0.1532	0.167	0.0995	0.1505	0.1541	0.0979	0.1003	0.0798	0.1288	0.1143	0.1277	0.1071	0.0623	0.1041	0.1364	0.1162		0.0344	0.032	0.0792	0.0485	0.0379	-0.007	0.0219	0.0159	0.0039	0.0414	0.056	0.0248	0.0029	0.0355	0.0393	0.0265	0.0248	0.0403	0.0453		0.11359	0.12163	0.13093	0.10611	0.13937	0.10273	0.13721	0.06719	0.09484	0.0839
	340	0.1017	0.1431	0.1595	0.0956	0.1499	0.1539	0.0988	0.1034	0.078	0.1276	0.1129	0.1282	0.1063	0.0604	0.1066	0.1428	0.1148		0.0292	0.0297	0.0748	0.0494	0.0357	-0.009	0.0217	0.0169	0.0045	0.0371	0.0565	0.0231	0.0002	0.0325	0.0342	0.0239	0.0235	0.0399	0.0442		0.11364	0.12242	0.13805	0.12033	0.14061	0.10386	0.13582	0.07176	0.09463	0.09012
	360	0.1044	0.1493	0.1631	0.1004	0.1501	0.1565	0.1034	0.1027	0.0784	0.1308	0.112	0.1297	0.1092	0.0641	0.1075	0.1461	0.1146		0.0241	0.0282	0.0722	0.0535	0.0355	-0.013	0.0156	0.0081	-0.0004	0.0316	0.0479	0.02	-0.001	0.0318	0.0331	0.0226	0.0222	0.0394	0.0449		0.11235	0.12319	0.1393	0.12247	0.13938	0.10514	0.13732	0.07159	0.08822	0.08746
	380	0.1046	0.1567	0.1719	0.1055	0.1528	0.1571	0.0961	0.1021	0.0819	0.1312	0.1176	0.1296	0.1156	0.0672	0.1124	0.1497	0.119		0.0241	0.0238	0.0742	0.0475	0.0316	-0.018	0.0169	-0.003	0.0004	0.0284	0.0386	0.0249	-0.008	0.0314	0.0243	0.0236	0.0171	0.0297	0.0333		0.11675	0.13387	0.15183	0.12748	0.14948	0.12101	0.13631	0.06811	0.08853	0.08646
	400	0.1244	0.1901	0.1989	0.1271	0.1577	0.1691	0.1113	0.117	0.09	0.1604	0.1221	0.1461	0.1276	0.0696	0.118	0.1658	0.1215		0.0886	0.1327	0.1567	0.1419	0.1185	0.0125	0.0727	0.0824	0.0535	0.108	0.1344	0.0947	0.0633	0.1005	0.1243	0.0957	0.1008	0.1093	0.1045		0.11107	0.12741	0.14659	0.12721	0.14823	0.11066	0.1376	0.07656	0.09593	0.09008
	420	0.1275	0.1826	0.2022	0.1234	0.1582	0.1721	0.1132	0.1203	0.0861	0.163	0.1216	0.1464	0.1287	0.0696	0.1214	0.1676	0.1214		0.1078	0.1514	0.1887	0.1558	0.1474	0.019	0.09	0.1026	0.0756	0.1188	0.1588	0.1171	0.0759	0.1153	0.1403	0.1162	0.1227	0.13	0.1279		0.11258	0.12525	0.14244	0.13167	0.14661	0.11239	0.13867	0.07915	0.09849	0.0927
	440	0.1182	0.1781	0.1942	0.1182	0.1626	0.1724	0.1102	0.1211	0.0863	0.1626	0.1232	0.1485	0.1313	0.0712	0.122	0.1705	0.124		0.1124	0.147	0.193	0.1552	0.1462	0.0165	0.0907	0.103	0.077	0.1169	0.1556	0.1186	0.0776	0.117	0.1394	0.1156	0.1261	0.1312	0.1286		0.11385	0.12719	0.14474	0.13634	0.14824	0.11327	0.14067	0.07867	0.10239	0.09132
	460	0.1136	0.1707	0.1927	0.1175	0.1608	0.1716	0.1067	0.1184	0.0813	0.1622	0.1212	0.1467	0.1264	0.0707	0.1235	0.1674	0.1205		0.1179	0.1434	0.1969	0.1564	0.1452	0.023	0.0928	0.1076	0.0804	0.1191	0.1588	0.1224	0.0809	0.1164	0.1394	0.1176	0.1276	0.1302	0.1339		0.11094	0.12232	0.14186	0.13517	0.14669	0.1109	0.14095	0.08004	0.10362	0.08862
	480	0.1161	0.1738	0.1926	0.1221	0.1568	0.1658	0.0982	0.1173	0.0779	0.1589	0.1187	0.1443	0.1218	0.0679	0.1219	0.1653	0.1193		0.119	0.1402	0.1977	0.1551	0.1448	0.0195	0.092	0.1017	0.0817	0.1194	0.1557	0.1224	0.0813	0.1147	0.138	0.1168	0.1294	0.1326	0.1366		0.11338	0.12276	0.14489	0.13926	0.14779	0.11033	0.14094	0.07135	0.09879	0.08426
	500	0.1157	0.1721	0.1944	0.1203	0.1561	0.1689	0.0985	0.1189	0.0779	0.1592	0.1186	0.1443	0.1249	0.069	0.1218	0.165	0.1172		0.1199	0.1314	0.198	0.1505	0.1407	0.0201	0.0905	0.0984	0.0797	0.1164	0.154	0.117	0.0783	0.1153	0.1335	0.114	0.1286	0.1276	0.132		0.11267	0.118	0.14254	0.13987	0.14356	0.10882	0.13627	0.07356	0.10231	0.08485
	520	0.1178	0.1799	0.1947	0.1212	0.155	0.1619	0.0937	0.1139	0.0755	0.1554	0.1169	0.1438	0.1213	0.0655	0.1195	0.1608	0.1114		0.1185	0.1294	0.1955	0.1455	0.1397	0.0164	0.0838	0.0957	0.0797	0.1085	0.1494	0.1136	0.0751	0.1088	0.1318	0.1129	0.1254	0.1272	0.1302		0.11569	0.12274	0.14102	0.14178	0.14676	0.10374	0.13859	0.06996	0.10063	0.08367
	540	0.1153	0.1758	0.1943	0.1193	0.1519	0.1628	0.0931	0.1152	0.0734	0.1551	0.1141	0.1426	0.1166	0.0646	0.1203	0.1615	0.1133		0.1204	0.13	0.196	0.1464	0.1405	0.0201	0.0858	0.1	0.0821	0.1102	0.1544	0.1159	0.0772	0.1129	0.1321	0.1138	0.1279	0.1277	0.132		0.11332	0.11664	0.13814	0.13862	0.14519	0.0894	0.13435	0.06535	0.09618	0.08266
	560	0.1155	0.1778	0.1935	0.1195	0.1517	0.1565	0.0872	0.111	0.0728	0.1483	0.1114	0.1393	0.1176	0.063	0.1214	0.1591	0.1074		0.1208	0.1275	0.1983	0.1444	0.1421	0.0155	0.0859	0.1008	0.0809	0.1074	0.1529	0.1134	0.0775	0.1099	0.1312	0.1115	0.1269	0.1282	0.1334		0.11207	0.11287	0.13765	0.1384	0.14042	0.08411	0.13352	0.068	0.09585	0.08503
	580	0.1149	0.1784	0.1928	0.119	0.1491	0.1549	0.085	0.1078	0.0736	0.1493	0.111	0.1389	0.1169	0.0633	0.1217	0.156	0.1058		0.1209	0.1254	0.198	0.1441	0.1396	0.0132	0.0829	0.1006	0.0789	0.1047	0.1504	0.1123	0.0745	0.1063	0.1255	0.1109	0.1265	0.1252	0.1312		0.11381	0.11663	0.13791	0.14188	0.14327	0.08709	0.13463	0.06933	0.098	0.08613
	600	0.1096	0.1759	0.1926	0.1134	0.1461	0.1528	0.0813	0.1104	0.0722	0.1477	0.1101	0.1374	0.115	0.0623	0.1184	0.1496	0.106		0.1201	0.1224	0.1982	0.1436	0.1401	0.0117	0.0809	0.098	0.0789	0.1033	0.1506	0.1119	0.0724	0.1078	0.1268	0.1093	0.124	0.1246	0.1298		0.11387	0.11349	0.1372	0.13973	0.14211	0.08614	0.13377	0.06539	0.08973	0.07904
	620	0.1115	0.1749	0.1886	0.1084	0.143	0.1505	0.0772	0.1052	0.0729	0.1442	0.1083	0.1349	0.1154	0.0612	0.1182	0.1496	0.1011		0.1229	0.1217	0.1996	0.1438	0.1398	0.0152	0.0814	0.0988	0.0808	0.1044	0.1502	0.1134	0.074	0.1069	0.1242	0.1089	0.1229	0.1246	0.1329		0.115	0.11226	0.13749	0.13921	0.14243	0.08452	0.13165	0.06738	0.08959	0.08336
	640	0.105	0.173	0.1863	0.1127	0.1409	0.1502	0.0744	0.1046	0.0704	0.1402	0.1064	0.1347	0.1149	0.0595	0.1178	0.1495	0.1022		0.121	0.1144	0.195	0.1372	0.1378	0.0058	0.077	0.0918	0.0797	0.0965	0.1466	0.1076	0.0689	0.1044	0.1205	0.1052	0.1216	0.1204	0.1291		0.11277	0.10844	0.13667	0.13912	0.14001	0.08536	0.13067	0.06676	0.08687	0.08148
	660	0.1044	0.1751	0.1895	0.1129	0.1405	0.1468	0.0683	0.1016	0.0694	0.1386	0.1057	0.1333	0.1135	0.0581	0.1154	0.1475	0.0991		0.1257	0.1157	0.2	0.1387	0.1378	0.0096	0.079	0.1024	0.0793	0.1004	0.1491	0.113	0.0692	0.1071	0.1218	0.1089	0.1249	0.1202	0.1294		0.11384	0.10907	0.13839	0.14074	0.1403	0.08395	0.13087	0.06346	0.08307	0.07866
	680	0.1001	0.1732	0.1831	0.1099	0.1404	0.1455	0.068	0.099	0.0695	0.1356	0.1038	0.1331	0.1138	0.057	0.1153	0.1509	0.097		0.1287	0.1218	0.2052	0.1454	0.1398	0.0131	0.0823	0.1057	0.0814	0.1063	0.1525	0.1157	0.0745	0.1101	0.1233	0.1102	0.1305	0.1221	0.1312		0.11839	0.10803	0.14112	0.14318	0.14292	0.08495	0.13203	0.06222	0.08304	0.07793
	700	0.0995	0.1739	0.1858	0.1102	0.138	0.1453	0.0658	0.1048	0.0668	0.1365	0.1034	0.1329	0.1126	0.0573	0.1143	0.1494	0.0963		0.1308	0.1242	0.2027	0.1434	0.1385	0.0103	0.0827	0.1047	0.0823	0.1016	0.154	0.1126	0.0722	0.1082	0.1216	0.111	0.131	0.1231	0.1313
	720
[truncated: 363 more columns]

## Sheet: Figure 2
Figure 2
	Figure 2g																									Figure 2h	Dark	Light		Figure 2i
	Time (sec)	STIM1-WT																									340.63	1611.5		Time (sec)	STIM1-H398F
	0	340.63	699.78	445.46	1450.78	222.77	357.93	693.94	322.85	335.54	597.59	429.55	278.52	324.65	220.42	203.66	411.01	579.42	653.19	879.2	523.13	333	218.75	371.45			699.78	2686.94		0	194.19	110.83	126.18	125.55	162.39	121.44	165.08	120.19	121.73	124.06	98.72	143.17	585.16	360.32	214.52	204.08	561.39	534.67	230.47
	8.045	376.77	837.16	542.9	1576.41	221.07	508.46	1054.31	341.94	331.31	665.62	440.76	291.02	316.27	218.2	199.31	463.93	909.92	961.76	1226.41	534.13	366.1	217.1	429.08			445.46	1996.23		8.045	196.59	113.33	128.33	126.33	162.73	120.45	170.6	120.35	124.29	125.29	98.79	135.59	651.34	399.18	212.92	199.58	544.42	552.9	227.23
	16.068	436.41	1315.72	725.31	1905.32	224.9	827.58	1723.03	427.58	340.76	851.25	495.65	346.02	316.08	225.3	208.39	591.9	1389.9	1330.72	1913.58	614.14	389.34	222.91	576.85			1450.78	2674.53		16.068	197.85	115.63	136.2	128.81	165.53	123.67	166.98	121.38	124.18	124.83	99.31	180.46	659.82	409.07	206.79	178.27	549.99	640.37	257.27
	24.088	713.98	1838.62	1059.5	2291.9	239.5	970.85	1844.99	632.92	355.47	1103.44	614.5	422.93	315.53	244.15	223.51	760.89	1444.4	1407.27	2117.13	761.6	469.36	231.21	780.86			222.77	770.49		24.088	190.69	115.87	147.24	126.63	161.49	123.9	178.37	122.89	126.37	120.53	99.33	197.51	749.98	409.45	211.39	172.94	593.98	678.74	285.98
	32.101	1038.48	2480.95	1532.71	2544.03	272.25	1001.46	1851.01	941.04	383.74	1332.84	783.82	497.88	312.13	253	230.55	898.5	1450.56	1429.3	2156.09	923.72	571.68	258.55	996.02			357.93	974.32		32.101	186.97	114.68	148.94	128.42	161.18	124.27	180.7	120.64	122.72	117.78	99.13	185.6	789.34	448.93	217.69	182.98	581.06	723.46	268.09
	40.114	1446.02	2655.98	1968.92	2635.3	338.52	1009.78	1862.82	1385.84	401	1406.51	949.71	602.13	331.84	282.99	248.37	1038.94	1459.63	1438.09	2144.89	1054.62	656.84	294.07	1134.32			693.94	1743.4		40.114	199.73	114.38	156.81	130.73	164.55	122.45	163.34	117.67	120.43	118.19	98.16	134.38	857.32	463.98	220.14	185.67	539.06	767.57	247.31
	48.127	1569.67	2720.4	2037.6	2684.49	425.73	993.85	1849.15	1532.81	416.83	1422.98	1096.86	716.66	348.8	325.56	286.6	1085.46	1450.05	1437.57	2141.19	1134.28	714.85	365.56	1181.46			322.85	1557.97		48.127	193.67	113.6	165.87	130.59	165.98	122.33	167.4	118.97	121.67	116.85	97.56	129.73	821.9	453.29	225.34	211.57	555.98	791.77	273.91
	56.136	1596.8	2749.1	2043.96	2701.62	515.72	1004.02	1846.5	1563.83	470.84	1447.31	1276.71	788.28	359.32	388.24	336.23	1098.18	1452.51	1440.08	2136.86	1178.59	738.21	427.86	1197.56			335.54	1622.94		56.136	193.46	112.38	156.2	134.43	168.11	124.23	172.99	117.88	121.22	116.69	98.01	126.07	801.65	462.63	236.5	214.83	532.93	818.58	312.87
	64.141	1609.64	2749.21	2050.36	2717.12	595.07	992.45	1841.36	1566.3	558.92	1441.45	1524.74	835.58	370.05	465.07	415.5	1104.25	1452.27	1441.32	2116.1	1200.63	754.16	479.28	1205.91			597.59	1429.44		64.141	198.44	114.25	143.07	134.66	169.67	125.5	168.44	113.94	123.15	115.7	98.2	129.11	796.63	455.6	244.26	213.11	552.64	820.58	333.13
	72.147	1625.71	2762.25	2060.14	2727.03	624.33	1004.63	1820.77	1582.89	931.33	1435.02	1771.38	862.5	388.15	556.99	490.89	1113.17	1444.96	1457.87	2135.86	1209.4	765.8	496.55	1219.14			429.55	2616.38		72.147	207.56	114.51	146.32	133.9	167.69	135.2	163.58	112.04	123.76	115.58	97.8	126.55	725.13	456.67	248.77	204.81	585.7	823.94	359.83
	80.158	1628	2751.85	2044.68	2702.99	653.76	1000.8	1823.31	1594.27	1148.72	1439.29	2005.69	870.9	386.2	640.13	577.68	1102.61	1433.33	1457.42	2144.11	1209.17	775.43	521.3	1209.04			278.52	878.15		80.158	212.32	113.46	150.86	139.75	158.73	132.46	165.64	113.58	122.6	115.88	98.04	126.33	720	465.96	257.93	194.48	632.29	817.97	369.12
	88.163	1633.83	2760.04	2052.64	2713.4	685.66	1001.78	1800.54	1594.84	1204.1	1425.58	2206.9	881.8	402.63	711.66	637.98	1115.74	1420.85	1448.41	2138.22	1207.4	779.46	525.68	1213.48			324.65	695.18		88.163	193.51	111.73	150.96	145.16	157.89	144.43	171.2	112.17	123.96	118.09	97.54	126.78	669.95	497.18	268.09	193.07	707.82	816.68	368.29
	96.178	1629.93	2740.09	2050.5	2705.27	730.34	990.74	1804.45	1595.05	1270.92	1424.42	2427.53	882.41	438.13	788.85	710.86	1097.44	1420.09	1435.55	2137.19	1207.47	783.09	553.11	1206.87			220.42	886.41		96.178	195.47	113.41	147.27	144.25	161.7	148.66	180.03	111.03	126.27	116.46	96.63	126.22	651.67	540.36	272.73	208.09	783.9	790.26	355.75
	104.179	1637.37	2736.4	2048.25	2699.81	763.13	994.2	1794.51	1582.48	1345.07	1426.88	2506.46	879.76	470.77	841.55	761.3	1108.6	1421.24	1438.91	2115.51	1215.95	782.34	570.14	1204.19			203.66	822.3		104.179	188.26	112.77	144.02	141.27	159.99	149.37	179	112.18	127.3	117.49	97.87	130.61	683.14	558.72	285.35	225.24	808.56	716.95	345.74
	112.184	1624.49	2736.42	2042.23	2708.13	776.48	989.56	1790.81	1579.83	1379.31	1418.94	2539.66	879.93	507.28	874.01	789.45	1095.17	1418.28	1428.67	2104.92	1211.28	791.1	577.61	1201.67			411.01	1091.33		112.184	185.02	114.5	145.49	136.64	154.52	145.28	178.29	113.01	131.41	119.42	98.5	248.71	695.41	561.84	292.97	229.89	816.42	639.48	326.5
	120.19	1625.45	2716.28	2034.49	2699.16	778.01	982.54	1772.02	1583.41	1454.42	1424.26	2561.68	878.88	563.08	884.68	802.91	1091.68	1413.14	1429.04	2094.56	1197.49	784.45	596.75	1202.91			579.42	1398.01		120.19	178.4	114.4	140.02	136.15	154.71	138.36	174.96	112.16	129.08	117.75	98.48	251.97	725.65	568.05	298.37	236.38	862.56	523.17	296.03
	128.191	1629.86	2717.66	2015.62	2683.43	789.67	984.56	1763.2	1577.56	1525.7	1424.65	2578.1	881.69	599.52	887.06	806.79	1103.25	1406.3	1431.3	2070.43	1201.39	779.54	602.21	1193.84			653.19	1412.84		128.191	181.36	114.48	129.82	140.48	151.9	138.92	188.79	113.52	134.35	116.96	98.64	251.11	729.85	580.35	300.36	234.18	954.4	426.66	276.25
	136.192	1621.39	2709.56	2012.42	2667.06	781.64	975.52	1743.8	1574.35	1582.63	1413.07	2583.37	877.88	630.39	887.97	823.03	1088.88	1398.88	1416.98	2075.77	1197.51	788.19	593.04	1190.62			879.2	2055.38		136.192	187.56	115.45	123.18	143.87	155.21	140.63	179.07	113	135.55	117.42	98.15	213.14	753.07	574.15	311.03	202.47	973.09	352.7	290.73
	144.207	1611.5	2686.94	1996.23	2674.53	770.49	974.32	1743.4	1557.97	1622.94	1429.44	2616.38	878.15	695.18	886.41	822.3	1091.33	1398.01	1412.84	2055.38	1193.14	785.83	586.05	1194.5			523.13	1193.14		144.207	186.78	112.84	121.88	136.59	162.81	140.21	179.62	111.77	132.02	118.01	98.74	219.13	752.34	576.34	308.36	190.65	945.18	330.43	321.97
																											333	785.83
																											218.75	586.05
																											371.45	1194.5
																											725.06	1137.6
																											459.84	1327.88
																											546.98	1296.81
																											280.41	1181.25
																											271.27	1168.23
																											480.24	855.73
																											567	1031.34
																											384.07	814.01
																											447.23	1037.34
																											385.15	905.9
																											750.22	3163.86
																											632.44	2575.7
																											332.54	974.29
																											366.96	765.89
																											428.7	1576.2
																											378.55	1896.06
																											444.18	2592.34
																											372.46	2142.3
																											347.8	1120.79
																											993.74	1420.98
																											210.91	898.71
																											584.91	2589.5
																											594.13	1493.3
																											505.16	2461.7
																											581.97	2296.05
																											327.68	1257.51
																											486.97	2457.62
																											257.9	1123.13
																											690.66	3291.04
																											270.77	1282.88
																											533.95	1293.61
																											424.42	2911.21
																											168.75	508.67
																											170.21	524.77
																											172.3	506.39
																											177.72	552.25
																											179.11	516.55
																											328.19	1248.91
																											326.92	1270.88
																											314.96	1290.94
																											419.7	1629.7
																											430.3	1795.21
																											821.17	1250.24
																											261.78	1073.35
																											228.65	990.82
																											393.38	1350.58
																											957.19	2630
																											891.87	2731.08
																											551.53	1394.83
[truncated: 13 more columns]

## Sheet: Figure 3
Figure 3
		Figure 3a	WT	H398F	H398A	H398G	H398D	H398R	H398K	H398W		Figure 3b	WT	H398F	H398A	H398G	H398D	H398R	H398K	H398W		Figure 3d
			0.0753	0.12307	0.1489	0.071133	0.0707	0.105093	0.135	0.1103			3.19693	0	0.250333	-0.02837	0.035033	0.055	0.023933	0.123267		Time (sec)	STIM1-WT													STIM1-H398K
			0.1476	0.090667	0.1824	0.059247	0.0495	0.06299	0.13	0.0405			3.35093	0	0.066067	0.032767	0.009167	0.030567	-0.02647	0.1435		0	1.0024	0.989205	0.989641	1.0155	0.991326	0.977031	1.00516	1.00902	1.01732	1.01505	0.98719	1.00354		0.987725	0.99357	0.977449	0.989755	0.988299	0.979364	0.974679	0.974968	0.970567	0.963564	0.985657	0.975669	0.96787	0.984837
			0.1191	0.16691	0.1465	0.14351	0.0021	0.075133	0.1119	0.1046			1.4815	0	0.7129	0.054633	0.014	-0.0294	0.0215	0.183367		20	1.02066	1.00402	1.01287	1.0287	1.00534	0.995843	1.00638	1.00182	1.01267	1.00762	0.999265	0.994973		1.00139	0.999423	0.99669	0.999937	1.00409	1.00011	1	0.988699	0.987631	0.974977	0.998976	0.990813	0.971288	0.994474
			0.1548	0.074583	0.1155	0.058463	0.033	0.076	0.1203	0.0785			0.942867	0.021067	0.1862	-0.00153	0.017767	0.046733	0.0044	0.235333		40	1.03267	1.02598	1.01489	1.04167	1.01672	1.00271	1.02198	0.981587	0.972635	0.983071	0.993749	0.994973		1.01787	1.01029	1.02364	1.01921	1.01578	1.00128	1.00136	0.994443	0.998082	0.998897	0.998104	0.994412	0.980859	0.990057
			0.177	0.146257	0.1311	0.136197	0.0058	0.138053	0.1128	0.095			2.97383	0.003933	0.323667	0.1716	-0.0146	0.043933	-0.01857	0.207633		60	1.0158	1.00177	0.993065	1.03472	0.998843	0.991037	1.0074	1.00924	1.01199	1.00544	1.00351	1.0007		1.00612	1.00277	0.995781	0.996981	1.00629	1.01795	1.01091	1.00954	1.0088	1.00853	1.00692	0.997332	1.05756	1.044
			0.1282	0.07807	0.1017	0.166653	0.0247	0.109217	0.0756	0.0968			2.13417	0.317567	0.382233	0.2346	-0.01283	-0.0009	-0.0468	0.3786		80	1.04279	1.02947	1.01777	1.05032	1.03124	1.02806	1.03033	1.00366	1.00297	1.00091	1.00896	0.997651		1.01518	1.01099	1.01415	1.00831	1.01954	0.997857	1.0076	1.00566	1.00377	1.01106	1.006	1.00433	1.00424	0.99956
			0.2038	0.126317	0.0935	0.059943	-0.0006	0.056113	0.0932	0.0893			0.990267	0.2496	0.174033	0.066633	-0.0025	-0.0019	-0.01093	0.315467		100	1.0358	1.02124	1.01165	1.0402	1.03285	1.04068	1.03772	1.00444	1.00127	1.00302	1.00322	1.00402		1.00683	0.999283	1.00611	1.00109	1.00415	1.00791	1.00896	1.01096	1.01964	1.01509	1.00721	1.01112	0.960897	0.958068
			0.2014	0.03891	0.0655	0.14965	0.0348	0.06643	0.1944	0.0152			1.05487	-0.19453	0.2174	0.200033	0.010367	0.028667	0.006367	0.194367		120	0.849888	0.928306	0.960112	0.788896	0.923676	0.964641	0.891025	0.990228	0.981141	0.984885	1.00411	1.00413		0.964887	0.983677	0.986178	0.984719	0.961863	0.995527	0.996494	1.01572	1.01151	1.02787	0.997136	1.02633	1.05729	1.02901
			0.1681	0.17067	0.1694	0.150143	0.0492	0.11877	0.1333	0.1422			2.01987	0.129	-0.00937	0.240033	0.016567	-0.00693	-0.0012	0.225167		140	0.719514	0.844133	0.910712	0.670924	0.848509	0.936405	0.826797	0.965475	0.92347	0.917654	1.01127	0.997598		0.924583	0.996497	0.955189	0.953953	0.928139	0.992469	0.958577	0.982736	0.966863	0.977642	0.945651	0.954684	0.979628	0.990057
			0.0873	0.052403	0.0873	0.107333	0.0069	0.11723	0.1084	0.0881			1.4201	0	-0.0544	0.031967	-0.0015	0.0948	-0.0048	0.224033		160	0.699563	0.830247	0.896467	0.661119	0.822894	0.945116	0.818127	0.902868	0.848901	0.841717	0.995017	0.985815		0.889771	0.983468	0.922017	0.915086	0.894935	0.936843	0.910986	0.910525	0.929228	0.918731	0.874261	0.908166	0.882827	0.928622
			0.0631	0.10133	0.1456	0.12493	0.0771	0.092537	0.124	0.0727			1.43233	-0.10647	0.2637	0.029333	0.086933	0.0014	-0.02423	0.4248		180	0.682193	0.80162	0.860946	0.628692	0.813042	0.913501	0.784664	0.874882	0.817202	0.800242	0.977649	0.968409		0.907936	1.01175	0.947732	0.928662	0.921544	0.91864	0.886703	0.863423	0.930485	0.885311	0.85392	0.906128	0.829915	0.882311
			0.0877	0.140907	0.0787	0.06448	0.0304	0.071053	0.0875	0.0693			1.50373	-0.0187	-0.0406	0.269067	0.001667	-0.0027	0.016667	0.183533		200	0.658669	0.764305	0.838631	0.585688	0.789324	0.880909	0.740219	0.838031	0.772914	0.768501	0.957375	0.940613		0.89421	1.01189	0.938675	0.915524	0.918826	0.901239	0.883976	0.843729	0.920762	0.872121	0.84215	0.903344	0.892672	0.866785
			0.2214	0.15683	0.117	0.10379	0.0074	0.09389	0.0951	0.0416			0.561	-0.15753	0.2431	0.263133	0.019433	0.0623	-0.00093	0.149067		220	0.650729	0.766244	0.84291	0.569089	0.785603	0.863862	0.740348	0.828776	0.761572	0.766203	0.96535	0.918441		0.880542	0.999423	0.919325	0.899812	0.905058	0.885002	0.879236	0.822393	0.892916	0.8631	0.82888	0.891188	0.867514	0.858888
			0.0722	0.11494	0.1626	0.020403	0.0318	0.046603	0.1381	0.0032			0.140067	-0.13517	0.082167	0.043867	0.004933	0.0343	0.010267	0.3427		240	0.61847	0.738704	0.810079	0.531026	0.757579	0.855677	0.714143	0.811773	0.742632	0.751149	0.960058	0.907998		0.873591	0.994267	0.919725	0.902495	0.905521	0.890536	0.886378	0.817798	0.887823	0.879297	0.82331	0.893497	0.835658	0.845236
			0.0519	0.08165	0.1101	0.0593	0.0267	0.15629	0.1154	0.1317			1.0653	-0.1598	0.110433	-0.02993	-0.00873	-0.02903	-0.00657	0.167867		260	0.596386	0.715198	0.771684	0.497982	0.733789	0.853387	0.686204	0.801236	0.730383	0.730834	0.955138	0.902106		0.881067	1.00089	0.940094	0.919027	0.90824	0.884929	0.892611	0.822776	0.879225	0.882988	0.815706	0.890645	0.858491	0.856613
			0.1663	0.10273	0.086	0.14145	0.0536	0.147807	0.0919	0.1279			1.28703	-0.03407	0.185	0.1358	0.011933	-0.02267	-0.0185	0.311367		280	0.587055	0.705112	0.766793	0.497518	0.726126	0.858756	0.685754	0.786128	0.723635	0.727086	0.952977	0.897126		0.863895	0.987927	0.899465	0.903535	0.891811	0.88442	0.896312	0.827262	0.868642	0.893649	0.8128	0.888268	0.827454	0.822348
			0.0342	0.10949	0.136	0.08	0.0242	0.15291	0.1633	0.0828			1.2	-0.01787	0.032033	0.053033	0.016367	-0.00797	0.015467	0.173733		300	0.575542	0.689054	0.759396	0.472503	0.720142	0.839193	0.679717	0.778323	0.722161	0.731076	0.956331	0.888985		0.884923	1.00033	0.926636	0.917932	0.909397	0.870222	0.892287	0.819986	0.863549	0.89112	0.803743	0.879779	0.85808	0.835733
			0.052	0.0778	0.0785	0.08825	0.0318	0.096297	0.0388	0.1325			0.3451	-0.14083	0.826367	0.0105	0.0137	0.004	0.008567	0.181333		320	0.572911	0.669271	0.73867	0.456522	0.710509	0.826502	0.667835	0.775535	0.716774	0.72757	0.960058	0.890699		0.888486	0.995033	0.930964	0.917987	0.898175	0.881435	0.896377	0.839626	0.868907	0.903764	0.816094	0.900628	0.886656	0.859691
			0.0633	0.15462	0.1187	0.067773	0.0468	0.08361	0.1092	0.1201			1.53913	0	0.012333	0.014233	0.020133	-0.03317	-0.00253	0.1759		340	0.578172	0.676563	0.763247	0.476981	0.719412	0.837466	0.68068	0.771577	0.714392	0.721282	0.955884	0.884861		0.888427	0.99587	0.921835	0.915469	0.896497	0.86214	0.891443	0.822886	0.84999	0.900073	0.801079	0.880934	0.83429	0.836135
			0.0939	0.19131	0.1312	0.133173	0.0284	0.1015	0.0913	0.0901			0.235867	0.102	0.0921	0.073033	0.0116	-0.02933	-0.0061	0.130633		360	0.563085	0.661746	0.745517	0.466327	0.703795	0.826953	0.671111	0.770518	0.718362	0.723216	0.972431	0.887432		0.889479	0.998726	0.927982	0.916016	0.900141	0.859009	0.894754	0.830654	0.857927	0.908616	0.799626	0.885619	0.839896	0.829175
			0.2107	0.1296	0.0864	0.052877	0.0214	0.09294	0.1475	0.1146			1.34207	0.055133	-0.00713	0.015167	0.0068	-0.02383	0.005367	0.295233		380	0.574748	0.672297	0.756339	0.472426	0.71496	0.829393	0.676185	0.770574	0.720517	0.7289	0.969524	0.882397		0.901044	1.00235	0.940603	0.9216	0.903207	0.864397	0.884625	0.834538	0.854223	0.919414	0.797592	0.882835	0.862045	0.835064
			0.159	0.10968	0.0842	0.13002	0.0649	0.13365	0.0944	0.1162			1.85827	-0.12517	-0.00557	0.0053	0.0156	-0.02373	-0.01187	0.1422		400
			0.1177	0.08407	0.1249	0.028123	0.0145	0.11754	0.1507	0.1071			1.27557	-0.1441	-0.0336	-0.0572	0.0251	-0.0134	-0.04263	0.149133		420
			0.0958	0.11177	0.1049	0.030097	0.0193	0.13883	0.0765	0.0038			0.0376	-0.14243	-0.00843	0.118833	0.0197	-0.02133	-0.0223	0.306733		440
			0.1221	0.11732	0.1475	0.111277	0.0556	0.17722	0.0766	0.1032			1.0931	-0.1203	0.008833	0.175667	0.0466	-0.03993	-0.02006	0.260667
			0.1248	0.20463	0.0491	0.12999	0.0436	0.15498	0.0982	0.1529			2.31533	-0.11887	-0.02727	0.173267	0.045467	-0.0209	-0.0144	0.7222
			0.0774	0.14631	0.0942	0.11631	0.0226	0.11186	0.118	0.1443			1.93353	-0.1629	0.1747	0.186533	0.019567	-0.02313	-0.01433	0.311533
			0.0972	0.14675	0.1041	0.13435	0.041	0.11087	0.114513	0.1206			2.32747	-0.1319	0.192267	0.529067	0.0068	-0.03833	-0.0077	0.375267
			0.1077	0.06537	0.0619	0.17354	0.0419	0.10254	0.0715	0.1077			1.06017	-0.06967	0.108167	-0.01038	-0.00023	-0.01287	-0.00676	0.5523
			0.1052	0.06277	0.0799	0.14764	0.0169	0.09311	0.0773	0.0555			1.39787	0.092733	0.1467	0.01689	0.0098	0.0319	-0.0024	0.1854
			0.1641	0.05589	0.0583	0.11265	0.025	0.16293	0.1457	0.1267			1.98203	0.149333	-0.03197	0.01845	0.000833	-0.01867	-0.00193	0.194433
			0.0843	0.12854	0.0791	0.10937	0.0124	0.10489	0.1278	0.0678			2.0903	0.034533	-0.03677	0.04529	0.011833	0.0287	-0.00063	0.231367
			0.0954	0.10453	0.0927	0.10121	0.0159	0.11318	0.0682	0.0689			2.0248	0.073567	0.205967	0.05212	-0.00817	-0.00777	0.00164	0.2313
			0.1449	0.15343	0.0778	0.10365	0.0547	0.1914	0.0718	0.0492			1.5222	0.187267	0.396867	0.05732	0.021167	-0.0509	-0.00537	0.127437
			0.0732	0.17068	0.08381	0.15813	0.0384	0.10166	0.113073	0.0772			3.548	0.294733	0.435233	0.061053	0.026867	-0.0241	-0.0051	0.134803
			0.0826	0.15349	0.09301	0.1039	0.0218	0.13531	0.0901	0.1086			2.02487	0.223333	0.1464	0.061987	0.023467	-0.01203	0.00023	0.14637
			0.0548	0.12353	0.09661	0.1142	0.0295	0.11116	0.0647	0.041			1.581	0.0244	0.098933	0.076153	0.0049	-0.01317	0.001197	0.14767
			0.061	0.10186	0.10021	0.19888	0.0265	0.09009	0.1241	0.0951			1.59533	0	-0.0023	0.078787	-0.0046	0.033833	0.002197	0.153237
			0.1103	0.10684	0.11251	0.09861	0.0088	0.10293	0.0942	0.0779			1.65913	-0.09073	0.0515	0.079587	-0.00283	0.048367	0.004397	0.153303
			0.122	0.09184	0.11321	0.13002	0.0295	0.08023	0.1195	0.0611			2.1354	0.0378	0.045433	0.090687	0.00127	-0.01497	0.006097	0.172037
			0.0697	0.08399	0.11341	0.10977	0.0371	0.1306	0.06664	0.0705			1.5821	0.015033	-0.0021	0.099853	0.00183	-0.06117	0.011297	0.177903
			0.1126	0.11541	0.11381	0.0871	0.0685	0.10581	0.0833	0.0589			0.678233	0.114733	0.221167	0.101453	0.0075	-0.0061	0.012497	0.18007
			0.0802	0.03463	0.11461	0.10181	0.0666	0.1077	0.1428	0.0579			1.9116	-0.0598	0.0371	0.019813	0.0085	-0.00587	0.01733	0.185503
			0.1103	0.08878	0.11891	0.07682	0.0526	0.09503	0.1301	0.0785			1.8463	0	0.0009	0.026213	0.00977	-0.02237	0.019763	0.187537
			0.105	0.03901	0.12071	0.1281	0.0447	0.12821	0.0689	0.0049			1.04613	0.025767	0.158433	0.072013	0.010833	-0.02253	-0.03661	0.187703
			0.0748	0.0813	0.12111	0.10397	0.0104	0.16015	0.1414	0.0829			1.11227	-0.06383	0.235633	0.08898	0.011667	-0.03263	-0.01628	0.18957
			0.0805	0.01201	0.12201	0.10465	0.0503	0.10278	0.0569	0.0961			0.609533	-0.07683	0.044267	0.12478	0.0149	0.069967	-0.01404	0.198537
			0.0829	0.20442	0.12741	0.09626	0.0718	0.10262	0.0604	0.0771			1.52637	0.3995	0.133433	0.126447	0.014933	-0.0242	-0.00838	0.198603
			0.0894	0.06788	0.12821	0.12201	0.0463	0.11634	0.1116	0.0757			2.29683	-0.11357	0.006867	0.128847	0.0168	-0.01297	-0.00831	0.211803
			0.1171	0.2074	0.12891	0.15451	0.0395	0.12607	0.0698	0.1267			2.32277	0.026767	0.0468	0.139713	0.0168	-0.02407	-0.00168	0.219863
			0.0712	0.07086	0.13641	0.10205	0.0857	0.13283	0.0686	0.0926			2.24553	-0.12343	0.016	0.153213	0.019167	0.018433	-0.00074	0.220997
			0.1059	0.10559	0.06939	0.09908	0.0414	0.10069	0.0564	0.0597			2.36297	0	0.183333	0.18778	0.0198	0.003833	0.00362	0.22713
			0.1007	0.022203	0.07019	0.11584	0.0388	0.17329	0.1779	0.0792			2.15777	-0.00863	0.0858	0.193213	0.020367	-0.01297	0.00409	0.227197
			0.1078	0.0611	0.07539	0.12364	0.0347	0.16073	0.0686	0.0536			0.842833	-0.1485	0.104633	0.216313	0.0216	-0.02043	0.00539	0.231163
			0.0785	0.14325	0.08079	0.13002	0.041	0.13174	0.0614	0.0645			1.79457	0.040367	0.023167	0.222247	0.021833	-0.0194	0.00766	0.256497
			0.0707	0.0818	0.08229	0.09793	0.0256	0.13773	0.1301	0.0816			1.25067	0.1242	0.0256	0.482247	0.001933	0.0305	-0.01139	0.291063
			0.0604	0.09005	0.08399	0.17532	0.0602	0.10601	0.0593	0.0859			2.0352	0.104067	-0.00213	-0.00699	0.0037	0.014367	-0.01112	0.302563
			0.0868	0.069573	0.09019	0.15586	0.0255	0.143	0.0595	0.0827			1.75783	-0.11973	-0.01257	0.02028	0.004	-0.00607	-0.00579	0.307197
			0.0931	0.134973	0.09639	0.13511	0.0526	0.07752	0.0858	0.0386			1.80193	0.282667	-0.0075	0.02184	0.0056	0.000667	-0.00482	0.307363
			0.2034	0.054677	0.09649	0.13905	0.0526	0.13826	0.0924	0.061			1.34187	0.2254	0.077	0.04868	0.006367	0.002633	-0.00382	0.311297
			0.1742	0.13182	0.10129	0.10368	0.0499	0.10473	0.0647	0.0667			0.460233	0.077367	-0.01387	0.05551	0.006567	-0.00203	-0.00162	0.33853
			0.0859	0.029923	0.11089	0.14083	0.053	0.17052	0.0814	0.0483			1.80527	-0.07093	0.0091	0.06071	0.007767	-0.00393	7.7e-05	0.371097
			0.1645	0.031897	0.11179	0.07928	0.0425	0.04427	0.0843	0.0728			2.27	-0.04023	-0.01333	0.064443	0.009433	-0.04823	0.005277	0.37443
			0.1295	0.113077	0.11279	0.13514	0.0544		0.0881	0.0796			0.9529	-0.0251	-0.00957	0.065377	0.009567	-3.3e-05	0.006477	0.42063
			0.0646	0.13179	0.11419	0.10825	0.0044		0.1082	0.0672			2.50027	-0.11377	0.007567	0.079543	0.0097	-0.031	0.01131	0.54813
			0.0759	0.11811	0.12789		0.0179		0.121163	0.1046			0.595167	0.0637	0.1213	0.082177	0.010133	-0.0022	0.013743	0.71803
			0.0461	0.13615	0.13469		0.0306		0.1086	0.0664			3.13597	0.462367		0.082977	0.011167	-0.01463	-0.00659	0.133457
			0.0133	0.17534	0.14769		0.027		0.0746	0.0701			2.90533	0.373567		0.094077	0.013467	-0.01107	0.01374	0.140823
			0.0894	0.14944	0.07489		0.042		0.0606	0.057			1.6015	-0.15527		0.103243	0.0151	0.003267	0.01598	0.15239
			0.2338	0.11445	0.08409		0.0861		0.063317	0.0285			2.4528	-0.12947		0.104843	0.016867	-0.0185	0.02164	0.15369
			0.1619	0.11117	0.08769		0.0734		0.061367	0.062			1.4726	0.1883		0.016423	0.025033	-0.0264	0.02171	0.159257
			0.0568	0.10301	0.09129		0.0592		0.0649	0.0495			1.71207	-0.10047		0.022823	0.035467	-0.02043	0.02834	0.159323
			0.1025	0.10545	0.10359		0.0444		0.0879	0.1241			1.9205	-0.07727		0.068623	0.0366	-0.0039	0.02928	0.178057
			0.1171	0.15993	0.10429		0.0344		0.0765	0.0663			1.39263	0		0.08559	0.076933	-0.0657	0.03364	0.183923
			0.1738	0.1057	0.10449		0.0625		0.090927	0.0751			2.6311	0		0.12139	-0.00331	0.0025	0.03411	0.18609
			0.0817	0.116	0.10489		0.0412		0.0727	0.0777			2.31127	-0.03297		0.123057	-0.00154	0.014267	0.03541	0.191523
			0.1555	0.20068	0.10569		0.0554		0.099	0.073			1.94017	0.013767		0.125457	0.00256	-0.0046	0.03768	0.193557
			0.0595	0.10041	0.10999		0.0767		0.0991	0.0673			1.83717	-0.11513		0.136323	0.00312	-0.03837	-0.04141	0.193723
			0.1151	0.13182	0.11179		0.0642		0.0862	0.0912			1.71453			0.149823	0.00879	0.040667	-0.04114	0.19559
			0.0737	0.11157	0.11219		0.0553		0.1076	0.0554			2.37983			0.18439	0.00979	0.012067	-0.03581	0.204557
			0.1882	0.0889	0.11309		0.0437		0.0897	0.0513			2.1559			0.189823	0.01106	-0.01237		0.204623
			0.1326	0.10361	0.11849		0.0279		0.066073	0.0244			3.47647			0.212923	0.012123	-0.03847		0.217823
			0.0865	0.07862	0.11929		0.0903		0.089	0.0013			1.0528			0.218857	0.012957	-0.02283		0.234223
			0.1036	0.1299	0.11999		0.0792		0.14197	0.0484			1.4309			0.478857	0.01619	-0.00737		0.214977
			0.0743	0.10577	0.12749		0.0156		0.077617	0.1254			2.72287				0.016223	0.0455		0.22111
			0.159	0.10645	0.07831		0.0633		0.0615	0.0884			2.86173				0.01809	0.053367		0.221177
			0.1058		0.07911				0.087	0.0569			3.0264				0.01809	-0.00987		0.225143
			0.1485		0.08431				0.0832	0.0199			3.04403				0.020457	-0.00403		0.250477
			0.157		0.08971				0.102057	0.0567			2.97977				0.02109	-0.0133		0.285043
			0.1648		0.09121				0.1443	0.0436			2.60203				0.021657	-0.0156		0.296543
			0.1609		0.09291				0.231	0.0278			2.56517				0.02289			0.301177
			0.1016		0.09911				0.1031	0.0543			0.290433				0.023123			0.301343
			0.1394		0.10531				0.1845	0.0672			0.941967				0.000643			0.305277
			0.1865		0.10541				0.0719	0.0331			2.58977				0.00241			0.33251
			0.0487		0.11021				0.0934	0.0349			2.5351				0.00271			0.365077
			0.0579		0.11981				0.102047	0.0714			2.61193				0.00431			0.36841
			0.1361		0.12071				0.0743	0.0892			1.47927				0.005077
			0.2446		0.12171				0.102	0.0764			1.60717				0.005277
			0.0613		0.12311				0.1562	0.0353			3.09883				0.006477
			0.2045		0.13681				0.0066	0.0941			2.19587				0.008143
			0.1628		0.14361				0.1021				1.7275				0.008277
			0.1778		0.15661				0.0661				3.02023				0.00841
			0.1415						0.142				3.61307				0.008843
			0.0728						0.0776				1.68713				0.009877
			0.1705						0.0909				3.48747				0.012177
			0.1865						0.074327				2.43067				0.01381
			0.1123						0.0633								0.015577
			0.2125						0.0614								0.023743
			0.1253						0.1082								0.034177
			0.146						0.1212								0.03531
			0.0718						0.156153
			0.0847						0.00657
			0.0616						0.0666
			0.0651						0.1131
			0.0659						0.1145
			0.0622						0.144267
			0.0655						0.23099
			0.0358						0.10314
			0.1053						0.184473
			0.0665						0.071903
			0.0712						0.093367
			0.0014
			0.007
			0.0876
			0.0954
			0.0355
			0.0016
			0.0587
			0.0761
			0.0273
			0.0507
			0.1041
[truncated: 64 more columns]

## Sheet: Figure 4
Figure 4
	Figure 4c
	Time (sec)	STIM1-WT																																										F394 del
	0	0.4948	0.5289	0.6532	0.4765	0.4685	0.4558	0.4792	0.4572	0.4548	0.4139	0.4212	0.3974	0.4409	0.4235	0.4654	0.5169	0.5149	0.5744	0.548	0.5449	0.6028	0.579	0.5788	0.4651	0.516	0.4846	0.4799	0.4392	0.4358	0.3908	0.3787	0.3716	0.3818	0.3798	0.3877	0.3526	0.3691	0.5469	0.562	0.3971	0.497		0.531	0.4619	0.4994	0.4946	0.5191	0.5212
	2	0.5008	0.5348	0.6609	0.4821	0.4736	0.4631	0.4867	0.463	0.4589	0.418	0.4285	0.4014	0.4487	0.4296	0.4707	0.5224	0.5217	0.5799	0.5534	0.5476	0.605	0.5844	0.585	0.4686	0.522	0.487	0.4844	0.4432	0.4377	0.3949	0.382	0.3744	0.3851	0.3855	0.3925	0.3559	0.3741	0.5537	0.5707	0.4003	0.4998		0.5254	0.4564	0.4952	0.4898	0.5145	0.5142
	4	0.4975	0.5329	0.6599	0.4798	0.4719	0.4617	0.4859	0.4599	0.459	0.416	0.4265	0.401	0.4454	0.4284	0.4653	0.5192	0.5188	0.5761	0.5516	0.544	0.5986	0.5815	0.579	0.4668	0.5193	0.4844	0.4824	0.4388	0.4329	0.3924	0.3801	0.3734	0.384	0.3836	0.3899	0.355	0.3741	0.5523	0.5672	0.3985	0.4979		0.5151	0.4482	0.4859	0.4797	0.5049	0.5042
	6	0.4892	0.5213	0.6456	0.4708	0.4633	0.4491	0.4774	0.4499	0.4497	0.408	0.415	0.3917	0.4353	0.4185	0.4576	0.508	0.5087	0.5644	0.541	0.5315	0.5906	0.5702	0.5691	0.456	0.5078	0.4762	0.4734	0.4299	0.4229	0.3854	0.3736	0.365	0.3767	0.3756	0.3809	0.3454	0.3682	0.5395	0.5556	0.3882	0.4892		0.5164	0.4499	0.4887	0.4816	0.5077	0.5054
	8	0.4955	0.5315	0.6592	0.4806	0.4713	0.4558	0.4886	0.4573	0.4593	0.4149	0.4234	0.4003	0.4434	0.4279	0.4658	0.5168	0.5166	0.5741	0.5499	0.5391	0.6007	0.5825	0.5805	0.4647	0.5165	0.4815	0.4799	0.4371	0.4294	0.3918	0.3804	0.3728	0.3847	0.3818	0.3885	0.3512	0.3741	0.5493	0.5654	0.3973	0.4967		0.5054	0.4411	0.4782	0.4709	0.496	0.4954
	10	0.491	0.5265	0.6528	0.4748	0.4679	0.4525	0.4817	0.4536	0.4557	0.4107	0.4182	0.3956	0.4385	0.4217	0.4621	0.5109	0.5117	0.5696	0.5455	0.5347	0.5974	0.5778	0.5766	0.4607	0.5104	0.4796	0.4749	0.4334	0.4256	0.3887	0.3764	0.3687	0.3804	0.3785	0.3836	0.3483	0.3692	0.5441	0.5599	0.395	0.4913		0.5134	0.4469	0.4841	0.4784	0.5018	0.5028
	12	0.4868	0.5226	0.6497	0.4715	0.4649	0.4507	0.4766	0.4509	0.4528	0.4073	0.4158	0.3925	0.436	0.4192	0.458	0.5066	0.5081	0.5656	0.5418	0.5282	0.5892	0.5737	0.5717	0.4574	0.5067	0.4774	0.4736	0.4314	0.4242	0.387	0.3751	0.3669	0.3783	0.3758	0.3824	0.347	0.366	0.5406	0.5559	0.3912	0.4889		0.5108	0.4449	0.4828	0.477	0.5009	0.5003
	14.001	0.4933	0.5289	0.6585	0.4765	0.4712	0.4556	0.483	0.4565	0.4604	0.4137	0.4221	0.3959	0.4417	0.4249	0.4632	0.5135	0.5153	0.5722	0.5483	0.5341	0.5966	0.581	0.5808	0.4637	0.5135	0.4829	0.4809	0.4354	0.4284	0.3914	0.3793	0.3707	0.3845	0.3798	0.3857	0.3491	0.3727	0.5487	0.5637	0.3973	0.4964		0.5181	0.4511	0.4916	0.4833	0.508	0.5064
	16.0005	0.504	0.5369	0.6673	0.4818	0.4771	0.4614	0.4893	0.462	0.465	0.4193	0.4267	0.4021	0.447	0.4297	0.4699	0.521	0.5219	0.5794	0.5555	0.5412	0.6048	0.5895	0.5876	0.4696	0.5199	0.4885	0.4868	0.4402	0.4334	0.3964	0.3847	0.376	0.3908	0.3855	0.3908	0.3531	0.3759	0.555	0.5702	0.4004	0.5021		0.5197	0.4534	0.4954	0.4866	0.5101	0.5084
	18.0006	0.5089	0.5363	0.6682	0.4826	0.4765	0.4626	0.4893	0.4611	0.4659	0.4204	0.4266	0.4026	0.4471	0.4282	0.4704	0.5201	0.5217	0.5776	0.5551	0.5386	0.6048	0.5853	0.5863	0.4692	0.5191	0.489	0.4863	0.4412	0.4325	0.396	0.3833	0.3749	0.3895	0.3859	0.3909	0.354	0.3769	0.5541	0.5695	0.4027	0.5011		0.5194	0.4516	0.494	0.4852	0.5105	0.5075
	20.0007	0.5186	0.5466	0.6802	0.4908	0.4846	0.4705	0.4949	0.4692	0.474	0.4283	0.4358	0.4101	0.4553	0.4375	0.4782	0.5296	0.531	0.5878	0.5666	0.5501	0.6151	0.5948	0.5952	0.4768	0.5285	0.4976	0.4938	0.4499	0.4398	0.4033	0.3905	0.3809	0.3978	0.3918	0.3995	0.3595	0.382	0.5648	0.5789	0.4105	0.5108		0.5137	0.4463	0.4881	0.4788	0.5036	0.5028
	22.0008	0.5105	0.5353	0.665	0.4828	0.4749	0.4628	0.4869	0.4602	0.4656	0.4207	0.4272	0.4024	0.4454	0.4296	0.4694	0.518	0.5193	0.5761	0.5567	0.5391	0.605	0.5827	0.5855	0.4699	0.5187	0.486	0.4842	0.44	0.4313	0.3953	0.3827	0.3753	0.3899	0.385	0.3933	0.3546	0.375	0.5555	0.566	0.402	0.5014		0.517	0.4498	0.4923	0.4822	0.5061	0.5062
	24.0008	0.5183	0.5409	0.6725	0.4853	0.4793	0.466	0.4913	0.4653	0.4705	0.4244	0.432	0.4074	0.4497	0.4332	0.4724	0.5225	0.5251	0.5791	0.56	0.5445	0.6088	0.587	0.5903	0.4731	0.5221	0.4895	0.4864	0.4439	0.4345	0.3979	0.3878	0.3795	0.3939	0.3871	0.3969	0.357	0.3787	0.5611	0.5702	0.4058	0.5054		0.5106	0.4441	0.4865	0.4749	0.4996	0.4997
	26.0009	0.5124	0.5381	0.6726	0.4831	0.4785	0.4658	0.4875	0.4622	0.4695	0.4213	0.4316	0.404	0.4474	0.4317	0.4702	0.5203	0.5224	0.5755	0.5556	0.541	0.6046	0.5833	0.5863	0.4707	0.5204	0.4866	0.4843	0.442	0.4322	0.3962	0.3852	0.3776	0.3914	0.3858	0.3948	0.354	0.3773	0.5603	0.5668	0.4038	0.5009		0.5258	0.4584	0.5023	0.4908	0.516	0.516
	28.001	0.5073	0.5331	0.6652	0.4755	0.472	0.4568	0.4825	0.459	0.4635	0.4171	0.4258	0.3982	0.4407	0.4253	0.4646	0.5164	0.5182	0.5697	0.5521	0.5343	0.5952	0.5782	0.582	0.4667	0.5163	0.4841	0.4801	0.4384	0.4276	0.3928	0.3827	0.3752	0.3875	0.3821	0.3896	0.3509	0.3711	0.551	0.5602	0.3987	0.4968		0.5115	0.447	0.4898	0.4776	0.502	0.5024
	30.0011	0.5098	0.5372	0.6711	0.4811	0.4756	0.4626	0.4896	0.4611	0.466	0.4208	0.4274	0.4016	0.4442	0.4281	0.4658	0.5208	0.522	0.5741	0.5557	0.537	0.5983	0.5794	0.5852	0.4691	0.5196	0.4849	0.4848	0.4414	0.431	0.3967	0.3861	0.3775	0.3891	0.3833	0.3916	0.3543	0.3746	0.5556	0.5664	0.3996	0.4993		0.504	0.4419	0.4807	0.4684	0.4942	0.4942
	32.0012	0.5013	0.5255	0.6596	0.4718	0.4648	0.4529	0.4783	0.4507	0.4534	0.4115	0.4171	0.3919	0.4344	0.4192	0.4531	0.5081	0.5089	0.5605	0.5436	0.5201	0.5831	0.5662	0.5719	0.4583	0.5068	0.4754	0.4738	0.4307	0.4202	0.3872	0.3772	0.3681	0.3804	0.3749	0.3836	0.3463	0.3647	0.5435	0.5535	0.3927	0.4884		0.5129	0.4492	0.4886	0.475	0.5026	0.503
	34.0012	0.5096	0.5351	0.6746	0.4818	0.4743	0.4638	0.4857	0.4585	0.4627	0.4191	0.4252	0.401	0.444	0.4295	0.462	0.5177	0.5213	0.5731	0.5538	0.5284	0.5954	0.5772	0.5833	0.4675	0.5161	0.4858	0.4835	0.44	0.4285	0.3966	0.3856	0.3758	0.3891	0.3829	0.392	0.354	0.3739	0.554	0.5662	0.4014	0.5002		0.5054	0.4436	0.4814	0.4673	0.4956	0.4967
	36.0013	0.503	0.5333	0.6706	0.4776	0.4715	0.4604	0.4858	0.4565	0.4628	0.4172	0.4249	0.4004	0.4427	0.4284	0.4611	0.5171	0.5185	0.5697	0.5525	0.5253	0.5919	0.5755	0.5807	0.4672	0.5157	0.4833	0.4815	0.4376	0.4274	0.3956	0.3844	0.3747	0.3869	0.3811	0.3908	0.3519	0.3713	0.552	0.5641	0.3996	0.4969		0.5084	0.4461	0.4846	0.4707	0.4977	0.5003
	38.0014	0.5008	0.5312	0.6697	0.4768	0.472	0.4577	0.4838	0.4558	0.4635	0.4162	0.4248	0.3991	0.4411	0.4261	0.4607	0.5169	0.5163	0.5688	0.5525	0.5269	0.5919	0.5771	0.5786	0.4665	0.5152	0.484	0.4801	0.4368	0.4285	0.3952	0.3831	0.3744	0.3873	0.3821	0.3885	0.3494	0.3733	0.5505	0.5636	0.3985	0.4953		0.5178	0.4544	0.4938	0.4806	0.5076	0.5104
	40.0015	0.7881	1.1205	1.2329	0.7272	0.9334	0.7993	0.6885	0.6432	0.6811	0.6302	1.0177	0.9578	0.5646	0.6816	0.8223	0.9019	0.9145	0.8916	0.8648	1.0311	0.8543	1.0275	0.8455	0.68	0.8437	0.7476	0.5486	0.7341	0.7476	0.5412	0.6657	0.5568	0.558	0.6818	0.6915	0.5674	0.62	0.8421	0.8716	0.6835	0.8302		0.5087	0.4466	0.4859	0.4711	0.4977	0.5003
	42.0016	1.0588	1.5884	1.6807	0.9612	1.3314	1.1529	0.8787	0.8292	0.8806	0.8539	1.4426	1.381	0.6636	0.9095	1.1372	1.2377	1.2451	1.1796	1.2238	1.5064	1.1308	1.4609	1.1158	0.8917	1.1947	1.0364	0.6161	1.0114	1.0425	0.6942	0.9531	0.739	0.7279	0.9435	0.9638	0.7632	0.8602	1.1267	1.1907	0.9352	1.1749		0.5594	0.5197	0.5285	0.5173	0.5638	0.5752
	44.0017	1.3159	1.9182	2.0362	1.1621	1.6369	1.484	1.0648	1.0118	1.0634	1.064	1.7175	1.6605	0.7501	1.0987	1.3818	1.4941	1.4973	1.4286	1.5776	1.8669	1.4127	1.8379	1.379	1.0878	1.5062	1.3153	0.6739	1.2484	1.287	0.8261	1.1916	0.9117	0.8915	1.1461	1.1731	0.9222	1.0419	1.4028	1.5281	1.1491	1.4867		0.6366	0.6361	0.5787	0.584	0.6669	0.6831
	46.0018	1.5283	2.1463	2.2851	1.3132	1.8659	1.7567	1.2353	1.1714	1.2134	1.2351	1.9022	1.8569	0.8254	1.2357	1.5664	1.6741	1.6753	1.6201	1.8641	2.119	1.6261	2.124	1.6105	1.2477	1.7619	1.5369	0.7261	1.4347	1.4763	0.9349	1.3858	1.0468	1.0317	1.3041	1.3278	1.0499	1.1671	1.6206	1.8199	1.3239	1.7403		0.8044	0.8963	0.6895	0.7225	0.8889	0.9122
	48.0018	1.6693	2.3025	2.4504	1.4194	2.0177	1.9146	1.3585	1.2903	1.3186	1.3547	2.1289	2.0227	0.8872	1.3178	1.6796	1.7902	1.7826	1.7419	2.0669	2.2982	1.7665	2.3253	1.7708	1.3551	1.9222	1.6952	0.7679	1.5561	1.6136	1.0141	1.5209	1.1367	1.132	1.4021	1.4265	1.1312	1.246	1.777	2.0292	1.4458	1.9079		1.0064	1.2183	0.8007	0.8788	1.16	1.1779
	50.0019	1.7925	2.467	2.6009	1.5165	2.1468	2.0751	1.4674	1.3999	1.4301	1.4585	2.4835	2.2871	0.9622	1.3899	1.7862	1.892	1.8795	1.8446	2.2362	2.4815	1.8865	2.4945	1.9074	1.4556	2.0681	1.8393	0.8087	1.6616	1.7134	1.0883	1.6427	1.2225	1.2161	1.5194	1.5095	1.201	1.3155	1.9149	2.2107	1.5551	2.0597		1.2548	1.545	0.9413	1.0684	1.4567	1.4545
	52.002	1.8341	2.5679	2.6424	1.5423	2.185	2.0918	1.5149	1.4448	1.4588	1.4902	2.6273	2.5368	0.9951	1.3942	1.8255	1.9119	1.8858	1.8636	2.2899	2.5954	1.911	2.5706	1.965	1.475	2.1189	1.8783	0.8174	1.6875	1.7371	1.1071	1.6951	1.2493	1.2399	1.5598	1.5265	1.2187	1.3454	1.969	2.2742	1.5853	2.101		1.492	1.8047	1.078	1.2443	1.7172	1.6816
	54.0021	1.9766	2.8773	2.8451	1.6553	2.3436	2.2333	1.6372	1.5661	1.5782	1.6029	2.8285	2.907	1.0815	1.4834	1.9941	2.0569	2.0112	1.9773	2.474	2.9209	2.0682	2.8092	2.1299	1.5798	2.2963	2.0374	0.8756	1.8123	1.8581	1.2135	1.8777	1.3489	1.3294	1.7127	1.641	1.3152	1.4646	2.1161	2.4549	1.708	2.2944		1.6682	1.968	1.1902	1.3729	1.887	1.8277
	56.0022	1.9973	3.0098	2.8726	1.6666	2.3576	2.2349	1.6636	1.5874	1.5965	1.6153	2.8151	3.0057	1.1007	1.4796	2.0597	2.0854	2.0208	1.9707	2.5227	3.0649	2.0888	2.8954	2.1789	1.5887	2.3553	2.0688	0.8822	1.8277	1.8782	1.2471	1.9578	1.3649	1.3389	1.773	1.6472	1.3401	1.5174	2.139	2.4935	1.7332	2.343		1.8373	2.1274	1.3228	1.5025	2.0556	1.9736
	58.0022	2.0801	3.1803	2.9379	1.7215	2.4118	2.2729	1.7173	1.6457	1.6495	1.669	2.8426	3.0982	1.1433	1.5075	2.1967	2.168	2.0804	1.9982	2.6204	3.2497	2.1567	3.0697	2.2613	1.6315	2.469	2.1505	0.9061	1.8771	1.9295	1.3103	2.067	1.4073	1.3654	1.9082	1.6979	1.402	1.6173	2.1969	2.588	1.7825	2.4654		1.9741	2.2531	1.4441	1.6104	2.1831	2.091
	60.0023	2.1354	3.264	3.0002	1.7665	2.4477	2.2857	1.7568	1.6857	1.6923	1.7051	2.8583	3.1582	1.1754	1.5338	2.3279	2.2359	2.1246	2.0127	2.7029	3.3743	2.2014	3.2044	2.3455	1.6579	2.5973	2.2231	0.9233	1.9212	1.9782	1.3768	2.1579	1.4514	1.3883	2.028	1.7405	1.4655	1.7448	2.2558	2.6625	1.8233	2.5546		2.1079	2.3807	1.5642	1.7213	2.3213	2.2033
	62.0024	2.2548	3.4031	3.1157	1.8524	2.5147	2.3346	1.8432	1.7704	1.7774	1.7883	2.9468	3.2534	1.2323	1.5857	2.5235	2.3615	2.2293	2.0766	2.8733	3.5218	2.3152	3.3871	2.4814	1.7306	2.8121	2.3531	0.965	2.0266	2.0786	1.4796	2.2891	1.5392	1.4468	2.2062	1.8295	1.5816	1.9108	2.3558	2.8152	1.9138	2.7172		2.1756	2.4479	1.645	1.7778	2.3805	2.2546
	64.0025	2.2365	3.3201	3.0564	1.8276	2.4218	2.2617	1.8076	1.7418	1.7514	1.77	2.83	3.1748	1.2136	1.5505	2.5773	2.3401	2.2057	2.0085	2.8548	3.4455	2.2829	3.3638	2.4527	1.6962	2.8604	2.3528	0.9418	2.0023	2.0493	1.4881	2.2538	1.5344	1.4174	2.2139	1.8	1.6037	1.9438	2.3252	2.8156	1.8593	2.6807		2.1651	2.4286	1.6567	1.764	2.3414	2.2339
	66.0026	2.2541	3.2476	3.0394	1.8362	2.3525	2.2119	1.8048	1.741	1.7534	1.7762	2.7928	3.118	1.2196	1.536	2.6458	2.3358	2.2148	1.9754	2.8825	3.4473	2.2825	3.3632	2.4521	1.6888	2.9725	2.3855	0.937	2.0183	2.0642	1.519	2.2531	1.5647	1.4035	2.2393	1.8069	1.6583	1.976	2.3268	2.8394	1.8531	2.6905		2.2588	2.5433	1.7565	1.8474	2.4397	2.3255
	68.0027	2.3053	3.2534	3.0951	1.8691	2.3284	2.1964	1.8392	1.7706	1.7848	1.8097	2.7845	3.1266	1.2361	1.5522	2.7402	2.3761	2.2577	1.9695	2.9248	3.518	2.3123	3.3837	2.4849	1.7147	3.0941	2.4436	0.9447	2.0602	2.0972	1.564	2.2635	1.6095	1.4167	2.2891	1.8386	1.7287	2.0337	2.375	2.9158	1.8812	2.7259		2.2715	2.5801	1.7949	1.8622	2.4558	2.3491
	70.0028	2.3109	3.1671	3.0647	1.8643	2.2212	2.1315	1.8274	1.7586	1.7807	1.7977	2.7204	3.0781	1.2297	1.541	2.7583	2.341	2.2605	1.9261	2.9082	3.4169	2.2748	3.3449	2.4693	1.7033	3.133	2.4506	0.9339	2.0528	2.0872	1.5662	2.2296	1.6282	1.3957	2.2765	1.8225	1.7511	2.0309	2.3701	2.9266	1.8614	2.7208		2.2992	2.6291	1.8262	1.8799	2.4676	2.3787
	72.0028	2.3154	3.0844	3.0399	1.8553	2.1179	2.0471	1.8161	1.7526	1.7814	1.7908	2.6483	3.026	1.2258	1.5205	2.7691	2.3046	2.2571	1.8854	2.8847	3.3289	2.2337	3.3003	2.4477	1.6956	3.1591	2.4682	0.9253	2.044	2.08	1.5689	2.1978	1.6477	1.3811	2.2522	1.8023	1.762	2.0105	2.3637	2.9423	1.8399	2.6935		2.3339	2.6808	1.8613	1.9141	2.4962	2.4189
	74.0029	2.3777	3.0713	3.0944	1.8917	2.071	2.0431	1.8561	1.7905	1.8172	1.8247	2.643	3.0426	1.2468	1.5436	2.8413	2.3308	2.3229	1.8945	2.9443	3.3385	2.255	3.3394	2.4906	1.7326	3.2626	2.5327	0.9397	2.0942	2.1255	1.6038	2.2153	1.6983	1.3998	2.3013	1.8254	1.8266	2.0323	2.4148	3.034	1.8562	2.7537		2.3338	2.6972	1.8699	1.9073	2.4896	2.4322
	76.003	2.3306	2.9443	3.0382	1.8427	1.9319	1.9507	1.8172	1.7525	1.7803	1.7865	2.5432	2.9441	1.2219	1.5089	2.7856	2.2535	2.2811	1.8206	2.8711	3.1935	2.1786	3.2123	2.4162	1.6933	3.2121	2.4824	0.9116	2.0478	2.0678	1.5801	2.1552	1.6907	1.3618	2.2409	1.7727	1.8088	1.9903	2.3729	2.9975	1.8031	2.6922		2.3408	2.6987	1.8817	1.9162	2.4758	2.4492
	78.0031	2.4297	2.9816	3.1453	1.9071	1.9162	1.9611	1.8923	1.8322	1.8566	1.8546	2.5599	3.0289	1.2711	1.5619	2.8838	2.3185	2.3941	1.8719	2.9823	3.2513	2.2425	3.3044	2.5051	1.7767	3.3758	2.5975	0.9509	2.1362	2.1413	1.6487	2.2234	1.7771	1.405	2.3097	1.8132	1.8905	2.0488	2.465	3.1473	1.8466	2.786		2.3613	2.7432	1.9146	1.9443	2.4926	2.4932
	80.0032	2.3883	2.8493	3.0924	1.8547	1.7918	1.8787	1.8516	1.8001	1.8148	1.8063	2.4622	2.942	1.2418	1.5226	2.8183	2.2398	2.3477	1.8005	2.896	3.0965	2.1576	3.1732	2.4222	1.7378	3.3401	2.5363	0.9249	2.0967	2.0757	1.6188	2.1532	1.7699	1.369	2.2567	1.7532	1.8737	2.0001	2.4134	3.0978	1.7909	2.7244		2.3704	2.7253	1.9134	1.9358	2.469	2.4987
	82.0032	2.3253	2.7097	3.027	1.7964	1.6679	1.7839	1.8018	1.761	1.7721	1.751	2.3533	2.8425	1.2197	1.4858	2.7504	2.1587	2.3047	1.7363	2.823	2.9361	2.083	3.077	2.3534	1.7003	3.2984	2.4693	0.8978	2.04	2.0152	1.5852	2.1099	1.7499	1.3357	2.2063	1.6896	1.8375	1.9359	2.3703	3.0477	1.7285	2.6472		2.4672	2.8151	1.9901	2.0071	2.5384	2.6045
	84.0033	2.3358	2.6411	3.0492	1.7836	1.6022	1.7446	1.8076	1.7691	1.7726	1.7404	2.2809	2.8183	1.2234	1.4821	2.7469	2.1276	2.3154	1.7187	2.815	2.8448	2.0445	3.026	2.3361	1.7128	3.3118	2.473	0.8976	2.0325	1.9952	1.5909	2.0901	1.7692	1.3274	2.1858	1.6688	1.8449	1.9262	2.3793	3.0592	1.7004	2.6368		2.415	2.7288	1.9469	1.9512	2.4559	2.5435
	86.0034	2.2711	2.5115	2.9749	1.726	1.4986	1.6595	1.7589	1.7351	1.7329	1.6896	2.1475	2.729	1.1937	1.4497	2.6694	2.0507	2.2744	1.6572	2.7329	2.6816	1.965	2.8954	2.2626	1.6854	3.2571	2.4019	0.8768	1.9686	1.9287	1.5548	2.0145	1.743	1.2875	2.1334	1.6017	1.8074	1.8617	2.3239	2.9993	1.6363	2.572		2.3752	2.6515	1.9111	1.9133	2.385	2.5026
	88.0035	2.2773	2.437	2.9977	1.7126	1.4463	1.6244	1.7654	1.7506	1.7411	1.6751	2.0899	2.702	1.2044	1.4517	2.6519	2.0243	2.284	1.6446	2.7222	2.5918	1.9463	2.8472	2.2451	1.6999	3.2775	2.4001	0.8807	1.9608	1.9083	1.5623	2.013	1.7668	1.2909	2.1249	1.5868	1.8275	1.8616	2.3288	3.0174	1.6118	2.5807		2.442	2.6729	1.9576	1.9503	2.4199	2.5545
	90.0036	2.2479	2.3388	2.9729	1.6764	1.3764	1.5665	1.7385	1.7444	1.719	1.6351	1.9864	2.6516	1.2	1.4343	2.6065	1.961	2.2583	1.6058	2.6707	2.4662	1.8891	2.7646	2.1927	1.6885	3.2575	2.3464	0.8702	1.9154	1.8592	1.5363	1.9537	1.7495	1.2668	2.0952	1.5457	1.8149	1.8186	2.3034	2.9888	1.5676	2.5048		2.4619	2.6463	1.965	1.9561	2.4099	2.5709
	92.0037	2.1731	2.1955	2.8834	1.6014	1.2884	1.4864	1.6851	1.7025	1.6652	1.5617	1.8326	2.5203	1.1649	1.378	2.5208	1.8785	2.1977	1.5454	2.575	2.3034	1.8062	2.6333	2.1115	1.6506	3.1782	2.2654	0.8479	1.8459	1.7815	1.4932	1.8761	1.7067	1.2295	2.0182	1.4692	1.751	1.758	2.2252	2.9101	1.4907	2.4359		2.4556	2.5943	1.9595	1.9345	2.3737	2.5527
	94.0037	2.1374	2.1058	2.8712	1.5662	1.2366	1.444	1.6669	1.6937	1.6458	1.5283	1.7406	2.475	1.1594	1.3623	2.4881	1.8309	2.1825	1.5142	2.538	2.1933	1.767	2.554	2.0675	1.6445	3.1711	2.2268	0.839	1.8078	1.7353	1.4761	1.8395	1.7032	1.2087	1.9834	1.4274	1.7421	1.7228	2.1992	2.8838	1.4509	2.4081		2.4886	2.5717	1.9778	1.9469	2.3625	2.5638
	96.0038	2.1141	2.0275	2.8613	1.5357	1.193	1.4176	1.6508	1.6907	1.6362	1.5	1.6617	2.4232	1.1633	1.3442	2.4498	1.7827	2.1612	1.4876	2.4964	2.098	1.7286	2.478	2.0337	1.6366	3.1699	2.1884	0.8348	1.7786	1.7043	1.4668	1.8195	1.6972	1.1995	1.9664	1.3963	1.75	1.7063	2.1753	2.8579	1.4147	2.36		2.4722	2.5128	1.9655	1.9189	2.311	2.5281
	98.0039	2.1041	1.964	2.879	1.5212	1.1618	1.3958	1.6487	1.6954	1.631	1.475	1.598	2.3833	1.1749	1.3414	2.4347	1.7525	2.1615	1.4736	2.4772	2.0103	1.7063	2.4205	2.0157	1.648	3.1658	2.1631	0.8337	1.7544	1.6771	1.4676	1.8078	1.6969	1.1962	1.9476	1.3726	1.7574	1.6878	2.1726	2.8559	1.3893	2.3499		2.4444	2.4166	1.9274	1.872	2.2346	2.4717
	100.004	2.0365	1.8543	2.8053	1.4655	1.1051	1.3381	1.5966	1.6643	1.5872	1.4215	1.4899	2.2742	1.1526	1.2941	2.348	1.6785	2.0979	1.4207	2.3833	1.8901	1.6362	2.3073	1.9412	1.6147	3.08	2.0808	0.816	1.6892	1.6065	1.4266	1.7319	1.6571	1.155	1.8771	1.3144	1.7064	1.6298	2.1053	2.776	1.3238	2.252		2.4392	2.3751	1.9262	1.8641	2.2041	2.4534
	102.004	2.0011	1.7742	2.792	1.4354	1.0755	1.3107	1.5818	1.6517	1.571	1.3861	1.4204	2.2257	1.1543	1.2809	2.3088	1.6302	2.0714	1.3954	2.3363	1.7968	1.597	2.2259	1.8935	1.6012	3.0583	2.0318	0.808	1.6566	1.5686	1.4066	1.6984	1.6412	1.138	1.8496	1.2762	1.6971	1.6036	2.0782	2.7337	1.284	2.19		2.3822	2.2602	1.8752	1.8035	2.1142	2.3648
	104.004	1.9828	1.7161	2.7793	1.411	1.0477	1.2888	1.5666	1.6551	1.5551	1.3589	1.3614	2.1608	1.1564	1.2679	2.2745	1.5991	2.058	1.381	2.3065	1.7253	1.5795	2.1623	1.8749	1.6048	3.0507	2.0014	0.8083	1.6243	1.5359	1.3953	1.6629	1.6319	1.1308	1.8139	1.2483	1.6916	1.5804	2.0664	2.7169	1.2572	2.1619		2.4035	2.2307	1.8904	1.8025	2.0919	2.3551
	106.004	1.9326	1.6434	2.7557	1.3767	1.0156	1.2635	1.5407	1.6379	1.5317	1.3203	1.2987	2.0821	1.1515	1.2408	2.2198	1.5491	2.0221	1.3516	2.2541	1.6446	1.5373	2.0879	1.8223	1.588	3.0176	1.9526	0.801	1.5894	1.491	1.3694	1.611	1.6033	1.1141	1.7693	1.2064	1.6686	1.5444	2.0287	2.6714	1.2198	2.1089		2.3645	2.1554	1.8562	1.7652	2.0327	2.2999
	108.004	1.8617	1.5514	2.6684	1.3209	0.9737	1.2076	1.4878	1.5973	1.4823	1.2657	1.2206	1.9708	1.1239	1.1961	2.1309	1.4758	1.9579	1.3055	2.1661	1.5456	1.4844	1.9767	1.7589	1.5462	2.9283	1.8735	0.7851	1.5228	1.4313	1.3267	1.5489	1.5545	1.0745	1.7022	1.1521	1.6173	1.4824	1.9575	2.5804	1.1598	2.0256		2.3711	2.1188	1.8503	1.7445	1.9998	2.2698
	110.004	1.8199	1.4865	2.6465	1.2899	0.9459	1.1886	1.459	1.5828	1.4573	1.2305	1.1688	1.892	1.1142	1.1724	2.082	1.4318	1.9196	1.2831	2.1116	1.4754	1.4465	1.9065	1.7154	1.533	2.9032	1.8321	0.7749	1.4858	1.3918	1.3031	1.4994	1.5251	1.0541	1.6515	1.1125	1.5936	1.4442	1.9179	2.5344	1.1282	1.9732		2.4163	2.1109	1.8834	1.7655	2.0077	2.2862
	112.004	1.7326	1.4026	2.5521	1.2341	0.9017	1.1413	1.4021	1.5319	1.403	1.1682	1.0995	1.7702	1.0878	1.1284	1.9787	1.3565	1.841	1.2279	2.008	1.3812	1.3872	1.7995	1.6402	1.4842	2.8012	1.7436	0.7532	1.4154	1.3225	1.2505	1.4265	1.4611	1.0104	1.5753	1.056	1.5326	1.3786	1.8356	2.4304	1.0635	1.8832		2.3137	1.9968	1.8043	1.6826	1.8978	2.1686
	114.005	1.6974	1.3545	2.5364	1.2101	0.8792	1.1273	1.3797	1.5144	1.3794	1.141	1.0656	1.7215	1.0882	1.1085	1.9272	1.3234	1.8073	1.2083	1.957	1.3266	1.3576	1.7329	1.6012	1.4656	2.7502	1.6989	0.7449	1.3874	1.2853	1.2259	1.3847	1.4408	0.9956	1.5355	1.0279	1.5165	1.346	1.8085	2.3841	1.0398	1.8274		2.3234	1.9637	1.8008	1.6778	1.8803	2.1508
	116.005	1.6613	1.3049	2.4982	1.1815	0.8591	1.1053	1.3539	1.5	1.3552	1.1126	1.0296	1.6469	1.0792	1.0878	1.88	1.2924	1.784	1.1906	1.9152	1.2876	1.3355	1.6796	1.5751	1.4572	2.7223	1.6645	0.7411	1.3511	1.2556	1.2038	1.3403	1.4142	0.9763	1.496	0.9973	1.4911	1.309	1.7731	2.3396	1.0074	1.7876		2.2689	1.8853	1.7623	1.6296	1.8078	2.0761
	118.005	1.6028	1.2481	2.4375	1.1485	0.835	1.0791	1.3175	1.4686	1.3214	1.0733	0.9907	1.5577	1.063	1.0535	1.8095	1.2489	1.7365	1.1618	1.8493	1.2307	1.3057	1.6124	1.5272	1.4314	2.6594	1.6102	0.7296	1.3115	1.2146	1.1711	1.2925	1.3765	0.9519	1.4383	0.9601	1.448	1.274	1.7139	2.2751	0.9716	1.7282		2.2604	1.8464	1.754	1.6112	1.7793	2.0525
	120.005	1.5548	1.2005	2.3913	1.1169	0.8105	1.0563	1.2826	1.4428	1.2868	1.0359	0.9568	1.4839	1.0507	1.0309	1.7433	1.2057	1.6839	1.1295	1.782	1.176	1.2653	1.5416	1.4832	1.3957	2.5886	1.5532	0.7185	1.2611	1.1705	1.1366	1.2388	1.3348	0.924	1.3855	0.9242	1.4105	1.2301	1.6728	2.1998	0.933	1.6619		2.2283	1.7963	1.7276	1.5826	1.7271	1.9942
	122.005	1.5066	1.1574	2.3448	1.0894	0.7867	1.0311	1.2504	1.4204	1.2585	1.0085	0.9267	1.4128	1.0382	1.0063	1.6893	1.1716	1.6456	1.1095	1.7351	1.1373	1.2406	1.4888	1.4484	1.3781	2.5284	1.5129	0.7104	1.2276	1.1398	1.1085	1.1982	1.3012	0.9053	1.3379	0.8922	1.377	1.1863	1.6354	2.149	0.9039	1.6188		2.1717	1.7215	1.6791	1.5339	1.6583	1.9202
	124.005	1.4976	1.1421	2.3517	1.0889	0.7879	1.037	1.2511	1.4239	1.2604	1.0014	0.9231	1.3736	1.0497	1.0065	1.6634	1.1676	1.6381	1.114	1.7214	1.1264	1.2446	1.4692	1.4413	1.3777	2.5312	1.4992	0.7183	1.2193	1.1302	1.1042	1.1782	1.2949	0.9077	1.3162	0.8835	1.3762	1.1815	1.6258	2.1441	0.897	1.6071		2.1382	1.6763	1.6493	1.5039	1.62	1.8686
	126.005	1.4373	1.0927	2.2846	1.0496	0.759	1.0081	1.2065	1.3862	1.2152	0.9592	0.8902	1.2974	1.0265	0.9737	1.5889	1.1203	1.5779	1.0768	1.646	1.0732	1.2053	1.3998	1.39	1.3378	2.4461	1.4388	0.6999	1.1701	1.0872	1.0604	1.1229	1.2448	0.8751	1.2641	0.8479	1.3278	1.1374	1.5683	2.0573	0.8561	1.5314		2.0937	1.6198	1.6094	1.4657	1.5639	1.8153
	128.005	1.3956	1.0582	2.2344	1.0296	0.7431	0.9897	1.1765	1.3592	1.1869	0.9338	0.8687	1.2367	1.0166	0.9554	1.5409	1.0921	1.5352	1.0556	1.6038	1.0435	1.1855	1.3588	1.3585	1.3151	2.3904	1.4045	0.6925	1.1423	1.0559	1.0377	1.0882	1.221	0.8565	1.218	0.8217	1.2975	1.1045	1.5284	2.0053	0.8297	1.4936		2.0147	1.5443	1.5529	1.4104	1.4954	1.7349
	130.005	1.3306	1.0119	2.1596	0.9895	0.7136	0.9604	1.1322	1.3162	1.1463	0.8985	0.8408	1.1676	0.9914	0.9203	1.4628	1.052	1.4789	1.0228	1.5377	1.006	1.1511	1.3041	1.3095	1.2775	2.3043	1.3476	0.6777	1.0972	1.0176	0.9977	1.042	1.1728	0.8306	1.165	0.7872	1.2502	1.0615	1.4732	1.9225	0.7994	1.4279		2.0123	1.5252	1.548	1.4052	1.4773	1.711
	132.005	1.3051	0.9894	2.1407	0.9815	0.7049	0.9513	1.1168	1.3055	1.1324	0.8837	0.8311	1.1294	0.9895	0.9105	1.4336	1.035	1.4565	1.0121	1.5036	0.9809	1.1337	1.2703	1.284	1.2654	2.2618	1.3164	0.6748	1.0755	0.9952	0.9753	1.0091	1.1475	0.8142	1.1361	0.7719	1.2246	1.0337	1.4564	1.8914	0.7809	1.3903		1.9087	1.4329	1.4712	1.3318	1.3971	1.6168
	134.005	1.2748	0.9693	2.1052	0.9652	0.695	0.943	1.0993	1.289	1.1139	0.8662	0.8181	1.0875	0.9826	0.8952	1.3905	1.0191	1.4221	1.0001	1.474	0.961	1.1217	1.2454	1.2655	1.2518	2.2226	1.2916	0.6708	1.0562	0.9821	0.9629	0.9875	1.1313	0.8058	1.1048	0.7529	1.2036	1.0154	1.4278	1.8513	0.7644	1.3697		1.8979	1.4125	1.4575	1.3192	1.3769	1.5946
	136.006	1.2319	0.9352	2.0551	0.9428	0.6774	0.9213	1.069	1.2581	1.0843	0.838	0.7998	1.0407	0.9637	0.8741	1.3408	0.9887	1.3851	0.9777	1.4259	0.928	1.0972	1.2012	1.2285	1.219	2.1528	1.2517	0.6591	1.023	0.9488	0.9296	0.9502	1.0922	0.7836	1.0652	0.7306	1.1635	0.9816	1.3843	1.793	0.74	1.3147		1.8882	1.3924	1.4517	1.3108	1.3602	1.574
	138.006	1.1823	0.9013	1.9811	0.9127	0.657	0.8937	1.0295	1.2195	1.0462	0.8075	0.775	0.9885	0.9402	0.8439	1.2838	0.9583	1.3352	0.9527	1.372	0.8945	1.0694	1.1585	1.1903	1.1846	2.0779	1.2025	0.6462	0.9846	0.9154	0.8949	0.9086	1.0476	0.7604	1.0173	0.7004	1.1223	0.9471	1.3332	1.7224	0.7086	1.2636		1.8918	1.3877	1.4603	1.3113	1.3622	1.5659
	140.006	1.1503	0.8788	1.9447	0.8951	0.6455	0.8824	1.0076	1.1974	1.024	0.792	0.7636	0.951	0.9275	0.8264	1.2411	0.9354	1.3003	0.9344	1.3341	0.8751	1.0541	1.1275	1.1606	1.1626	2.0256	1.1744	0.6383	0.9619	0.8971	0.8733	0.8869	1.0221	0.7494	0.9859	0.681	1.0957	0.9205	1.3057	1.6789	0.6962	1.2318		1.8	1.3117	1.3877	1.2478	1.2865	1.4819
	142.006	1.132	0.8649	1.9276	0.887	0.642	0.8779	0.9981	1.1869	1.0131	0.78	0.7601	0.9313	0.9291	0.8205	1.2175	0.9296	1.2876	0.928	1.3101	0.8668	1.0504	1.1118	1.1505	1.1538	1.9964	1.1521	0.6391	0.9495	0.8825	0.8647	0.8668	1.009	0.7428	0.9689	0.6748	1.0794	0.9078	1.2874	1.6513	0.6867	1.213		1.7259	1.2509	1.3231	1.1991	1.2249	1.4104
	144.006	1.1157	0.857	1.9092	0.886	0.6394	0.8778	0.9912	1.1802	1.0039	0.7746	0.7596	0.9105	0.9274	0.8167	1.1962	0.9235	1.272	0.9261	1.2912	0.8536	1.0467	1.1004	1.1397	1.1442	1.9653	1.1389	0.6394	0.9344	0.8724	0.8522	0.8505	0.9934	0.7345	0.9515	0.6659	1.0647	0.8989	1.2768	1.6304	0.6816	1.1959		1.7249	1.247	1.3266	1.1998	1.2191	1.4042
	146.006	1.0695	0.822	1.8427	0.859	0.6184	0.8465	0.9537	1.1384	0.969	0.7436	0.7382	0.8662	0.9009	0.7881	1.1446	0.8899	1.2233	0.8951	1.2378	0.8239	1.0144	1.0538	1.0992	1.1048	1.8838	1.093	0.6237	0.9023	0.8407	0.8229	0.8162	0.9551	0.7109	0.9089	0.6412	1.0217	0.8591	1.2287	1.5612	0.6531	1.1443		1.6712	1.1995	1.2838	1.1615	1.1777	1.354
	148.006	1.0344	0.7976	1.7915	0.8338	0.6042	0.8218	0.9267	1.1082	0.9402	0.7236	0.7236	0.8312	0.8776	0.7666	1.1045	0.8694	1.1845	0.8762	1.1997	0.8034	0.9951	1.0255	1.0701	1.0754	1.8215	1.0601	0.6124	0.8758	0.8178	0.7987	0.7843	0.9227	0.6921	0.8774	0.6206	0.9865	0.8311	1.1888	1.5119	0.6376	1.1066		1.6609	1.1857	1.2741	1.1535	1.1671	1.3384
	150.006	0.9873	0.7631	1.7155	0.8025	0.5817	0.7892	0.8858	1.0627	0.8979	0.6896	0.6985	0.7894	0.8484	0.7365	1.0473	0.8356	1.1281	0.8425	1.1395	0.77	0.9581	0.9806	1.0262	1.0297	1.7273	1.0084	0.5917	0.8355	0.7823	0.7612	0.7476	0.876	0.667	0.8335	0.5937	0.9368	0.7959	1.1388	1.4402	0.6074	1.0554		1.6049	1.1421	1.2333	1.1133	1.1246	1.2909
	152.006	1.0146	0.786	1.7725	0.8316	0.6033	0.8215	0.9156	1.0987	0.9315	0.7128	0.7276	0.8085	0.8793	0.7602	1.0726	0.8654	1.162	0.8737	1.1721	0.7974	0.9995	1.0162	1.0633	1.0654	1.7689	1.0385	0.6178	0.864	0.8069	0.7856	0.7673	0.9008	0.6901	0.8542	0.613	0.9649	0.8201	1.1767	1.4771	0.6297	1.0856		1.595	1.1315	1.2263	1.1098	1.1153	1.277
	154.006	0.9564	0.7459	1.6833	0.7924	0.577	0.7768	0.8705	1.0457	0.8816	0.6769	0.6966	0.7585	0.8387	0.7245	1.012	0.8242	1.1063	0.8344	1.1125	0.7617	0.9565	0.9624	1.0097	1.015	1.6747	0.9852	0.5913	0.8203	0.7684	0.7457	0.727	0.8543	0.6565	0.8049	0.5789	0.909	0.7745	1.1125	1.4017	0.5963	1.0325		1.5393	1.0893	1.1883	1.0757	1.0784	1.2314
	156.006	0.9597	0.7523	1.7049	0.8045	0.5866	0.7919	0.8785	1.0548	0.8932	0.6833	0.7106	0.7618	0.8525	0.7339	1.0129	0.8336	1.1105	0.8451	1.1122	0.7665	0.9702	0.9677	1.0163	1.0238	1.6714	0.9877	0.6027	0.8263	0.773	0.751	0.7312	0.8522	0.6651	0.8076	0.5858	0.9148	0.7795	1.1231	1.4022	0.6018	1.0303		1.4943	1.0544	1.15	1.0447	1.0438	1.191
	158.006	0.948	0.7451	1.6837	0.7976	0.5835	0.783	0.8695	1.0432	0.8846	0.6776	0.713	0.7497	0.8466	0.7283	0.9979	0.8291	1.0951	0.8417	1.0995	0.7639	0.9685	0.9613	1.0123	1.0137	1.6458	0.9747	0.6026	0.818	0.765	0.7436	0.7206	0.8435	0.6611	0.7941	0.5793	0.899	0.7688	1.1085	1.3779	0.5993	1.0223		1.4719	1.0421	1.1355	1.0314	1.0312	1.1713
	160.006	0.9189	0.726	1.6399	0.7794	0.5714	0.7616	0.8479	1.0206	0.8593	0.6571	0.6972	0.7241	0.8274	0.7092	0.9662	0.8111	1.0673	0.8232	1.0712	0.7435	0.9538	0.9366	0.9842	0.9871	1.5946	0.9508	0.593	0.7939	0.7465	0.7237	0.6993	0.8173	0.6453	0.7669	0.5644	0.8683	0.7485	1.0764	1.3404	0.5826	0.9926		1.4616	1.0268	1.1238	1.0248	1.0197	1.1582
	162.007	0.9227	0.7312	1.6587	0.7891	0.578	0.7697	0.8522	1.026	0.8682	0.6663	0.7088	0.7276	0.8386	0.7177	0.9661	0.8183	1.0717	0.832	1.0723	0.7526	0.9654	0.9438	0.9904	0.9925	1.5882	0.952	0.6007	0.7975	0.7505	0.7293	0.7014	0.8165	0.6522	0.7701	0.5685	0.8745	0.7504	1.0853	1.3412	0.5881	0.9932		1.4103	0.9907	1.0877	0.9923	0.9871	1.1161
	164.007	0.903	0.7203	1.6231	0.7766	0.5733	0.7556	0.838	1.0089	0.8498	0.6517	0.7032	0.7075	0.8241	0.7068	0.9448	0.8053	1.0485	0.8224	1.0492	0.7394	0.9536	0.9267	0.9749	0.9753	1.5484	0.9332	0.5935	0.7835	0.7358	0.7143	0.684	0.8014	0.6383	0.7518	0.5614	0.8529	0.736	1.0618	1.3083	0.5778	0.9743		1.3683	0.9628	1.0547	0.9636	0.958	1.0844
	166.007	0.8966	0.715	1.6181	0.7768	0.5711	0.7544	0.8338	1.0041	0.8486	0.6517	0.7042	0.7012	0.823	0.7048	0.9364	0.8059	1.043	0.8229	1.0437	0.7428	0.9612	0.9263	0.9749	0.973	1.5377	0.9307	0.5989	0.782	0.7361	0.7131	0.6818	0.7961	0.6405	0.7466	0.5584	0.8432	0.7346	1.0524	1.3007	0.5753	0.9693		1.3368	0.9392	1.0314	0.946	0.9371	1.0559
	168.007	0.8744	0.7001	1.5823	0.7608	0.5639	0.7371	0.8156	0.9788	0.8288	0.6366	0.6923	0.6833	0.8059	0.69	0.9089	0.7909	1.0149	0.8058	1.0186	0.7278	0.9456	0.9083	0.9516	0.9479	1.4855	0.9036	0.589	0.7609	0.718	0.6971	0.6663	0.7745	0.6255	0.7249	0.545	0.8178	0.7107	1.0279	1.2639	0.5625	0.9466		1.3462	0.9442	1.0417	0.9537	0.9431	1.0631
	170.007	0.846	0.6828	1.5339	0.7425	0.5502	0.718	0.7924	0.9523	0.8042	0.6193	0.6789	0.6606	0.7842	0.6694	0.8837	0.7743	0.9848	0.7889	0.9891	0.7115	0.9262	0.8844	0.9265	0.9237	1.4337	0.8772	0.5778	0.7409	0.6996	0.6785	0.6476	0.7502	0.612	0.6994	0.53	0.7902	0.6937	0.9945	1.2254	0.5507	0.9199		1.3137	0.9237	1.0155	0.9338	0.9221	1.0377
	172.007	0.8326	0.6745	1.52	0.7387	0.5488	0.7127	0.7833	0.9393	0.7941	0.6127	0.6743	0.651	0.7751	0.6657	0.867	0.7647	0.9697	0.7804	0.9722	0.7006	0.9169	0.8732	0.9151	0.9074	1.402	0.8628	0.5727	0.7313	0.6885	0.6697	0.6359	0.7342	0.6025	0.6901	0.5245	0.7793	0.6801	0.9822	1.1982	0.5434	0.9021		1.3037	0.9152	1.0096	0.9255	0.9161	1.0301
	174.007	0.8222	0.6676	1.5063	0.7334	0.5467	0.7059	0.7732	0.9287	0.7862	0.6055	0.6739	0.6436	0.7696	0.6578	0.8535	0.7594	0.9512	0.775	0.9585	0.6975	0.9134	0.8653	0.9044	0.8975	1.3759	0.8512	0.5694	0.7206	0.6807	0.6609	0.6238	0.7221	0.5967	0.6796	0.5183	0.7634	0.6733	0.9711	1.1813	0.537	0.8956		1.2441	0.8732	0.9673	0.8919	0.8774	0.9841
	176.007	0.7892	0.6446	1.451	0.705	0.5284	0.6831	0.7454	0.8939	0.7587	0.5836	0.6534	0.618	0.7409	0.635	0.818	0.737	0.9173	0.7478	0.9247	0.6762	0.8857	0.8352	0.874	0.8626	1.3178	0.8196	0.5518	0.6956	0.6561	0.6383	0.6031	0.6937	0.5773	0.6504	0.5004	0.7337	0.6453	0.9326	1.1312	0.5175	0.857		1.2106	0.8504	0.9413	0.8673	0.8544	0.9584
	178.007	0.7929	0.6487	1.4639	0.7169	0.536	0.6925	0.7516	0.8991	0.763	0.5906	0.6648	0.6231	0.7468	0.6435	0.8203	0.7443	0.9239	0.757	0.9306	0.6826	0.9029	0.8461	0.8827	0.8698	1.3175	0.8217	0.56	0.6991	0.6631	0.6419	0.606	0.6982	0.5835	0.655	0.5052	0.7337	0.6516	0.9382	1.1353	0.5254	0.8637		1.1841	0.8307	0.9222	0.8518	0.8383	0.9375
	180.007	0.7682	0.6315	1.4201	0.6983	0.5258	0.6722	0.7297	0.8735	0.7416	0.5743	0.6492	0.6025	0.7262	0.6266	0.7966	0.7224	0.8949	0.7367	0.8977	0.665	0.8808	0.8211	0.8569	0.8414	1.2682	0.7959	0.5481	0.6782	0.6432	0.6223	0.5875	0.6749	0.5665	0.6342	0.4923	0.7112	0.6332	0.9107	1.0983	0.5089	0.835		1.1881	0.8369	0.9262	0.8586	0.8423	0.9418
	182.007	0.7629	0.6315	1.4186	0.6978	0.528	0.6737	0.726	0.8719	0.7406	0.5736	0.6508	0.5999	0.7272	0.6263	0.7914	0.7262	0.8905	0.7382	0.8965	0.6665	0.8811	0.8223	0.8552	0.8387	1.2574	0.7909	0.5506	0.6762	0.6417	0.6243	0.5842	0.6665	0.5654	0.6309	0.4901	0.705	0.6291	0.908	1.0925	0.5107	0.8361		1.1324	0.7984	0.8831	0.8196	0.8034	0.9003
	184.007	0.7484	0.6202	1.3954	0.6879	0.5217	0.6648	0.7127	0.8538	0.7281	0.5639	0.6443	0.587	0.7115	0.6142	0.771	0.7151	0.8692	0.7247	0.8776	0.656	0.8717	0.809	0.8406	0.8219	1.2264	0.7757	0.5429	0.665	0.6307	0.6122	0.5736	0.654	0.5566	0.6175	0.483	0.6885	0.6165	0.8887	1.063	0.5027	0.8171		1.1213	0.7944	0.8805	0.8151	0.8021	0.8949
	186.008	0.7613	0.6339	1.4226	0.7052	0.5347	0.6766	0.727	0.8697	0.7419	0.5747	0.6597	0.597	0.7251	0.6274	0.7864	0.7337	0.8863	0.7434	0.8969	0.6714	0.8952	0.828	0.8602	0.8387	1.2432	0.7894	0.5588	0.6773	0.6433	0.6254	0.5849	0.6642	0.5692	0.6269	0.4914	0.6973	0.6262	0.9043	1.0823	0.5128	0.833		1.1045	0.7818	0.8673	0.805	0.7907	0.8837
	188.008	0.7549	0.6304	1.4162	0.7006	0.5352	0.6766	0.7226	0.8635	0.7368	0.5727	0.6592	0.5934	0.7215	0.6234	0.7811	0.7324	0.8816	0.7403	0.889	0.6729	0.8957	0.8267	0.8561	0.8309	1.229	0.7837	0.5589	0.6737	0.6398	0.621	0.5824	0.6581	0.5665	0.6196	0.4892	0.6916	0.6235	0.8968	1.0718	0.5115	0.826		1.0977	0.7794	0.863	0.8058	0.7871	0.8788
	190.008	0.7227	0.6065	1.3646	0.675	0.5168	0.6524	0.6927	0.8283	0.7072	0.5506	0.6333	0.5704	0.692	0.5998	0.7434	0.7028	0.8404	0.7103	0.8496	0.6437	0.8589	0.7926	0.8217	0.7938	1.1685	0.7499	0.5365	0.6441	0.6127	0.5939	0.5545	0.6251	0.5415	0.5951	0.4701	0.6587	0.5967	0.8614	1.0236	0.4898	0.7911		1.0613	0.7537	0.8339	0.7792	0.7637	0.8515
	192.008	0.6938	0.5867	1.3136	0.6512	0.5014	0.6261	0.668	0.798	0.6833	0.5304	0.6096	0.5472	0.6637	0.5789	0.7156	0.6824	0.8112	0.687	0.8195	0.6242	0.8347	0.7645	0.7916	0.7671	1.1177	0.7196	0.522	0.6219	0.5916	0.5744	0.5347	0.6025	0.5234	0.5714	0.4536	0.631	0.5757	0.827	0.9837	0.473	0.7644		1.015	0.7218	0.8016	0.7478	0.732	0.8189
	194.008	0.7097	0.6009	1.3452	0.6692	0.5167	0.6466	0.6829	0.8136	0.6957	0.5424	0.6283	0.5598	0.6783	0.5916	0.7308	0.6988	0.827	0.7043	0.8332	0.6397	0.857	0.7825	0.8073	0.7793	1.1341	0.7311	0.533	0.6335	0.6039	0.5851	0.5463	0.6147	0.5358	0.5856	0.4651	0.6416	0.5864	0.8478	1.0002	0.4848	0.776		1.0169	0.7248	0.8048	0.7541	0.7376	0.8239
	196.008	0.696	0.5922	1.3259	0.6605	0.5111	0.6377	0.6731	0.7997	0.6863	0.5346	0.6214	0.5501	0.6671	0.5836	0.7178	0.6929	0.814	0.6964	0.8221	0.6345	0.8509	0.7764	0.7998	0.7703	1.1134	0.7221	0.5299	0.6249	0.596	0.5781	0.5366	0.6036	0.5297	0.5735	0.458	0.6286	0.5768	0.8331	0.9814	0.4783	0.7669		1.0022	0.7149	0.7956	0.7456	0.7287	0.8158
	198.008	0.6903	0.5894	1.3174	0.6554	0.5086	0.6326	0.6664	0.7939	0.6809	0.5304	0.6177	0.5444	0.6615	0.5778	0.7107	0.6877	0.8053	0.6929	0.8155	0.633	0.8489	0.7719	0.7941	0.7623	1.0977	0.716	0.5288	0.6203	0.5905	0.5753	0.5346	0.5948	0.5257	0.5679	0.4536	0.6202	0.5711	0.8241	0.9711	0.476	0.7615		1.0103	0.721	0.8	0.7551	0.7374	0.825
	200.008	0.6816	0.587	1.3086	0.6545	0.5096	0.6277	0.6609	0.7873	0.6742	0.5274	0.6152	0.5396	0.6543	0.5735	0.7031	0.6852	0.7974	0.687	0.8053	0.6288	0.8447	0.7662	0.7873	0.7537	1.083	0.7067	0.5257	0.613	0.5874	0.5705	0.5289	0.5891	0.522	0.5633	0.452	0.6135	0.5674	0.8167	0.9568	0.4716	0.753		1.0119	0.7228	0.8035	0.7591	0.7407	0.8283
	202.008	0.6824	0.5858	1.304	0.6538	0.5091	0.6247	0.6592	0.7821	0.6729	0.5264	0.6119	0.5372	0.6493	0.5731	0.6994	0.6865	0.7926	0.6879	0.8057	0.6312	0.846	0.7696	0.7866	0.752	1.0736	0.7048	0.5279	0.6123	0.5857	0.5697	0.5279	0.5875	0.5223	0.5627	0.4517	0.6069	0.5642	0.8126	0.9536	0.4711	0.7479		0.9616	0.6873	0.7668	0.7217	0.7057	0.7894
	204.008	0.6714	0.5796	1.2913	0.6463	0.5066	0.6215	0.65	0.7743	0.6647	0.5195	0.6071	0.5323	0.6404	0.567	0.6898	0.6795	0.7808	0.6814	0.7938	0.6255	0.8431	0.7589	0.7785	0.7408	1.0518	0.6925	0.5241	0.6051	0.5778	0.5614	0.5206	0.5756	0.5152	0.553	0.4474	0.5981	0.5556	0.8027	0.9365	0.4675	0.7368		0.9685	0.6915	0.7723	0.7289	0.7138	0.798
	206.008	0.6805	0.5887	1.3083	0.6575	0.5162	0.6332	0.6597	0.78	0.6735	0.5274	0.6158	0.5388	0.647	0.5758	0.6955	0.6894	0.7889	0.6879	0.8009	0.6327	0.8559	0.7688	0.7872	0.7463	1.0597	0.6999	0.531	0.6122	0.5851	0.5684	0.5269	0.5813	0.5217	0.5618	0.4537	0.6053	0.5624	0.8115	0.9454	0.4737	0.7462		0.9438	0.676	0.7554	0.7159	0.6999	0.782
	208.008	0.6798	0.5911	1.3094	0.6588	0.5188	0.6302	0.6574	0.7802	0.6729	0.5275	0.6164	0.5389	0.643	0.5748	0.695	0.693	0.7874	0.6908	0.8022	0.6369	0.8615	0.7738	0.7876	0.745	1.0562	0.7	0.5345	0.6121	0.5876	0.5709	0.5269	0.5827	0.5221	0.5589	0.4546	0.6018	0.5634	0.8082	0.9396	0.4774	0.7427		0.9271	0.6634	0.742	0.7045	0.6892	0.7705
	210.009	0.6652	0.5805	1.2874	0.648	0.5109	0.6184	0.643	0.7625	0.6574	0.5182	0.6052	0.5263	0.6293	0.5625	0.6809	0.6821	0.771	0.6781	0.7856	0.6255	0.8458	0.7611	0.7735	0.7296	1.0288	0.6837	0.5254	0.5998	0.5724	0.5591	0.5163	0.5692	0.5131	0.5484	0.4467	0.5857	0.5502	0.7918	0.9197	0.4682	0.7291		0.9076	0.6497	0.7279	0.6926	0.6769	0.7559
	212.009	0.6632	0.5813	1.285	0.6479	0.5131	0.6203	0.6425	0.7627	0.6595	0.518	0.604	0.527	0.627	0.5643	0.6805	0.6836	0.7696	0.6785	0.7831	0.629	0.8494	0.7607	0.7747	0.7277	1.0239	0.6827	0.529	0.5986	0.5739	0.5594	0.5153	0.565	0.5125	0.5482	0.4459	0.5833	0.5479	0.7908	0.9163	0.4681	0.7256		0.896	0.641	0.7204	0.6865	0.6709	0.7476
	214.009	0.6629	0.5839	1.2945	0.6489	0.5153	0.6208	0.6448	0.7635	0.6601	0.5189	0.6051	0.5279	0.6232	0.5635	0.6813	0.6866	0.7698	0.6814	0.7854	0.6318	0.8574	0.7656	0.7741	0.7291	1.02	0.6839	0.5306	0.599	0.5738	0.5623	0.5168	0.5637	0.513	0.5464	0.4476	0.5827	0.5494	0.7899	0.916	0.469	0.727		0.9143	0.6535	0.734	0.703	0.6851	0.7641
	216.009	0.6392	0.5624	1.2437	0.629	0.4995	0.5992	0.6192	0.7327	0.6349	0.5012	0.582	0.5095	0.5994	0.5457	0.6514	0.6608	0.7383	0.6558	0.7521	0.6092	0.8229	0.7361	0.7457	0.6957	0.9757	0.654	0.5118	0.5766	0.5508	0.5404	0.4968	0.5426	0.4941	0.5255	0.4328	0.5574	0.5278	0.7625	0.8773	0.452	0.6986		0.9117	0.6521	0.7346	0.7041	0.6865	0.7619
	218.009	0.6365	0.5634	1.2402	0.6289	0.5008	0.5945	0.6195	0.7298	0.633	0.4993	0.5807	0.5066	0.5956	0.5427	0.6485	0.6608	0.7351	0.6555	0.7501	0.6087	0.8247	0.7353	0.7416	0.6928	0.9709	0.6506	0.5111	0.5732	0.5496	0.5395	0.4941	0.5392	0.4926	0.5235	0.4316	0.5568	0.5253	0.7588	0.8714	0.4504	0.6925		0.86	0.6143	0.6929	0.6637	0.6477	0.7192
	220.009	0.6336	0.5639	1.2438	0.6288	0.501	0.5946	0.617	0.728	0.6331	0.5007	0.5797	0.5081	0.5911	0.5424	0.6489	0.6625	0.7323	0.6554	0.7479	0.6111	0.8256	0.7368	0.7431	0.6909	0.9631	0.65	0.5134	0.5748	0.5499	0.5407	0.4955	0.538	0.4936	0.5217	0.4311	0.5522	0.5242	0.7565	0.8673	0.4527	0.6918		0.8489	0.6073	0.6865	0.6572	0.643	0.7115
	222.009	0.6249	0.5556	1.2269	0.6183	0.4974	0.586	0.6082	0.7152	0.6221	0.4924	0.5708	0.4986	0.5782	0.5342	0.6344	0.6549	0.7212	0.6466	0.7367	0.6049	0.8199	0.728	0.7321	0.6801	0.9431	0.6378	0.5079	0.5647	0.5416	0.5324	0.4877	0.5288	0.4848	0.5151	0.4265	0.5422	0.5155	0.7453	0.8511	0.4473	0.6796		0.873	0.6228	0.7049	0.6744	0.6625	0.7314
	224.009	0.6133	0.5484	1.2128	0.6108	0.4888	0.5731	0.5979	0.7028	0.6124	0.4849	0.5599	0.491	0.5668	0.5261	0.6263	0.647	0.7061	0.6361	0.7237	0.5954	0.8082	0.7182	0.7216	0.668	0.9262	0.628	0.5007	0.5557	0.5341	0.524	0.479	0.5207	0.4781	0.5065	0.4196	0.5289	0.5073	0.7321	0.8364	0.4387	0.6678		0.8414	0.6008	0.6822	0.6522	0.6383	0.7051
	226.009	0.6078	0.5463	1.2055	0.6111	0.4897	0.5745	0.5935	0.6962	0.6088	0.4826	0.5544	0.4884	0.5631	0.5224	0.6213	0.644	0.7027	0.6337	0.7168	0.5938	0.807	0.7151	0.7147	0.6611	0.9171	0.6224	0.4993	0.5514	0.5299	0.5216	0.4759	0.5158	0.4751	0.5013	0.4174	0.5283	0.503	0.7269	0.8266	0.4379	0.6622		0.8455	0.6035	0.6851	0.6564	0.6415	0.7125
	228.009	0.6004	0.5421	1.1932	0.602	0.4852	0.5658	0.5869	0.6872	0.602	0.4773	0.549	0.4836	0.5515	0.5172	0.6142	0.6399	0.6939	0.6268	0.7112	0.5906	0.8018	0.7102	0.7101	0.6554	0.9054	0.6167	0.4964	0.5465	0.5245	0.5164	0.4728	0.5092	0.4726	0.4978	0.4149	0.5174	0.4981	0.7192	0.8176	0.4334	0.6567		0.8336	0.5976	0.6792	0.6482	0.6363	0.7029
	230.009	0.6037	0.5461	1.2011	0.6067	0.4889	0.5664	0.5895	0.6903	0.6068	0.481	0.5496	0.4862	0.5511	0.5196	0.6149	0.643	0.694	0.6321	0.7129	0.5956	0.8081	0.7145	0.7117	0.6569	0.9054	0.6181	0.4993	0.5495	0.5268	0.5185	0.4719	0.5114	0.4737	0.499	0.4168	0.5206	0.4989	0.7197	0.8163	0.4365	0.6572		0.8202	0.5892	0.6675	0.6397	0.6261	0.6937
	232.01	0.5974	0.5417	1.1905	0.6026	0.4866	0.5605	0.5843	0.6819	0.6001	0.4758	0.5414	0.4806	0.5414	0.515	0.6098	0.6386	0.6891	0.6272	0.704	0.5904	0.8033	0.7092	0.7065	0.6503	0.897	0.6115	0.4964	0.5418	0.5219	0.5137	0.4698	0.5047	0.4683	0.4938	0.4141	0.5135	0.4943	0.7129	0.8065	0.4341	0.6518		0.8234	0.5903	0.6725	0.645	0.6292	0.6993
	234.01	0.6025	0.5483	1.2008	0.6086	0.4937	0.5658	0.5882	0.6864	0.603	0.4812	0.5472	0.4871	0.5472	0.52	0.6146	0.6452	0.6922	0.6304	0.7066	0.5951	0.8113	0.7143	0.7091	0.65	0.8942	0.6119	0.5005	0.5448	0.5248	0.5188	0.4725	0.5062	0.4718	0.499	0.4184	0.5164	0.4976	0.72	0.8092	0.437	0.6512		0.831	0.5978	0.6789	0.6512	0.6384	0.7063
	236.01	0.5996	0.547	1.2022	0.6068	0.4936	0.5604	0.5861	0.6852	0.6023	0.4803	0.5422	0.4849	0.5415	0.516	0.6106	0.6436	0.687	0.6298	0.7057	0.5979	0.8098	0.7142	0.7102	0.6474	0.8906	0.6104	0.5017	0.5456	0.5244	0.5185	0.4707	0.5035	0.4714	0.4985	0.4169	0.5136	0.495	0.7162	0.8059	0.4361	0.6498		0.812	0.5852	0.6657	0.64	0.6248	0.6914
	238.01	0.6027	0.5528	1.2117	0.6151	0.5006	0.563	0.5897	0.688	0.6062	0.4837	0.5463	0.4892	0.5451	0.5227	0.6146	0.6504	0.6923	0.6366	0.7107	0.6034	0.8184	0.7228	0.7154	0.6522	0.8954	0.6139	0.5062	0.548	0.5286	0.5231	0.4757	0.5068	0.4751	0.5005	0.4222	0.5163	0.5003	0.7217	0.8088	0.4442	0.6548		0.8137	0.589	0.6676	0.6446	0.6299	0.6971
	240.01	0.5869	0.5392	1.181	0.5985	0.4878	0.5478	0.5756	0.6706	0.5913	0.4725	0.5284	0.4757	0.5272	0.5082	0.601	0.638	0.677	0.6212	0.694	0.5893	0.8035	0.7057	0.7003	0.6371	0.871	0.5987	0.4968	0.536	0.5164	0.5129	0.4641	0.4956	0.4652	0.4876	0.4127	0.5015	0.4861	0.7033	0.7871	0.4333	0.6397		0.8096	0.5851	0.6634	0.6396	0.6267	0.6932
	242.01	0.5857	0.5407	1.1827	0.5975	0.4894	0.5442	0.5732	0.6673	0.5887	0.4708	0.5267	0.4771	0.524	0.5064	0.5962	0.6343	0.6714	0.6192	0.6888	0.5871	0.7999	0.7024	0.6954	0.6323	0.8636	0.5951	0.4939	0.5332	0.5134	0.5095	0.4622	0.4912	0.462	0.4865	0.4123	0.4991	0.4839	0.7006	0.7826	0.4298	0.6343		0.7993	0.5793	0.6578	0.6365	0.6219	0.6864
	244.01	0.5813	0.5388	1.1765	0.596	0.4887	0.5415	0.5685	0.6626	0.5859	0.4697	0.5208	0.4754	0.5202	0.5049	0.5925	0.6333	0.6669	0.6171	0.6842	0.5863	0.7971	0.7013	0.6926	0.6267	0.8551	0.5913	0.4927	0.5293	0.5106	0.5085	0.4582	0.4883	0.4591	0.4843	0.4108	0.4956	0.4804	0.6966	0.7758	0.4284	0.6295		0.7981	0.5788	0.6576	0.635	0.6208	0.6847
	246.01	0.5935	0.5482	1.1964	0.6076	0.4982	0.5476	0.581	0.6753	0.5968	0.4793	0.5286	0.4837	0.5256	0.5143	0.6049	0.6473	0.6805	0.6307	0.6995	0.6005	0.8163	0.7162	0.708	0.6402	0.8752	0.6035	0.5053	0.5404	0.5223	0.519	0.4677	0.497	0.4684	0.493	0.418	0.5035	0.4897	0.7059	0.7891	0.4371	0.6417		0.8022	0.5837	0.6616	0.6402	0.6264	0.6895
	248.01	0.5734	0.5307	1.1572	0.587	0.4822	0.5277	0.5605	0.6513	0.5751	0.4622	0.5086	0.4667	0.5077	0.4959	0.581	0.6252	0.654	0.6077	0.6723	0.5789	0.7869	0.6918	0.6813	0.6154	0.8376	0.5798	0.4873	0.5198	0.5018	0.5028	0.4513	0.478	0.4523	0.4766	0.4045	0.4862	0.4716	0.6825	0.7582	0.4231	0.6189		0.7773	0.5652	0.641	0.6213	0.6092	0.6707
	250.01	0.5777	0.5386	1.1753	0.5955	0.4903	0.5287	0.5677	0.6587	0.585	0.4699	0.5146	0.4735	0.5111	0.502	0.5912	0.6351	0.6617	0.6174	0.6828	0.5878	0.8033	0.7045	0.6923	0.6234	0.8488	0.5904	0.4958	0.528	0.511	0.5092	0.4594	0.4837	0.4608	0.4821	0.4113	0.4899	0.4789	0.69	0.7687	0.43	0.6266		0.7782	0.5658	0.6437	0.6226	0.6095	0.671
	252.01	0.5623	0.5257	1.1419	0.5798	0.4773	0.5146	0.5512	0.6377	0.5691	0.4581	0.4993	0.461	0.4956	0.489	0.5732	0.6185	0.6432	0.6022	0.662	0.5741	0.784	0.6867	0.674	0.6059	0.8254	0.5709	0.4822	0.5131	0.4976	0.4957	0.446	0.4698	0.4469	0.469	0.4008	0.4763	0.4653	0.6731	0.7452	0.4183	0.6091		0.775	0.565	0.6421	0.6209	0.6089	0.6698
	254.01	0.5742	0.5388	1.1684	0.5943	0.4877	0.5242	0.564	0.6512	0.5807	0.4689	0.5091	0.4729	0.5046	0.5005	0.5861	0.6342	0.658	0.6163	0.6766	0.5872	0.8043	0.7037	0.6885	0.6201	0.8416	0.5851	0.495	0.5253	0.5088	0.5082	0.4579	0.4818	0.4584	0.4821	0.4109	0.4867	0.4764	0.6852	0.7605	0.4301	0.6206		0.7604	0.5549	0.6299	0.6101	0.5988	0.6554
	256.01	0.5832	0.5465	1.1855	0.6032	0.4974	0.5317	0.5721	0.659	0.5908	0.4748	0.5169	0.4789	0.5101	0.5084	0.5972	0.6449	0.6675	0.6248	0.6866	0.5968	0.8179	0.7145	0.6987	0.6254	0.8514	0.5938	0.503	0.5329	0.5162	0.5157	0.4633	0.4858	0.4647	0.4871	0.4181	0.4911	0.4821	0.6965	0.7697	0.4356	0.6287		0.7751	0.5646	0.6433	0.6221	0.6096	0.6692
	258.011	0.5684	0.5355	1.1582	0.5904	0.4871	0.516	0.5585	0.6422	0.5756	0.4663	0.5023	0.4696	0.4974	0.4962	0.5809	0.6308	0.65	0.6118	0.6718	0.5836	0.8005	0.7006	0.6854	0.6116	0.8308	0.58	0.493	0.5213	0.505	0.5053	0.4534	0.4752	0.4541	0.4768	0.4093	0.4798	0.4732	0.6811	0.7505	0.4269	0.6161		0.753	0.5493	0.6238	0.6044	0.5953	0.6502
	260.011	0.5578	0.5243	1.1348	0.5787	0.4782	0.5029	0.5477	0.6276	0.5638	0.4562	0.4908	0.46	0.4848	0.4861	0.5679	0.6185	0.6362	0.601	0.6589	0.5716	0.7836	0.6883	0.671	0.5978	0.8103	0.5672	0.4827	0.5069	0.4941	0.4942	0.4424	0.4644	0.4453	0.4653	0.4013	0.4671	0.4614	0.6645	0.7338	0.4182	0.5994		0.7459	0.5461	0.62	0.6016	0.5911	0.6445
	262.011	0.5599	0.5275	1.143	0.5832	0.4816	0.5038	0.5484	0.628	0.5655	0.4591	0.4919	0.4622	0.4852	0.4887	0.5703	0.6206	0.6373	0.6033	0.6589	0.5753	0.7856	0.6892	0.6721	0.5968	0.8109	0.5692	0.4846	0.5097	0.4956	0.4954	0.4437	0.4655	0.4457	0.4681	0.403	0.4682	0.4638	0.6673	0.7339	0.4196	0.5998		0.7538	0.5529	0.6284	0.6087	0.5975	0.6528
	264.011	0.5496	0.5215	1.1283	0.5752	0.477	0.4964	0.5412	0.6179	0.5591	0.4526	0.484	0.4566	0.4789	0.4823	0.5633	0.6134	0.6283	0.5949	0.6499	0.5707	0.7798	0.6836	0.6641	0.5892	0.7972	0.5598	0.4806	0.5033	0.49	0.4905	0.4393	0.4605	0.4415	0.4632	0.3973	0.4625	0.458	0.6584	0.7238	0.4167	0.5918		0.7364	0.5403	0.6149	0.5977	0.5871	0.6395
	266.011	0.5592	0.5312	1.1487	0.5861	0.4864	0.5047	0.5504	0.6265	0.5679	0.4614	0.492	0.4652	0.486	0.4899	0.5735	0.6269	0.6396	0.6062	0.6608	0.5824	0.7975	0.6957	0.676	0.5992	0.8116	0.5691	0.4904	0.5114	0.4985	0.5025	0.4475	0.4673	0.4492	0.4694	0.4063	0.4703	0.4648	0.6704	0.7346	0.4239	0.6032		0.733	0.5364	0.6116	0.5951	0.5845	0.636
	268.011	0.552	0.5235	1.1262	0.5755	0.4795	0.4934	0.541	0.615	0.5592	0.4555	0.4811	0.4578	0.4753	0.4818	0.5641	0.6179	0.6272	0.5978	0.6501	0.5729	0.7812	0.6852	0.667	0.5905	0.7961	0.5616	0.4828	0.5037	0.4902	0.493	0.4408	0.4598	0.4419	0.4607	0.3992	0.4604	0.4575	0.6579	0.7204	0.4165	0.5921		0.723	0.5287	0.6028	0.5862	0.577	0.6255
	270.011	0.5488	0.5218	1.1268	0.5762	0.4793	0.4916	0.5388	0.6132	0.5577	0.4538	0.4818	0.4571	0.4734	0.4818	0.5617	0.6151	0.6244	0.5975	0.6463	0.5712	0.783	0.6855	0.665	0.5855	0.7927	0.5606	0.4823	0.5028	0.4895	0.4937	0.4387	0.458	0.4412	0.4623	0.3996	0.4581	0.4566	0.6566	0.7158	0.4188	0.5914		0.728	0.5317	0.6075	0.5896	0.5828	0.6299
	272.011	0.55	0.5246	1.1259	0.5771	0.4812	0.492	0.5412	0.6132	0.5592	0.4557	0.4811	0.458	0.4725	0.4814	0.5608	0.6176	0.6246	0.5997	0.6495	0.5742	0.7841	0.6885	0.665	0.5859	0.7927	0.5597	0.4819	0.5019	0.4901	0.4941	0.4392	0.4558	0.4434	0.4639	0.4008	0.4582	0.4568	0.6563	0.7182	0.4173	0.5911		0.7159	0.5227	0.5966	0.58	0.5716	0.6176
	274.011	0.5385	0.5131	1.1015	0.5655	0.4717	0.4816	0.5278	0.5991	0.5456	0.4465	0.47	0.4488	0.4633	0.4719	0.55	0.6042	0.6103	0.5868	0.6329	0.5621	0.7728	0.6736	0.6512	0.5733	0.7744	0.5473	0.4731	0.4916	0.4806	0.485	0.4303	0.4467	0.4324	0.4527	0.392	0.4481	0.4458	0.6416	0.6997	0.4105	0.5756		0.7351	0.5373	0.6162	0.5976	0.5902	0.6355
	276.011	0.5476	0.5246	1.1272	0.5779	0.4821	0.4914	0.5403	0.6089	0.5583	0.4569	0.4806	0.4583	0.4703	0.4823	0.5609	0.6187	0.623	0.5977	0.6471	0.575	0.7893	0.6906	0.6659	0.5828	0.7895	0.5601	0.4831	0.5029	0.4905	0.495	0.4398	0.4539	0.4423	0.4615	0.4014	0.4571	0.4569	0.6567	0.7119	0.4195	0.5883		0.7073	0.5167	0.5921	0.5741	0.5679	0.6107
	278.011	0.539	0.517	1.1047	0.5693	0.4733	0.4801	0.5313	0.6003	0.5494	0.4476	0.4706	0.4504	0.4622	0.4729	0.5519	0.6111	0.6132	0.5906	0.6371	0.5687	0.7784	0.6794	0.6555	0.5744	0.7758	0.5506	0.4774	0.4936	0.4833	0.4888	0.4336	0.4484	0.4359	0.4553	0.3942	0.448	0.4483	0.6422	0.7012	0.4134	0.5794		0.7286	0.5314	0.6107	0.5919	0.5847	0.6282
	280.012	0.5434	0.5214	1.1112	0.5733	0.4798	0.4847	0.5361	0.6028	0.5524	0.4527	0.4736	0.4547	0.4634	0.4774	0.5547	0.6144	0.6165	0.5943	0.641	0.572	0.7859	0.685	0.6599	0.5773	0.7807	0.5543	0.482	0.4976	0.4872	0.4913	0.4357	0.4514	0.4385	0.4585	0.3984	0.4514	0.4514	0.6473	0.7035	0.4169	0.5822		0.7133	0.521	0.5972	0.5797	0.5741	0.6138
	282.012	0.5289	0.5068	1.0764	0.5561	0.4671	0.4741	0.5182	0.5837	0.5369	0.4394	0.4591	0.4424	0.4494	0.4629	0.5396	0.5987	0.5975	0.5783	0.6221	0.5557	0.7631	0.6664	0.6406	0.558	0.7546	0.5384	0.4673	0.4811	0.4724	0.4781	0.4239	0.437	0.4259	0.4461	0.3872	0.4368	0.4387	0.6294	0.684	0.4051	0.5653		0.7232	0.5292	0.6085	0.5881	0.5823	0.6224
	284.012	0.5502	0.5289	1.1248	0.5804	0.4873	0.491	0.5416	0.6074	0.5607	0.4604	0.4793	0.4623	0.4675	0.4827	0.5639	0.6244	0.6231	0.6043	0.6486	0.5803	0.7988	0.6954	0.671	0.5845	0.7885	0.5628	0.4898	0.5041	0.4943	0.4996	0.443	0.455	0.446	0.465	0.4056	0.4545	0.4573	0.6529	0.7101	0.4209	0.5894		0.7445	0.5472	0.6273	0.6055	0.6006	0.6415
	286.012	0.5266	0.507	1.0775	0.5565	0.4664	0.4705	0.5168	0.5792	0.5349	0.4397	0.458	0.4437	0.4475	0.4632	0.5376	0.5977	0.5948	0.5788	0.6205	0.5558	0.7675	0.6669	0.6395	0.5568	0.7521	0.5363	0.4678	0.481	0.4718	0.4799	0.4234	0.4348	0.4257	0.4461	0.3881	0.435	0.4361	0.6284	0.6777	0.4056	0.5627		0.7229	0.5319	0.6098	0.5896	0.5838	0.6252
	288.012	0.536	0.5173	1.096	0.5675	0.477	0.4785	0.5265	0.5902	0.5447	0.4478	0.4666	0.4502	0.4547	0.47	0.5484	0.6103	0.6069	0.5903	0.6314	0.5656	0.7806	0.6805	0.6526	0.5685	0.7638	0.5473	0.4778	0.4913	0.4822	0.4861	0.432	0.4419	0.4354	0.4537	0.3943	0.443	0.4462	0.639	0.691	0.4144	0.5747		0.7029	0.5185	0.5925	0.5721	0.5674	0.6064
	290.012	0.5325	0.5157	1.0909	0.5638	0.4763	0.4766	0.5265	0.587	0.5437	0.447	0.4653	0.4499	0.4509	0.4691	0.5473	0.6066	0.6024	0.5867	0.6289	0.5655	0.7769	0.6771	0.6495	0.5642	0.7595	0.5437	0.4764	0.4887	0.4798	0.4859	0.431	0.4405	0.4329	0.4526	0.3926	0.4422	0.4438	0.6339	0.6853	0.4111	0.5687		0.6996	0.5187	0.592	0.5695	0.5661	0.6045
	292.012	0.5339	0.5155	1.0939	0.5639	0.4763	0.4758	0.5244	0.5848	0.5415	0.4464	0.4635	0.4507	0.4493	0.4689	0.5442	0.6082	0.6004	0.5864	0.625	0.5644	0.7766	0.677	0.6487	0.5629	0.7585	0.5434	0.4763	0.4881	0.48	0.4845	0.4306	0.4403	0.4328	0.4507	0.395	0.4396	0.4435	0.6339	0.6826	0.4109	0.568		0.7202	0.5355	0.6094	0.5882	0.584	0.6233
	294.012	0.5347	0.5176	1.0956	0.5689	0.4792	0.4793	0.5262	0.5882	0.5437	0.4481	0.4652	0.4514	0.4529	0.4725	0.5477	0.6108	0.6014	0.5896	0.6312	0.5683	0.7806	0.6819	0.6536	0.565	0.7608	0.5449	0.4789	0.4875	0.4825	0.487	0.4309	0.4403	0.435	0.4556	0.3966	0.4424	0.4465	0.6366	0.6856	0.4134	0.5706		0.6988	0.5214	0.5928	0.5693	0.5676	0.6057
	296.012	0.5359	0.519	1.0917	0.5669	0.4805	0.4775	0.5279	0.5865	0.5449	0.4495	0.4669	0.4531	0.4529	0.4714	0.5469	0.6111	0.6027	0.5897	0.6299	0.569	0.7838	0.6817	0.6518	0.5648	0.761	0.5461	0.479	0.4893	0.4815	0.4872	0.4322	0.4405	0.435	0.4558	0.3975	0.4407	0.4475	0.6355	0.6857	0.413	0.5695		0.7012	0.5247	0.596	0.5748	0.5714	0.6079
	298.012	0.5261	0.5111	1.0724	0.5585	0.4733	0.4697	0.5183	0.5748	0.536	0.4426	0.4586	0.4457	0.4435	0.4636	0.537	0.6025	0.5908	0.5798	0.6193	0.5583	0.7715	0.6708	0.6409	0.5531	0.7445	0.5359	0.4699	0.4808	0.4734	0.4803	0.4242	0.4322	0.4278	0.4458	0.3908	0.4339	0.4368	0.6255	0.6711	0.4075	0.561		0.6935	0.5189	0.5885	0.5678	0.5651	0.6022
	300.012	0.8333	0.6783	1.5931	1.5377	1.1458	1.555	1.0905	0.713	1.3586	0.7211	0.6351	0.6726	0.4576	0.7141	1.5677	2.1242	0.7632	0.9674	1.2673	0.8364	3.7999	2.5724	1.4078	0.8307	2.3688	0.9316	0.5443	0.7877	0.7416	0.9128	0.9627	0.5366	0.6357	1.2514	0.5709	0.7604	0.9133	1.224	1.1728	0.514	0.9156		0.6455	0.495	0.5549	0.5382	0.5418	0.5697
	302.012	0.9261	0.7109	1.6723	1.7991	1.3415	1.8935	1.254	0.7255	1.6076	0.7994	0.6835	0.7473	0.45	0.7965	1.7903	2.4215	0.8025	1.0863	1.4332	0.8971	4.0344	3.3705	1.6532	0.9114	3.1437	1.0364	0.5459	0.8849	0.8101	0.9942	1.1583	0.5588	0.7005	1.4416	0.6189	0.8736	1.0725	1.4067	1.3623	0.5295	1.0248		0.6451	0.4945	0.5556	0.5399	0.5432	0.5695
	304.012	1.0356	0.7518	1.7475	2.3223	1.5136	2.1976	1.4009	0.7423	1.7897	0.8777	0.7384	0.8422	0.4506	0.8973	2.1423	2.5462	0.8594	1.2326	1.5915	0.9767	4.1696	3.7259	1.8398	1.0195	3.5468	1.1514	0.5592	1.0002	0.8991	1.0885	1.3322	0.5912	0.7804	1.6951	0.6767	0.9948	1.2287	1.5808	1.5897	0.5553	1.1568		0.6352	0.4866	0.5458	0.5304	0.5335	0.5596
	306.013	1.1826	0.8193	1.8561	2.5853	1.7303	2.5433	1.5861	0.7813	1.9093	0.9831	0.8296	0.9719	0.4652	1.0273	2.822	2.6474	0.9485	1.4318	1.779	1.092	4.3298	3.968	2.0469	1.1625	3.8091	1.2859	0.5879	1.1629	1.0208	1.2504	1.5458	0.6414	0.8895	2.2196	0.7684	1.1395	1.4004	1.7744	1.8654	0.5942	1.3149		0.6581	0.5044	0.5654	0.5494	0.5538	0.5794
	308.013	1.3127	0.8769	1.9177	2.7336	1.9686	3.0006	1.8057	0.8117	1.9787	1.063	0.9089	1.1101	0.4724	1.1416	3.1979	2.7155	1.0301	1.6248	1.956	1.2167	4.3911	4.1452	2.2774	1.2989	3.9812	1.4003	0.611	1.3159	1.1428	1.3409	1.8279	0.6885	0.9905	2.5224	0.8545	1.2569	1.5495	1.9965	2.1043	0.6342	1.4584		0.656	0.5032	0.5641	0.55	0.5527	0.5781
	310.013	1.4309	0.9473	1.954	2.8578	2.2247	3.2531	2.0587	0.8393	2.0145	1.1391	0.9935	1.2546	0.483	1.264	3.3412	2.765	1.1208	1.8244	2.0905	1.3478	4.3591	4.2516	2.5387	1.4279	4.0833	1.4891	0.6316	1.4605	1.2603	1.3855	2.0788	0.7397	1.0914	2.6472	0.9467	1.3829	1.7676	2.285	2.3178	0.6754	1.5769		0.6521	0.5019	0.5616	0.5476	0.5507	0.5774
	312.013	1.5218	0.9983	1.9547	2.9098	2.3358	3.3714	2.1766	0.847	2.0189	1.1797	1.0637	1.3797	0.4822	1.3511	3.3932	2.764	1.1892	1.9895	2.1343	1.4706	4.2923	4.2661	2.6384	1.5246	4.122	1.5561	0.6431	1.582	1.3556	1.402	2.1801	0.7761	1.1666	2.6973	1.0278	1.532	2.0919	2.476	2.4652	0.7044	1.6515		0.657	0.506	0.5692	0.5527	0.5553	0.5815
	314.013	1.5771	1.0373	1.9031	2.8891	2.3497	3.3407	2.1827	0.8359	1.9673	1.2001	1.1025	1.4661	0.4745	1.4014	3.3354	2.6923	1.2477	2.106	2.1193	1.5721	4.1452	4.1682	2.6473	1.5928	4.1137	1.5949	0.644	1.6576	1.4255	1.3731	2.1901	0.7996	1.213	2.6485	1.0858	1.7085	2.2413	2.5222	2.6053	0.7262	1.7138		0.6484	0.4992	0.5609	0.5453	0.5487	0.5742
	316.013	1.7174	1.1322	1.9484	3.0225	2.4532	3.5086	2.2847	0.8675	2.0275	1.2873	1.2023	1.6212	0.4887	1.5181	3.4442	2.7577	1.3628	2.3129	2.2115	1.7417	4.2059	4.2884	2.7693	1.7323	4.2926	1.7488	0.6762	1.8255	1.557	1.4186	2.2926	0.8664	1.3178	2.7472	1.2017	1.9681	2.3873	2.6505	2.9288	0.7811	1.8489		0.6471	0.4988	0.5604	0.5442	0.5483	0.5734
	318.013	1.8662	1.2169	1.9795	3.1122	2.5416	3.5933	2.3514	0.8896	2.065	1.3787	1.2893	1.7639	0.503	1.6324	3.5158	2.7934	1.4679	2.5115	2.2804	1.9007	4.2708	4.3489	2.8592	1.8642	4.4556	1.9413	0.7108	2.0088	1.6758	1.4547	2.3563	0.9243	1.4119	2.8157	1.3069	2.1308	2.4701	2.7283	3.2505	0.8355	2.02		0.6568	0.5066	0.5679	0.5516	0.5578	0.581
	320.013	1.9509	1.2552	1.9347	3.0615	2.4896	3.5359	2.3145	0.8714	2.015	1.416	1.3157	1.8304	0.4957	1.69	3.4394	2.7064	1.5118	2.6018	2.2464	1.9797	4.1694	4.2186	2.8249	1.9314	4.3912	2.0375	0.7155	2.1682	1.7176	1.4246	2.3078	0.9469	1.4494	2.7591	1.3575	2.1487	2.434	2.6781	3.3638	0.8546	2.096		0.6425	0.4969	0.5562	0.5402	0.5454	0.5694
	322.013	2.1917	1.3755	2.013	3.2312	2.6193	3.7151	2.4347	0.9146	2.1034	1.5624	1.4389	2.0218	0.5255	1.8959	3.5992	2.8065	1.662	2.9169	2.3747	2.1951	4.3402	4.3933	2.9986	2.1641	4.6346	2.2181	0.7745	2.5719	1.8852	1.4874	2.4398	1.0341	1.6118	2.8727	1.4981	2.2792	2.5687	2.8304	3.6425	0.9299	2.3052		0.6585	0.5092	0.5703	0.5553	0.5598	0.5829
	324.013	2.2683	1.4052	1.9719	3.1724	2.5762	3.6445	2.3876	0.8975	2.035	1.5793	1.4506	2.0909	0.5182	2.0208	3.5113	2.7265	1.6875	3.0669	2.3285	2.266	4.2183	4.2372	2.9499	2.2773	4.4963	2.2059	0.7795	2.8921	1.9349	1.4578	2.3823	1.0493	1.6859	2.8218	1.5416	2.2592	2.5243	2.772	3.6329	0.9377	2.2894		0.6409	0.496	0.5562	0.54	0.5455	0.5694
	326.013	2.3589	1.4622	1.9644	3.2008	2.587	3.655	2.3975	0.8914	2.0302	1.6178	1.4988	2.2576	0.5225	2.2098	3.5285	2.7085	1.7543	3.3213	2.3377	2.4006	4.2447	4.2241	2.9842	2.4689	4.4967	2.2437	0.8018	3.258	2.0513	1.4566	2.3904	1.0904	1.8369	2.8327	1.629	2.2845	2.5394	2.794	3.668	0.9718	2.3304		0.6369	0.4924	0.5499	0.5376	0.5428	0.5667
	328.014	2.449	1.5305	1.9786	3.2457	2.6223	3.7216	2.423	0.9032	2.0334	1.6642	1.5565	2.4282	0.5346	2.4271	3.5581	2.7241	1.8296	3.6214	2.3738	2.5433	4.259	4.2349	3.0341	2.6721	4.504	2.2864	0.8339	3.4873	2.193	1.4648	2.416	1.1313	1.9928	2.8574	1.7339	2.3221	2.5714	2.8356	3.7365	1.0064	2.3796		0.6499	0.5023	0.5618	0.5471	0.5533	0.5767
	330.014	2.5327	1.6016	2	3.2808	2.6375	3.7625	2.461	0.9142	2.0533	1.6957	1.6095	2.6243	0.5458	2.598	3.6022	2.76	1.9178	3.9458	2.4255	2.739	4.3246	4.2736	3.0945	2.8883	4.5217	2.344	0.8685	3.6637	2.3564	1.4904	2.4528	1.1841	2.1645	2.8952	1.8504	2.3522	2.6155	2.8679	3.8102	1.0481	2.4331		0.6345	0.4925	0.5497	0.5356	0.5439	0.5664
	332.014	2.6276	1.6755	2.0296	3.3388	2.6919	3.8082	2.5044	0.9306	2.0697	1.7323	1.6878	2.8175	0.5573	2.7249	3.6502	2.7925	2.0153	4.2303	2.4677	2.9551	4.4058	4.3068	3.1751	3.0823	4.5717	2.4002	0.9097	3.8181	2.5223	1.518	2.4933	1.2418	2.3103	2.9564	1.9943	2.4064	2.6524	2.9132	3.8726	1.0925	2.4852		0.6482	0.5034	0.5616	0.5489	0.5543	0.5787
	334.014	2.688	1.7341	2.0413	3.3839	2.7045	3.853	2.5042	0.9339	2.0776	1.7458	1.7405	2.9602	0.5683	2.8144	3.6979	2.7932	2.1069	4.388	2.4795	3.1344	4.344	4.345	3.2265	3.2228	4.6181	2.3889	0.9447	3.9415	2.6597	1.5145	2.5137	1.2884	2.4108	2.9594	2.1381	2.4141	2.6681	2.9688	3.9287	1.1271	2.5505		0.6519	0.5051	0.5655	0.5534	0.5606	0.5837
	336.014	2.6455	1.735	1.986	3.3187	2.627	3.7248	2.4311	0.9071	2.0164	1.7038	1.7401	2.9884	0.5629	2.7754	3.5912	2.7045	2.143	4.3681	2.421	3.2174	4.2659	4.2356	3.161	3.2187	4.5016	2.334	0.9495	3.8983	2.6669	1.4757	2.4557	1.2951	2.412	2.8719	2.2098	2.3537	2.6225	2.911	3.8376	1.127	2.5205		0.642	0.4966	0.5554	0.544	0.5512	0.5745
	338.014	2.6802	1.7982	1.9933	3.3401	2.6271	3.7338	2.4401	0.9126	2.017	1.7105	1.7879	3.041	0.5716	2.8311	3.6079	2.7178	2.2393	4.4666	2.4382	3.3584	4.2889	4.2581	3.203	3.2947	4.514	2.3526	0.981	3.9378	2.7174	1.4766	2.4683	1.3425	2.446	2.8722	2.3591	2.3676	2.6245	2.9282	3.8666	1.1585	2.56		0.6306	0.4892	0.5493	0.5374	0.5429	0.5674
	340.014	2.6774	1.8324	1.9773	3.3429	2.6228	3.7171	2.4296	0.9041	1.9938	1.6781	1.8401	3.0898	0.5718	2.8339	3.5516	2.7038	2.3047	4.4817	2.4262	3.4216	4.2611	4.2037	3.1839	3.3117	4.4409	2.3633	0.9931	3.9081	2.7272	1.468	2.4284	1.3658	2.4502	2.8557	2.4573	2.3478	2.5971	2.8978	3.8072	1.1763	2.5196		0.6431	0.4976	0.5581	0.549	0.5545	0.578
	342.014	2.7881	1.9579	2.0488	3.4566	2.7125	3.805	2.5233	0.9391	2.0623	1.7254	1.9449	3.2303	0.595	2.9509	3.6699	2.8078	2.4864	4.6622	2.5398	3.6354	4.4356	4.3552	3.3205	3.4674	4.5802	2.4762	1.0595	4.0946	2.8586	1.526	2.5213	1.4582	2.5666	2.9293	2.6548	2.4385	2.7017	2.9949	3.937	1.2451	2.6095		0.6437	0.5002	0.5609	0.5507	0.5566	0.5808
	344.014	2.6643	1.9234	1.9474	3.2987	2.5796	3.6495	2.4034	0.8934	1.962	1.6246	1.8852	3.0798	0.5722	2.8202	3.4909	2.6863	2.4628	4.4782	2.4205	3.5151	4.2122	4.1226	3.1673	3.3129	4.3255	2.3875	1.031	3.901	2.7186	1.4524	2.3832	1.4221	2.4402	2.7793	2.6089	2.3235	2.5639	2.8426	3.7288	1.207	2.4772		0.6334	0.4934	0.5548	0.5451	0.5506	0.573
	346.014	2.7356	2.0162	1.9844	3.4048	2.6385	3.7044	2.4468	0.9097	2.0033	1.6465	1.9604	3.141	0.5879	2.8829	3.5396	2.7404	2.652	4.5997	2.481	3.6467	4.3176	4.2162	3.2538	3.4252	4.441	2.44	1.0812	4.0067	2.8028	1.4781	2.4462	1.5052	2.5064	2.8288	2.7218	2.3584	2.606	2.8983	3.8174	1.264	2.5695		0.6294	0.4893	0.5487	0.5404	0.5464	0.5699
	348.014	2.7324	2.0771	1.9725	3.3952	2.6192	3.657	2.4299	0.9031	1.9847	1.6129	1.9782	3.1482	0.5897	2.883	3.5105	2.7316	2.7434	4.5893	2.4711	3.6456	4.3059	4.1908	3.2471	3.4167	4.3996	2.4481	1.0994	3.9833	2.776	1.4621	2.4313	1.5398	2.4888	2.8131	2.7722	2.3481	2.5933	2.8998	3.7788	1.2821	2.5567		0.6247	0.4869	0.5452	0.5388	0.5444	0.5676
	350.014	2.7303	2.1372	1.9728	3.4213	2.6206	3.6793	2.4261	0.9041	1.9846	1.5984	1.9965	3.1664	0.5954	2.8936	3.5073	2.7241	2.8613	4.61	2.4764	3.6873	4.2913	4.1979	3.2628	3.4258	4.3981	2.4449	1.1189	3.9997	2.7924	1.4651	2.4374	1.5936	2.4924	2.7812	2.7967	2.3452	2.5894	2.9012	3.7715	1.3123	2.5618		0.6282	0.4902	0.5484	0.541	0.5482	0.5717
	352.014	2.7289	2.1867	1.968	3.4212	2.5946	3.6242	2.4185	0.9002	1.9809	1.5743	2.0048	3.1542	0.5994	2.8979	3.4766	2.7339	2.9122	4.6017	2.4811	3.6852	4.3036	4.2022	3.2577	3.427	4.3907	2.4627	1.1444	3.9805	2.7849	1.4585	2.4153	1.6497	2.4848	2.7788	2.8275	2.3352	2.5732	2.897	3.7543	1.3392	2.5922		0.6152	0.4834	0.5386	0.5332	0.5389	0.564
	354.015	2.711	2.2091	1.9431	3.3924	2.565	3.548	2.3852	0.8904	1.9613	1.5289	2.0002	3.1185	0.5985	2.8607	3.4227	2.7112	2.9535	4.5612	2.4661	3.6641	4.2798	4.1435	3.2335	3.4034	4.3484	2.4529	1.1538	3.9214	2.7549	1.444	2.3911	1.6864	2.4523	2.7329	2.8087	2.2968	2.5474	2.8559	3.7114	1.3475	2.5771		0.6253	0.4929	0.547	0.5429	0.5478	0.5743
	356.015	2.7644	2.3004	1.9779	3.4554	2.6127	3.6561	2.4357	0.9038	1.9967	1.5246	2.0473	3.1836	0.6138	2.9094	3.4633	2.7696	3.0562	4.6399	2.5137	3.7321	4.3675	4.228	3.2948	3.4652	4.4145	2.5188	1.1936	4.0143	2.7898	1.4723	2.4372	1.7807	2.4902	2.758	2.8985	2.3561	2.5849	2.8952	3.7578	1.3932	2.6081		0.6154	0.4862	0.5415	0.5351	0.54	0.5657
	358.015	2.7706	2.3358	1.9798	3.4701	2.6127	3.6297	2.437	0.905	2.002	1.504	2.0597	3.1996	0.6203	2.9262	3.4663	2.7815	3.1225	4.6581	2.5216	3.7181	4.3615	4.2273	3.3102	3.4819	4.4302	2.5298	1.2169	3.9917	2.7868	1.4696	2.4338	1.8436	2.4849	2.7697	2.912	2.346	2.5777	2.9091	3.7506	1.4135	2.6162		0.6233	0.4936	0.5479	0.5419	0.5467	0.5728
	360.015	2.7952	2.3925	1.9948	3.4958	2.612	3.6406	2.4557	0.9128	2.0116	1.4744	2.0828	3.2119	0.6277	2.9377	3.4902	2.8122	3.1677	4.7035	2.5495	3.7596	4.4143	4.2843	3.3419	3.5122	4.4461	2.5874	1.2466	4.0423	2.8041	1.4823	2.4565	1.9133	2.4984	2.7856	2.961	2.3729	2.5925	2.9221	3.7712	1.4459	2.6621		0.6149	0.4884	0.5423	0.5366	0.541	0.5661
	362.015	2.7751	2.4013	1.9848	3.4992	2.6109	3.5964	2.4299	0.9073	2.0071	1.4338	2.0627	3.1715	0.6295	2.9178	3.4551	2.803	3.1854	4.6756	2.5237	3.7293	4.3724	4.2495	3.3227	3.5055	4.4399	2.5722	1.2524	3.9944	2.783	1.4759	2.4243	1.9502	2.4766	2.7637	2.9618	2.3538	2.5997	2.9146	3.7428	1.4485	2.6408		0.6142	0.49	0.5414	0.5353	0.5407	0.5652
	364.015	2.7563	2.3916	1.9599	3.4754	2.578	3.5694	2.4014	0.895	1.9794	1.3869	2.042	3.1554	0.6274	2.9017	3.4135	2.7719	3.1912	4.6366	2.5014	3.6941	4.3385	4.2142	3.3028	3.4614	4.3994	2.5425	1.2607	3.979	2.7581	1.4599	2.4078	1.968	2.4451	2.7117	2.922	2.3354	2.5534	2.8885	3.7094	1.4434	2.6236		0.613	0.4919	0.5429	0.5359	0.5409	0.565
	366.015	2.7872	2.4448	1.9749	3.5105	2.5962	3.6036	2.429	0.905	2.0047	1.3613	2.0591	3.1652	0.6356	2.9177	3.4442	2.8189	3.2401	4.6915	2.532	3.7209	4.4093	4.2738	3.3486	3.4938	4.4474	2.5931	1.29	4.0011	2.7686	1.4838	2.4401	2.0214	2.471	2.7439	2.9662	2.3536	2.5871	2.9015	3.7286	1.4717	2.654		0.6116	0.4902	0.542	0.5331	0.5386	0.5617
	368.015	2.7474	2.4348	1.9636	3.4868	2.5847	3.5607	2.4049	0.8943	1.9838	1.3069	2.0279	3.1266	0.6323	2.8833	3.3966	2.7839	3.1979	4.6218	2.4933	3.6511	4.3731	4.1849	3.3046	3.461	4.3678	2.5659	1.286	3.9083	2.7147	1.4722	2.3964	2.0267	2.434	2.7064	2.9451	2.3211	2.5546	2.8815	3.6483	1.4605	2.5962		0.6022	0.4857	0.5363	0.5269	0.5308	0.5534
	370.015	2.8142	2.5147	2.0023	3.5624	2.6227	3.6019	2.4552	0.917	2.0281	1.3001	2.0482	3.1784	0.6499	2.9413	3.471	2.8587	3.3051	4.7228	2.5623	3.7218	4.4672	4.3061	3.3874	3.5347	4.4887	2.6402	1.3305	4.0077	2.7756	1.5109	2.4536	2.1004	2.4819	2.7527	2.9946	2.3699	2.594	2.9339	3.7558	1.5034	2.691		0.6108	0.4946	0.545	0.5346	0.5385	0.5595
	372.015	2.7834	2.4919	1.9806	3.5236	2.5995	3.5723	2.4255	0.9045	2.0111	1.2455	2.0213	3.1716	0.6484	2.9176	3.4345	2.8283	3.2777	4.6824	2.5256	3.6669	4.4291	4.2728	3.3514	3.4963	4.447	2.6239	1.3268	3.962	2.7265	1.4927	2.4193	2.1019	2.4393	2.7329	2.9814	2.3471	2.5752	2.9066	3.7052	1.4885	2.6719		0.6075	0.4906	0.5415	0.5319	0.5353	0.5536
	374.015	2.7312	2.4591	1.9523	3.4747	2.5647	3.5146	2.3867	0.8908	1.9738	1.1835	1.9767	3.1053	0.6387	2.8654	3.3832	2.7804	3.2277	4.5985	2.4738	3.596	4.325	4.1979	3.2991	3.4258	4.3748	2.5555	1.3201	3.8728	2.6729	1.4727	2.3731	2.0788	2.3901	2.6752	2.9194	2.3116	2.5446	2.8774	3.6062	1.4635	2.5993		0.642	0.5203	0.5742	0.5628	0.5673	0.5844
	376.015	2.782	2.4987	1.9696	3.5327	2.5751	3.5657	2.4035	0.9004	2.008	1.1646	1.9918	3.1427	0.658	2.8975	3.4231	2.8327	3.3118	4.6695	2.5118	3.6293	4.4057	4.2738	3.3648	3.4822	4.4711	2.6169	1.3539	3.9474	2.7102	1.4916	2.4188	2.146	2.4224	2.7244	2.9843	2.3336	2.5521	2.9187	3.6703	1.4944	2.688		0.625	0.5055	0.5614	0.5497	0.5546	0.5694
	378.016	2.7468	2.4775	1.948	3.4934	2.5467	3.5085	2.3836	0.8954	1.9939	1.1143	1.933	3.0784	0.6539	2.8623	3.3941	2.8283	3.2689	4.6071	2.4975	3.5781	4.3526	4.2414	3.3283	3.4348	4.4085	2.6093	1.3544	3.8618	2.6568	1.4841	2.375	2.1197	2.3636	2.6755	2.9051	2.3078	2.5266	2.8758	3.6284	1.4817	2.6739		0.6331	0.5108	0.5669	0.5548	0.5619	0.574
	380.016	2.7482	2.4863	1.9475	3.5086	2.5584	3.5282	2.3859	0.8902	1.985	1.0761	1.9297	3.0816	0.6551	2.8613	3.3839	2.8175	3.2646	4.6088	2.4716	3.5331	4.3291	4.2232	3.3205	3.424	4.4216	2.604	1.3513	3.8545	2.6432	1.4814	2.385	2.1353	2.3607	2.6922	2.9371	2.3079	2.534	2.899	3.6013	1.4756	2.6511		0.6283	0.5058	0.5628	0.5523	0.5578	0.5695
	382.016	2.6903	2.4298	1.9128	3.4386	2.4877	3.437	2.3282	0.8726	1.9495	1.0209	1.8641	3.0013	0.6456	2.7856	3.3118	2.7694	3.2029	4.5016	2.43	3.4361	4.2534	4.144	3.2548	3.3624	4.3219	2.5696	1.3376	3.7417	2.5718	1.4535	2.323	2.105	2.2879	2.6232	2.8504	2.2418	2.4683	2.8342	3.5396	1.4481	2.602		0.6276	0.5033	0.56	0.5501	0.5568	0.5687
	384.016	2.8202	2.5294	2.0014	3.6056	2.6097	3.592	2.4328	0.9124	2.0416	1.0374	1.9216	3.1539	0.6785	2.9215	3.4776	2.8837	3.3668	4.7046	2.5281	3.5746	4.46	4.3493	3.4101	3.5149	4.5637	2.657	1.4071	3.93	2.6827	1.5187	2.4473	2.221	2.3974	2.752	2.9807	2.3495	2.577	2.9825	3.6882	1.5078	2.7489		0.6274	0.5019	0.5615	0.5478	0.5556	0.5664
	386.016	2.8382	2.5549	2.0154	3.6344	2.6272	3.65	2.4456	0.92	2.0617	1.0104	1.9249	3.1759	0.6895	2.9438	3.503	2.9185	3.4034	4.7569	2.5435	3.5722	4.4934	4.3778	3.4341	3.5188	4.6	2.6808	1.4241	3.9416	2.6846	1.5362	2.4584	2.2459	2.404	2.7873	3.0135	2.3727	2.615	3.0024	3.7034	1.5306	2.7726		0.6417	0.5123	0.572	0.561	0.5684	0.5812
	388.016	2.8032	2.5188	1.9841	3.5947	2.5826	3.5995	2.4186	0.9029	2.0347	0.962	1.8679	3.1234	0.6796	2.8732	3.4535	2.8892	3.3556	4.674	2.5098	3.4837	4.4403	4.3288	3.3851	3.4641	4.5534	2.6527	1.4122	3.8739	2.6326	1.517	2.427	2.2235	2.3579	2.7427	2.9577	2.3386	2.5567	2.9714	3.66	1.5063	2.7415		0.6251	0.4981	0.5612	0.5476	0.5554	0.5665
	390.016	2.803	2.5126	1.9722	3.5678	2.5692	3.5632	2.4134	0.903	2.036	0.9326	1.8414	3.0794	0.6789	2.8507	3.4556	2.8978	3.3354	4.6631	2.5113	3.4488	4.4381	4.3213	3.3758	3.4421	4.5451	2.6934	1.4159	3.8412	2.6026	1.5228	2.4111	2.2126	2.3339	2.746	2.929	2.3218	2.542	2.9338	3.6489	1.4955	2.7369		0.6469	0.5138	0.5798	0.5679	0.5773	0.5845
	392.016	2.7972	2.543	1.9823	3.591	2.5866	3.58	2.4411	0.9114	2.0422	0.9115	1.8311	3.0668	0.6809	2.866	3.447	2.9529	3.2817	4.678	2.5335	3.4273	4.526	4.3076	3.3719	3.4706	4.4989	2.7801	1.4293	3.8332	2.5674	1.556	2.3983	2.212	2.3107	2.7636	2.9302	2.361	2.5451	2.9029	3.616	1.5057	2.7024		0.6416	0.5075	0.5733	0.5639	0.5733	0.5795
	394.016	2.7726	2.474	1.9577	3.5546	2.5303	3.5208	2.3805	0.8923	2.0104	0.8775	1.7804	3.0318	0.6801	2.824	3.4143	2.8791	3.2901	4.6031	2.4782	3.3462	4.3654	4.2923	3.3462	3.3965	4.5121	2.6439	1.4111	3.7616	2.5324	1.5122	2.3793	2.206	2.2799	2.7087	2.873	2.2913	2.5082	2.9182	3.6058	1.4712	2.7333		0.6472	0.5127	0.5777	0.5701	0.5797	0.5886
	396.016	2.7959	2.4862	1.9675	3.575	2.5492	3.5782	2.3987	0.8979	2.0242	0.8626	1.7665	3.0581	0.6847	2.8457	3.4462	2.9115	3.315	4.6434	2.4901	3.3441	4.4316	4.3249	3.3535	3.4234	4.5654	2.6801	1.4254	3.7836	2.5299	1.5266	2.3993	2.225	2.2783	2.7302	2.8931	2.3143	2.5232	2.9557	3.632	1.4785	2.7484		0.6437	0.5122	0.5733	0.5684	0.5761	0.5871
	398.016	2.7955	2.4944	1.9798	3.5914	2.5671	3.5888	2.4203	0.9023	2.0432	0.8479	1.7503	3.0549	0.6887	2.8411	3.4537	2.9259	3.298	4.6636	2.5109	3.3158	4.4452	4.3429	3.3629	3.4274	4.5545	2.7026	1.4324	3.7773	2.5084	1.5378	2.4052	2.2381	2.2749	2.7504	2.8959	2.3202	2.5329	2.9464	3.6281	1.4825	2.7497		0.6411	0.5105	0.5713	0.5644	0.5749	0.5858
	400.017	2.7715	2.5162	1.9701	3.5759	2.5684	3.6281	2.447	0.9026	2.0317	0.8213	1.7321	3.0444	0.6818	2.8357	3.4312	2.9773	3.209	4.6334	2.5127	3.2641	4.5294	4.2779	3.3328	3.4273	4.4956	2.8231	1.4243	3.7627	2.4544	1.562	2.378	2.1985	2.2233	2.76	2.8747	2.3549	2.505	2.8769	3.5692	1.4849	2.6871		0.6348	0.5069	0.5676	0.5592	0.5684	0.5827
	402.017	2.7429	2.4918	1.9533	3.5494	2.5606	3.5881	2.4415	0.8976	2.0135	0.8001	1.697	3.0042	0.6737	2.811	3.4047	2.9569	3.1668	4.6059	2.4918	3.2025	4.5427	4.2351	3.2883	3.3778	4.4386	2.8116	1.4098	3.709	2.4023	1.5631	2.3579	2.1716	2.1942	2.74	2.8383	2.3492	2.4891	2.8471	3.5114	1.4586	2.6428		0.6492	0.5187	0.5784	0.5697	0.5798	0.5943
	404.017	2.7422	2.4922	1.9595	3.5573	2.5593	3.6242	2.4499	0.8996	2.0221	0.7889	1.682	3.0154	0.6782	2.8063	3.4188	2.9795	3.1569	4.6137	2.5076	3.1705	4.5631	4.2474	3.2911	3.3867	4.4623	2.8515	1.4121	3.6891	2.3818	1.5699	2.3544	2.1806	2.172	2.7645	2.8459	2.3563	2.5079	2.8576	3.5266	1.4585	2.6637		0.6498	0.5194	0.5803	0.5703	0.582	0.5963
	406.017	2.7856	2.4734	1.9737	3.6114	2.5691	3.6339	2.4464	0.9043	2.0449	0.7886	1.6744	3.0227	0.692	2.8326	3.4843	2.9774	3.2318	4.6647	2.5108	3.1602	4.5391	4.3353	3.3457	3.4186	4.5824	2.7862	1.4322	3.6977	2.4036	1.5703	2.3979	2.2299	2.1984	2.7762	2.8524	2.3485	2.5208	2.9347	3.593	1.4631	2.7526		0.6339	0.5068	0.5659	0.5588	0.5698	0.5817
	408.017	2.7257	2.4594	1.9436	3.5273	2.5409	3.5833	2.4498	0.8979	2.0116	0.7612	1.6273	2.9555	0.6745	2.7838	3.3976	2.9918	3.0914	4.5712	2.497	3.0644	4.5406	4.1918	3.2608	3.3574	4.4151	2.8823	1.4003	3.6243	2.3131	1.5709	2.3362	2.162	2.1232	2.7479	2.8034	2.3394	2.4574	2.8141	3.4847	1.433	2.6424		0.6227	0.5006	0.5571	0.5506	0.5604	0.5717
	410.017	2.7536	2.4673	1.9575	3.5609	2.5545	3.6533	2.482	0.9063	2.0375	0.7585	1.6272	2.9994	0.6821	2.7979	3.4449	3.0315	3.1048	4.6265	2.5202	3.0475	4.6189	4.2554	3.2854	3.3908	4.4594	2.93	1.4184	3.6521	2.3028	1.5979	2.3505	2.1801	2.1253	2.792	2.8357	2.3674	2.4829	2.8308	3.5257	1.442	2.6838		0.6218	0.4992	0.5559	0.5488	0.559	0.57
	412.017	2.7347	2.3987	1.948	3.5567	2.533	3.5745	2.4312	0.8938	2.018	0.7488	1.5846	2.9469	0.6848	2.7623	3.4353	2.9706	3.1235	4.5781	2.4778	2.967	4.5046	4.2573	3.2807	3.3377	4.5143	2.795	1.4054	3.6053	2.2822	1.566	2.3592	2.1842	2.106	2.7528	2.7819	2.3261	2.4702	2.8757	3.5309	1.4119	2.715		0.625	0.5023	0.5591	0.5513	0.5622	0.5739
	414.017	2.719	2.3677	1.933	3.5239	2.5073	3.544	2.4158	0.8862	2.008	0.7349	1.5556	2.9236	0.6798	2.7297	3.4101	2.9529	3.0738	4.5428	2.463	2.9129	4.4916	4.2144	3.2626	3.3018	4.4751	2.7785	1.3892	3.5653	2.2351	1.5558	2.3427	2.1683	2.0831	2.743	2.7489	2.3044	2.4555	2.8369	3.5043	1.39	2.6834		0.6274	0.5041	0.561	0.5519	0.5642	0.5759
	416.017	2.7372	2.3786	1.9525	3.541	2.5414	3.5855	2.4434	0.8984	2.0281	0.7336	1.5561	2.9343	0.6866	2.7412	3.4405	2.9957	3.0705	4.5739	2.4855	2.8883	4.5245	4.2506	3.2861	3.3192	4.5065	2.8293	1.4037	3.5495	2.2172	1.5855	2.34	2.1741	2.0694	2.7666	2.766	2.3189	2.4679	2.8538	3.5171	1.3881	2.7119		0.6228	0.5	0.557	0.5478	0.5603	0.5704
	418.017	2.7042	2.349	1.9384	3.5307	2.5132	3.569	2.4304	0.8914	2.0151	0.721	1.5273	2.9154	0.6838	2.7253	3.4147	2.9875	3.023	4.5365	2.4625	2.8184	4.5086	4.2075	3.2498	3.2916	4.4635	2.8399	1.3871	3.5142	2.1751	1.5716	2.3274	2.1467	2.0343	2.756	2.7331	2.3156	2.4476	2.8406	3.5054	1.364	2.6909		0.6248	0.5037	0.561	0.5529	0.5664	0.5755
	420.017	2.7033	2.3253	1.938	3.5203	2.5296	3.5557	2.4399	0.8928	2.0077	0.7166	1.5093	2.8948	0.6794	2.7162	3.4167	2.9906	2.9877	4.5111	2.4629	2.775	4.5292	4.1986	3.2315	3.2784	4.4471	2.8457	1.3837	3.4716	2.134	1.5827	2.3227	2.1458	2.0137	2.7538	2.7123	2.3147	2.4411	2.8252	3.4694	1.3567	2.6726		0.631	0.5074	0.5652	0.557	0.569	0.5805
	422.017	2.7388	2.3532	1.9685	3.5819	2.5631	3.6609	2.4862	0.9022	2.0388	0.7185	1.5233	2.9366	0.6902	2.7586	3.4766	3.0502	3.0232	4.6062	2.5046	2.7675	4.618	4.2741	3.2773	3.3439	4.5459	2.9146	1.398	3.532	2.1524	1.6104	2.3628	2.184	2.0318	2.8247	2.7531	2.3671	2.4786	2.8643	3.5345	1.3657	2.7276		0.6161	0.496	0.5542	0.5459	0.5585	0.5681
	424.017	2.676	2.2869	1.9224	3.5086	2.5068	3.568	2.43	0.8861	1.9961	0.7026	1.4746	2.8645	0.676	2.6824	3.3984	2.9942	2.9251	4.4882	2.4475	2.6663	4.5348	4.1733	3.2032	3.2537	4.428	2.8544	1.3664	3.431	2.0737	1.5804	2.2999	2.1186	1.9669	2.7479	2.6844	2.3187	2.4247	2.8088	3.4511	1.3214	2.6632		0.6195	0.4998	0.5571	0.5489	0.5608	0.5706
	426.018	2.7355	2.3271	1.9722	3.5759	2.5775	3.6798	2.5117	0.9068	2.0494	0.7165	1.5024	2.9288	0.6912	2.739	3.4919	3.0914	2.9658	4.6091	2.5161	2.6874	4.6689	4.2615	3.27	3.348	4.5423	2.982	1.3981	3.5052	2.094	1.6294	2.3626	2.1673	1.9921	2.8372	2.7453	2.3733	2.4723	2.8467	3.5299	1.3426	2.7246		0.6388	0.5161	0.575	0.5673	0.5797	0.5894
	428.018	2.6489	2.2434	1.9072	3.4521	2.4927	3.5463	2.4322	0.8821	1.9864	0.6931	1.4447	2.8272	0.67	2.6446	3.3796	3.0171	2.8379	4.4754	2.4476	2.5766	4.54	4.1352	3.1752	3.2356	4.3582	2.915	1.3506	3.3791	1.9966	1.5931	2.2782	2.096	1.9149	2.7521	2.6402	2.3053	2.4008	2.747	3.4238	1.2907	2.6357		0.6161	0.4974	0.5548	0.5456	0.5581	0.5685
	430.018	2.6336	2.2184	1.9011	3.4524	2.4765	3.5663	2.4392	0.8783	1.9808	0.684	1.4255	2.8229	0.6628	2.6433	3.3778	3.0234	2.8059	4.4619	2.4407	2.5107	4.5349	4.1102	3.1456	3.2213	4.3632	2.9455	1.335	3.3345	1.9591	1.5898	2.2575	2.0727	1.8865	2.7666	2.6227	2.3108	2.3899	2.7309	3.4025	1.2695	2.6133		0.6218	0.503	0.5608	0.5517	0.5661	0.5739
	432.018	2.7079	2.2611	1.9543	3.5477	2.5501	3.6435	2.506	0.9033	2.0368	0.7049	1.4567	2.8817	0.6847	2.7075	3.4698	3.1071	2.8458	4.5761	2.5054	2.5333	4.6348	4.2156	3.2249	3.2895	4.4668	3.0425	1.3678	3.3992	1.9787	1.6421	2.3236	2.1277	1.9184	2.8348	2.6879	2.3898	2.4577	2.8068	3.4908	1.2881	2.6902		0.615	0.4977	0.5544	0.546	0.5594	0.5679
	434.018	2.6596	2.2078	1.9286	3.4906	2.5281	3.6261	2.4807	0.8946	2.0113	0.6924	1.429	2.8301	0.6761	2.6639	3.4199	3.0739	2.7845	4.5321	2.4725	2.4635	4.6039	4.1443	3.1888	3.2436	4.3883	3.0189	1.3458	3.3177	1.9316	1.6257	2.2936	2.0966	1.8828	2.7928	2.6416	2.3482	2.4089	2.7668	3.4393	1.26	2.6539		0.6087	0.4929	0.5478	0.5423	0.5549	0.5634
	436.018	2.6273	2.162	1.9046	3.4553	2.499	3.5902	2.4603	0.8822	1.988	0.6828	1.4039	2.8062	0.6647	2.6311	3.3779	3.0547	2.7196	4.4759	2.4378	2.3995	4.6029	4.1037	3.1358	3.2068	4.3592	3.005	1.3267	3.2729	1.8823	1.6127	2.2671	2.07	1.8421	2.7838	2.6058	2.3474	2.4059	2.7286	3.3957	1.2351	2.6267		0.616	0.5004	0.557	0.55	0.5625	0.5707
	438.018	2.6272	2.1328	1.9114	3.4487	2.5131	3.5875	2.4632	0.8805	1.9921	0.679	1.3915	2.7995	0.6651	2.6235	3.3992	3.0594	2.7057	4.4671	2.4339	2.3607	4.5641	4.1017	3.1329	3.1925	4.3779	2.9955	1.3192	3.2476	1.861	1.6128	2.2675	2.0643	1.8217	2.7845	2.6002	2.3368	2.4116	2.7407	3.3933	1.2138	2.6305		0.6273	0.5101	0.5665	0.5605	0.5732	0.5809
	440.018	2.6641	2.1156	1.9257	3.5009	2.5166	3.6276	2.4751	0.888	2.0171	0.6859	1.396	2.8338	0.6762	2.6377	3.4478	3.0645	2.7321	4.5169	2.4515	2.3546	4.5711	4.1777	3.1777	3.1959	4.4719	2.9742	1.3253	3.26	1.8609	1.6203	2.2944	2.0846	1.8215	2.8172	2.6109	2.351	2.4325	2.8042	3.4333	1.2081	2.7		0.6184	0.5025	0.5588	0.5522	0.5646	0.5724
	442.018	2.6062	2.0569	1.8924	3.4171	2.4611	3.5382	2.4302	0.8743	1.9813	0.6766	1.3597	2.7702	0.6615	2.5772	3.3897	3.0243	2.6505	4.4043	2.4202	2.2806	4.5148	4.0858	3.1204	3.1552	4.3722	2.9445	1.2979	3.1666	1.8033	1.5965	2.2491	2.0316	1.7806	2.7608	2.5574	2.3054	2.3786	2.7269	3.387	1.1734	2.6471		0.6116	0.4975	0.5523	0.5461	0.5593	0.5661
	444.018	2.6536	2.0708	1.9302	3.4775	2.5101	3.6111	2.4887	0.8899	2.0212	0.6858	1.3834	2.8284	0.6746	2.6235	3.448	3.0949	2.6642	4.4984	2.4617	2.2971	4.6146	4.1614	3.1675	3.2074	4.4527	3.0216	1.319	3.2209	1.8125	1.6327	2.2836	2.0617	1.7861	2.8238	2.6037	2.3468	2.4171	2.7692	3.4421	1.1797	2.7001		0.6151	0.5001	0.5561	0.5498	0.5624	0.5694
	446.018	2.6588	2.051	1.9357	3.5008	2.5164	3.6375	2.5009	0.896	2.0287	0.6906	1.3857	2.8253	0.6799	2.6265	3.4704	3.1145	2.6541	4.5024	2.476	2.277	4.6068	4.1676	3.1891	3.214	4.4713	3.0419	1.321	3.2036	1.8064	1.6462	2.2994	2.0719	1.776	2.8358	2.6032	2.3692	2.4342	2.7828	3.4585	1.1682	2.7237		0.6262	0.5101	0.567	0.5597	0.5743	0.5815
	448.019	2.6227	1.9996	1.91	3.4451	2.482	3.594	2.4717	0.8829	2.0079	0.6836	1.3622	2.786	0.6707	2.5871	3.4346	3.0775	2.594	4.4564	2.4442	2.2172	4.5562	4.1184	3.138	3.1626	4.4339	3.0036	1.2957	3.1376	1.76	1.6255	2.2673	2.0327	1.7357	2.813	2.556	2.3357	2.4005	2.7627	3.4207	1.1426	2.687		0.6172	0.5033	0.5579	0.5537	0.567	0.5732
	450.019	2.6142	1.9749	1.9098	3.4376	2.4828	3.5897	2.4793	0.8834	2.0046	0.6807	1.356	2.7753	0.6673	2.5768	3.4306	3.0768	2.5524	4.4468	2.4244	2.1765	4.5611	4.0979	3.125	3.1396	4.4189	3.0207	1.283	3.1037	1.7355	1.626	2.2535	2.0191	1.7203	2.8114	2.5458	2.3428	2.3996	2.7356	3.3965	1.122	2.6638		0.6014	0.4895	0.5429	0.538	0.5508	0.5581
	452.019	2.5728	1.9228	1.884	3.396	2.4421	3.5094	2.437	0.8721	1.9814	0.6726	1.328	2.7313	0.6599	2.5084	3.3865	3.044	2.4947	4.3677	2.4069	2.1304	4.4913	4.0578	3.0965	3.0886	4.364	2.9602	1.2656	3.045	1.7017	1.6088	2.2252	1.9839	1.6874	2.7678	2.488	2.3056	2.3717	2.7045	3.3589	1.0927	2.6545		0.6042	0.4921	0.5463	0.5401	0.5543	0.5607
	454.019	2.6611	1.9455	1.9366	3.4861	2.5114	3.614	2.5156	0.8979	2.0488	0.6902	1.3676	2.821	0.6813	2.5889	3.5031	3.1383	2.5466	4.5132	2.4751	2.1569	4.6103	4.1756	3.1767	3.1655	4.5286	3.055	1.2927	3.1162	1.7394	1.651	2.2839	2.0343	1.7143	2.8728	2.5628	2.3766	2.4447	2.7983	3.4546	1.1058	2.7382		0.6029	0.4929	0.5453	0.5404	0.554	0.559
	456.019	2.5867	1.8783	1.899	3.4078	2.4572	3.5619	2.4622	0.8775	2.0038	0.676	1.3395	2.7555	0.6647	2.5219	3.4319	3.0725	2.4679	4.4224	2.428	2.0865	4.567	4.0881	3.1248	3.0994	4.4334	3.0026	1.262	3.0223	1.6875	1.6254	2.2473	1.9912	1.6711	2.8125	2.5116	2.3244	2.4061	2.7415	3.3894	1.0733	2.6959		0.5971	0.4872	0.5394	0.5358	0.5488	0.554
	458.019	2.5853	1.8558	1.8927	3.4062	2.4453	3.5562	2.4612	0.8739	2.0031	0.6735	1.3299	2.7489	0.6635	2.5123	3.4168	3.0749	2.4334	4.4161	2.4081	2.0614	4.5442	4.0842	3.1029	3.0866	4.4211	3.0052	1.2511	2.9898	1.6697	1.6131	2.2309	1.9717	1.6457	2.8112	2.4923	2.3313	2.3981	2.7337	3.3767	1.0578	2.706		0.5992	0.4888	0.5422	0.5362	0.552	0.5578
	460.019	2.6288	1.8661	1.9277	3.4555	2.487	3.629	2.5025	0.8889	2.0326	0.6852	1.3507	2.7939	0.6746	2.545	3.4815	3.1234	2.44	4.4571	2.4469	2.0674	4.5924	4.14	3.138	3.1368	4.4918	3.0521	1.2613	3.0187	1.6837	1.6419	2.2641	1.9989	1.6565	2.8722	2.5414	2.3708	2.4399	2.77	3.428	1.0644	2.727		0.6032	0.4919	0.5458	0.5404	0.5539	0.5611
	462.019	2.6504	1.8599	1.9389	3.4834	2.4981	3.6501	2.5295	0.8951	2.0553	0.689	1.3558	2.7927	0.6783	2.5328	3.5228	3.1589	2.4432	4.5115	2.4739	2.0769	4.6686	4.1958	3.1885	3.1547	4.5591	3.0834	1.2735	3.0309	1.691	1.66	2.2932	2.0152	1.6689	2.8917	2.5512	2.3751	2.454	2.7972	3.4699	1.061	2.7825		0.602	0.4927	0.5453	0.5398	0.555	0.5606
	464.019	2.6508	1.8426	1.9474	3.4848	2.5101	3.6424	2.5394	0.9	2.0573	0.6891	1.3567	2.8088	0.6806	2.552	3.54	3.1753	2.4124	4.5256	2.4713	2.0565	4.6864	4.1931	3.1826	3.1625	4.5711	3.0991	1.2687	3.0133	1.6861	1.6653	2.2894	2.0088	1.6547	2.906	2.5449	2.4	2.4637	2.8009	3.4674	1.0518	2.8052		0.6108	0.4994	0.5529	0.5482	0.5628	0.5694
	466.019	2.616	1.7943	1.9185	3.4533	2.469	3.5971	2.4951	0.8891	2.0335	0.6824	1.3353	2.7623	0.6769	2.5029	3.5059	3.1317	2.368	4.4573	2.4509	2.0147	4.5915	4.1633	3.1658	3.0931	4.5202	3.0447	1.2499	2.9528	1.6588	1.6432	2.261	1.9751	1.6342	2.869	2.5054	2.3522	2.4376	2.7874	3.4403	1.0305	2.7788		0.611	0.5009	0.5545	0.5491	0.5647	0.57
	468.019	2.5752	1.7562	1.8956	3.3758	2.4377	3.5524	2.4616	0.8753	2.0085	0.6693	1.3143	2.7265	0.6641	2.4549	3.4475	3.0905	2.2947	4.4003	2.4067	1.9628	4.5245	4.081	3.1049	3.0465	4.434	3.0136	1.2189	2.8764	1.6215	1.6228	2.2266	1.9267	1.5903	2.83	2.4663	2.3266	2.4204	2.7381	3.3815	1.0058	2.7245		0.6154	0.503	0.5571	0.5525	0.567	0.5733
	470.019	2.6214	1.7568	1.9263	3.4289	2.4576	3.5881	2.4971	0.8904	2.0443	0.6801	1.3316	2.7541	0.6751	2.4793	3.5015	3.1471	2.3053	4.4404	2.4457	1.9799	4.5631	4.1373	3.1509	3.0723	4.5178	3.0491	1.233	2.8828	1.6348	1.6483	2.2491	1.9477	1.6021	2.8725	2.4972	2.3482	2.428	2.7803	3.4428	1.0068	2.7715		0.617	0.5068	0.5589	0.5542	0.5701	0.5756
	472.019	2.5576	1.7011	1.8821	3.3691	2.4135	3.5367	2.4598	0.8743	2.0033	0.6657	1.307	2.7085	0.6613	2.4218	3.4433	3.0946	2.2297	4.3699	2.4032	1.9224	4.5126	4.0583	3.0951	3.0293	4.4432	3.0126	1.205	2.8231	1.5993	1.618	2.2093	1.9087	1.5594	2.8428	2.4445	2.3175	2.3886	2.7299	3.3711	0.9813	2.7385		0.5964	0.4894	0.5403	0.5368	0.5525	0.557
	474.02	2.6278	1.733	1.9281	3.4337	2.4749	3.5888	2.5244	0.8957	2.0519	0.6803	1.3349	2.7647	0.6739	2.4683	3.533	3.1742	2.2546	4.4906	2.4641	1.9594	4.6457	4.1525	3.1748	3.112	4.5311	3.1109	1.2308	2.8758	1.6298	1.6707	2.2626	1.9372	1.5964	2.9027	2.5044	2.3757	2.4576	2.7802	3.4526	0.9976	2.7983		0.6048	0.4969	0.549	0.5454	0.561	0.5654
	476.02	2.5901	1.7016	1.9173	3.3832	2.4516	3.5613	2.506	0.8855	2.0325	0.6725	1.3151	2.7445	0.6689	2.4289	3.4868	3.1445	2.2112	4.4373	2.4332	1.9157	4.5784	4.0985	3.1324	3.0587	4.4991	3.0802	1.2119	2.8138	1.6011	1.6537	2.2303	1.9022	1.5645	2.8785	2.4717	2.3509	2.4297	2.7618	3.4219	0.9763	2.7732		0.6134	0.503	0.5557	0.5515	0.5678	0.573
	478.02	2.5427	1.6505	1.8837	3.3432	2.4201	3.4988	2.4564	0.8703	1.998	0.6601	1.293	2.6945	0.6554	2.3763	3.4274	3.086	2.1477	4.3469	2.3947	1.8689	4.4704	4.0221	3.0793	2.9873	4.4185	3.006	1.184	2.7334	1.568	1.622	2.1864	1.858	1.5287	2.8318	2.4295	2.309	2.3911	2.7201	3.3495	0.95	2.725		0.6084	0.5003	0.5505	0.5491	0.5647	0.5684
	480.02	2.5637	1.6486	1.9033	3.3631	2.4227	3.5418	2.4757	0.877	2.0282	0.6682	1.2998	2.7315	0.663	2.3921	3.4775	3.1219	2.1497	4.4024	2.4198	1.8737	4.5384	4.0878	3.1109	2.9941	4.4844	3.0433	1.1926	2.7523	1.5787	1.6313	2.2176	1.8725	1.5399	2.865	2.4503	2.3332	2.4263	2.7473	3.4054	0.958	2.7853		0.623	0.512	0.5666	0.5633	0.5791	0.5851
	482.02	2.5209	1.6102	1.8727	3.2961	2.3977	3.4737	2.441	0.8647	1.987	0.6558	1.2792	2.6858	0.6521	2.3359	3.4187	3.0767	2.0846	4.3275	2.3749	1.8279	4.4536	3.9972	3.0627	2.9456	4.402	3.0014	1.1667	2.6707	1.5464	1.6149	2.1737	1.8238	1.5121	2.8093	2.3985	2.303	2.3866	2.6908	3.3401	0.9355	2.7185		0.611	0.5032	0.5556	0.5513	0.5681	0.5719
	484.02	2.613	1.6543	1.9318	3.4046	2.4762	3.6093	2.5352	0.895	2.0593	0.675	1.3267	2.7725	0.6721	2.4067	3.5426	3.2011	2.1307	4.4808	2.4619	1.8781	4.6386	4.1398	3.1611	3.0526	4.5647	3.1318	1.2053	2.7471	1.5898	1.6767	2.2462	1.8827	1.5514	2.9322	2.4932	2.3912	2.46	2.7872	3.4524	0.9601	2.8144		0.6156	0.5059	0.5595	0.5548	0.5705	0.5768
	486.02	2.5295	1.592	1.8782	3.295	2.3934	3.469	2.4559	0.8722	1.9992	0.6551	1.2847	2.6788	0.6522	2.3224	3.4327	3.1175	2.0459	4.3423	2.3896	1.811	4.5117	4.0123	3.0725	2.954	4.4254	3.0536	1.1643	2.6555	1.5447	1.6329	2.18	1.8134	1.5054	2.8386	2.4067	2.3093	2.3887	2.702	3.352	0.9274	2.7336		0.5959	0.4911	0.5427	0.5391	0.5559	0.5593
	488.02	2.5948	1.6222	1.9304	3.3837	2.4747	3.5715	2.5391	0.8981	2.0631	0.673	1.3192	2.7554	0.6739	2.38	3.5264	3.2061	2.0763	4.4624	2.4677	1.8476	4.6235	4.1122	3.1607	3.0301	4.5308	3.1458	1.1936	2.6945	1.5867	1.6838	2.2456	1.8438	1.5411	2.9112	2.4685	2.373	2.4544	2.7752	3.4538	0.9471	2.8189		0.6008	0.4954	0.5469	0.5441	0.5596	0.5647
	490.02	2.5261	1.5633	1.8792	3.2829	2.4037	3.4776	2.466	0.8701	2.0064	0.6535	1.2797	2.6785	0.6527	2.2966	3.4309	3.1235	2.0016	4.3446	2.3865	1.7869	4.4857	4.0019	3.0752	2.9327	4.4397	3.0562	1.1532	2.6011	1.538	1.6393	2.1864	1.79	1.4882	2.8416	2.403	2.3235	2.3893	2.7041	3.3526	0.9169	2.7491		0.5966	0.4929	0.544	0.5397	0.5559	0.5606
	492.02	2.5062	1.5468	1.8716	3.2376	2.3852	3.4369	2.4456	0.8698	2	0.6483	1.2694	2.6454	0.6494	2.2611	3.4063	3.1161	1.9753	4.3043	2.3779	1.7682	4.4554	3.9791	3.073	2.9174	4.3745	3.0472	1.1478	2.5646	1.5281	1.6351	2.161	1.7626	1.4696	2.8132	2.3798	2.2933	2.3739	2.676	3.3332	0.9123	2.7389		0.5957	0.4922	0.5422	0.5389	0.5561	0.5607
	494.02	2.6029	1.5904	1.9416	3.365	2.4653	3.5876	2.5424	0.8977	2.0714	0.6686	1.318	2.7669	0.6704	2.3436	3.5435	3.2278	2.0246	4.4893	2.4643	1.8237	4.6769	4.1346	3.1775	3.0167	4.6058	3.1602	1.1798	2.645	1.5846	1.6897	2.2474	1.8206	1.5244	2.9399	2.4778	2.3943	2.4728	2.7876	3.4582	0.939	2.8482		0.6042	0.4983	0.551	0.5471	0.5636	0.5681
	496.021	2.5689	1.5718	1.9225	3.3284	2.4413	3.535	2.5265	0.8954	2.0509	0.6596	1.3031	2.7233	0.6646	2.3097	3.5048	3.2141	1.9783	4.441	2.4566	1.8007	4.6234	4.0719	3.1388	2.9975	4.5074	3.1633	1.1651	2.6024	1.5597	1.6827	2.2166	1.7934	1.4997	2.9086	2.4483	2.3807	2.4405	2.7485	3.421	0.9236	2.8035		0.5893	0.4858	0.5362	0.5335	0.5503	0.5547
	498.021	2.7394	2.1145	2.0676	3.6861	2.597	4.0168	2.6825	0.8825	2.1778	0.698	2.0131	3.4135	0.8244	2.6264	3.7994	3.4973	2.3246	5.0921	2.668	2.72	4.9038	4.4424	3.5673	3.1976	5.0696	3.2177	1.4817	3.6048	2.3258	1.6865	2.407	1.8925	2.0061	3.2362	3.0024	2.5034	2.5864	2.881	3.7356	1.1193	3.1665		0.5914	0.4898	0.5389	0.5349	0.5518	0.5564
	500.021	2.8069	2.2956	2.1087	3.7582	2.6387	4.0647	2.7292	0.8966	2.2057	0.7218	2.2732	3.4999	0.8794	2.709	3.8391	3.5302	2.4861	5.1939	2.7113	2.9692	4.9577	4.481	3.7053	3.288	5.1029	3.2552	1.5901	3.7871	2.5194	1.7093	2.4658	1.9943	2.1826	3.2815	3.153	2.5476	2.6388	2.9327	3.779	1.1991	3.2512		0.5962	0.4982	0.5454	0.5448	0.5631	0.5646
	502.021	2.8711	2.5123	2.1278	3.7783	2.6567	4.1091	2.7621	0.9101	2.2199	0.7409	2.4602	3.563	0.9195	2.7776	3.8303	3.5622	2.5987	5.2847	2.7336	3.2014	5.0479	4.4734	3.7704	3.391	5.1115	3.3476	1.6797	3.9646	2.6979	1.7349	2.4825	2.0719	2.3352	3.3156	3.254	2.5875	2.6465	2.915	3.7939	1.2757	3.2975		0.5845	0.4898	0.5345	0.5345	0.5532	0.5557
	504.021	3.0088	2.7484	2.1954	3.8988	2.71	4.1947	2.8297	0.9412	2.2911	0.7806	2.6046	3.6752	0.9826	2.871	3.9295	3.6338	2.8218	5.4536	2.8219	3.4695	5.1431	4.6018	3.9469	3.4824	5.2031	3.4233	1.7972	4.1372	2.9084	1.7811	2.5481	2.1919	2.4996	3.3768	3.4194	2.6641	2.7044	3.0109	3.9118	1.3898	3.4299		0.5789	0.4859	0.5303	0.529	0.5473	0.5496
	506.021	2.9552	2.773	2.1451	3.7699	2.6115	4.0397	2.7386	0.9201	2.2214	0.7744	2.5888	3.5881	0.9848	2.8026	3.8056	3.5161	2.8547	5.3252	2.7527	3.5026	4.999	4.4758	3.8684	3.4154	5.0296	3.3207	1.8022	4.0894	2.8972	1.7415	2.4688	2.2033	2.5017	3.2717	3.3511	2.6085	2.6215	2.9332	3.7995	1.4196	3.3395		0.5764	0.4835	0.5261	0.5266	0.5464	0.5481
	508.021	3.0464	2.9028	2.1815	3.8044	2.6344	4.0392	2.7695	0.9421	2.2617	0.7978	2.6638	3.6528	1.0219	2.8667	3.8429	3.5316	2.9857	5.4022	2.7972	3.6205	5.0284	4.5059	3.9504	3.4661	5.06	3.3464	1.8786	4.1427	2.9692	1.7726	2.4918	2.2852	2.5667	3.3021	3.4471	2.6398	2.661	2.9828	3.843	1.5002	3.3789		0.5865	0.4922	0.5355	0.5361	0.5564	0.5577
	510.021	3.0581	2.9558	2.1877	3.7817	2.6268	3.9699	2.7583	0.9472	2.267	0.8113	2.6885	3.672	1.0438	2.8629	3.8081	3.5026	3.0495	5.3813	2.7972	3.6603	5.0091	4.5244	3.9572	3.4468	5.0343	3.3395	1.9182	4.1692	2.9962	1.775	2.4973	2.3218	2.6129	3.2724	3.4529	2.6319	2.6362	2.9938	3.8417	1.5586	3.3796		0.6057	0.5089	0.5529	0.5533	0.5732	0.5768
	512.021	3.0563	2.9697	2.1725	3.7196	2.5863	3.8932	2.7326	0.9463	2.2428	0.8104	2.6724	3.6144	1.0436	2.834	3.7719	3.4496	3.0693	5.3218	2.7779	3.6255	4.9056	4.4525	3.9347	3.4161	4.9627	3.3153	1.9343	4.1225	2.979	1.7678	2.4715	2.3344	2.61	3.2137	3.4397	2.6051	2.6137	2.9672	3.799	1.5915	3.3463		0.5963	0.5017	0.5453	0.5454	0.5663	0.5699
	514.021	3.0981	3.0002	2.1871	3.7002	2.5831	3.8548	2.7269	0.9555	2.248	0.8175	2.6785	3.6231	1.0574	2.8353	3.7572	3.4147	3.1002	5.3117	2.7813	3.5475	4.8274	4.4371	3.937	3.4196	4.9109	3.2905	1.9476	4.1131	2.9621	1.7702	2.4684	2.3647	2.6186	3.2161	3.4558	2.6119	2.6186	2.9827	3.8112	1.6216	3.3301		0.5894	0.4955	0.5372	0.5366	0.5585	0.5626
	516.021	2.9616	2.879	2.0841	3.5021	2.4539	3.6087	2.5921	0.9203	2.149	0.7794	2.565	3.4343	1.0132	2.6904	3.5828	3.2584	2.9808	5.0513	2.669	3.349	4.5378	4.2212	3.7726	3.261	4.6525	3.1679	1.8761	3.9384	2.8254	1.7006	2.3615	2.2837	2.5287	3.0212	3.2906	2.4944	2.5022	2.8463	3.6464	1.5692	3.176		0.5945	0.5008	0.5434	0.5456	0.5655	0.5696
	518.021	2.9714	2.8907	2.0772	3.4775	2.4357	3.5639	2.5827	0.9262	2.1466	0.7761	2.5568	3.4065	1.0095	2.6943	3.5628	3.2429	2.9731	5.0224	2.6584	3.2273	4.4524	4.1917	3.7409	3.2465	4.592	3.1724	1.8586	3.8817	2.794	1.7041	2.337	2.2818	2.5127	3.016	3.2783	2.4778	2.4879	2.838	3.6325	1.5754	3.1441		0.6076	0.5111	0.5549	0.5551	0.5767	0.5819
	520.021	3.0563	2.9482	2.1252	3.5359	2.4875	3.6182	2.6464	0.9534	2.1861	0.7898	2.6098	3.4614	1.033	2.742	3.6433	3.2921	3.0481	5.1024	2.7196	3.1859	4.4624	4.2561	3.8072	3.2898	4.6632	3.2328	1.8847	3.9783	2.8219	1.7384	2.3943	2.3393	2.5728	3.0608	3.3366	2.5339	2.5365	2.9058	3.7189	1.6191	3.2132		0.5943	0.4999	0.5424	0.5423	0.5634	0.5692
	522.022	3	2.8872	2.0842	3.4683	2.4493	3.5261	2.5889	0.9424	2.1443	0.7691	2.5624	3.368	1.0086	2.6684	3.5661	3.2386	2.9811	4.9851	2.6518	2.9778	4.3359	4.1385	3.699	3.2095	4.5484	3.1794	1.8217	3.8716	2.733	1.7042	2.3509	2.2924	2.5144	3.0035	3.2598	2.4924	2.5039	2.8614	3.637	1.5729	3.1457		0.6091	0.5107	0.5558	0.5575	0.5784	0.5848
	524.022	2.9574	2.8237	2.049	3.415	2.4151	3.4529	2.5446	0.932	2.1163	0.7506	2.507	3.307	0.9934	2.6356	3.5263	3.1811	2.9579	4.8903	2.6071	2.7733	4.1993	4.0854	3.631	3.1198	4.4562	3.0928	1.7594	3.7638	2.6518	1.6798	2.3117	2.2639	2.4754	2.9417	3.1929	2.4253	2.4592	2.8389	3.595	1.5396	3.111		0.609	0.5137	0.5562	0.5587	0.5802	0.5865
	526.022	2.8885	2.743	2.0151	3.349	2.3741	3.3662	2.4977	0.9257	2.0728	0.7327	2.4464	3.2263	0.9604	2.5505	3.4516	3.1213	2.8805	4.7679	2.5639	2.5674	4.1056	3.9802	3.5451	3.0326	4.3629	3.0408	1.6887	3.6341	2.5589	1.6551	2.2575	2.2124	2.4119	2.8731	3.1032	2.3866	2.433	2.7752	3.5172	1.488	3.0307		0.5974	0.5038	0.5447	0.546	0.5669	0.5745
	528.022	2.8421	2.6785	1.9748	3.2922	2.3328	3.2872	2.4582	0.9139	2.0388	0.7086	2.4192	3.1721	0.9308	2.5028	3.3904	3.0843	2.7952	4.6775	2.5054	2.3716	4.0484	3.8862	3.4519	2.9627	4.2865	3.0282	1.61	3.5672	2.4566	1.6305	2.2306	2.1725	2.3673	2.843	3.0565	2.3616	2.3842	2.7202	3.4444	1.4399	2.9752		0.5911	0.5004	0.5403	0.5413	0.5633	0.5701
	530.022	2.8097	2.6429	1.9562	3.261	2.3169	3.2528	2.4453	0.9127	2.0243	0.6946	2.3851	3.1261	0.9114	2.4703	3.3728	3.0674	2.7503	4.6195	2.4871	2.1719	3.9996	3.8356	3.3823	2.9126	4.2552	3.0184	1.5467	3.4775	2.3747	1.619	2.2162	2.1421	2.323	2.8116	3.0002	2.3502	2.3679	2.6915	3.4054	1.3983	2.9416		0.5905	0.4989	0.5392	0.5391	0.5608	0.5676
	532.022	2.8908	2.6776	2.0138	3.3672	2.4015	3.3671	2.5152	0.9455	2.0872	0.7096	2.4477	3.2158	0.9261	2.5261	3.4838	3.1585	2.8189	4.7219	2.5489	2.0868	4.1008	3.9663	3.4645	2.9428	4.4055	3.0844	1.537	3.5417	2.3812	1.6678	2.2836	2.2042	2.367	2.8995	3.0648	2.4254	2.4604	2.8017	3.5115	1.3971	3.0366		0.6121	0.5183	0.559	0.5611	0.5828	0.5901
	534.022	2.8498	2.5986	1.9955	3.3268	2.3805	3.3028	2.4964	0.9381	2.0658	0.6931	2.3929	3.1623	0.9033	2.4658	3.4402	3.1371	2.7503	4.6605	2.5169	1.909	4.0436	3.899	3.3906	2.8717	4.3626	3.0639	1.4633	3.4396	2.2785	1.6564	2.2617	2.1588	2.3227	2.8592	2.9831	2.3813	2.4199	2.7675	3.471	1.3391	2.9774		0.591	0.5004	0.5403	0.5421	0.562	0.5687
	536.022	2.8182	2.5349	1.9685	3.2828	2.3576	3.2766	2.4738	0.9332	2.0435	0.6763	2.3632	3.1319	0.8764	2.4207	3.4072	3.1208	2.6623	4.5932	2.4817	1.7626	4.0126	3.8406	3.3094	2.7824	4.2821	3.0409	1.3846	3.328	2.1646	1.6416	2.2176	2.1037	2.2491	2.846	2.9252	2.3601	2.3986	2.7306	3.4155	1.2774	2.9069		0.5815	0.492	0.5318	0.5323	0.5541	0.56
	538.022	2.7411	2.4164	1.9233	3.2047	2.3044	3.2084	2.422	0.9105	1.9999	0.6475	2.2829	3.0302	0.8378	2.342	3.3352	3.057	2.5544	4.476	2.4177	1.6186	3.9363	3.7399	3.1978	2.6805	4.1956	2.9939	1.3015	3.2108	2.0334	1.6089	2.177	2.0346	2.1713	2.7848	2.8271	2.3272	2.3571	2.6665	3.3178	1.2003	2.8385		0.5876	0.5001	0.5395	0.5393	0.5619	0.5688
	540.022	2.6688	2.2979	1.8766	3.1169	2.2431	3.1186	2.3646	0.8985	1.9613	0.6307	2.2007	2.9584	0.8086	2.2429	3.2777	3.0037	2.4574	4.3703	2.3599	1.4821	3.8453	3.6749	3.1051	2.5623	4.1261	2.9187	1.224	3.0597	1.8976	1.5762	2.1419	1.9649	2.0787	2.7231	2.7007	2.272	2.2992	2.609	3.2461	1.1263	2.7681		0.5778	0.4911	0.5298	0.5299	0.5515	0.558
	542.022	2.7189	2.2717	1.9145	3.1737	2.2925	3.1417	2.4129	0.9196	2.0065	0.634	2.2087	2.9867	0.8117	2.2415	3.3401	3.0676	2.4384	4.4346	2.4036	1.4418	3.9208	3.7305	3.1339	2.5504	4.21	2.9914	1.2001	3.0253	1.8433	1.6073	2.1705	1.9753	2.0719	2.7788	2.7258	2.3015	2.3513	2.6618	3.3201	1.0988	2.8169		0.593	0.5036	0.5423	0.5427	0.5644	0.5717
	544.023	2.6664	2.16	1.8756	3.1203	2.2574	3.1052	2.3798	0.9035	1.9771	0.6164	2.1441	2.9363	0.7852	2.1672	3.2988	3.0287	2.3489	4.3679	2.3645	1.3486	3.8716	3.6915	3.0617	2.4625	4.1895	2.9564	1.1331	2.9237	1.7174	1.5828	2.1492	1.9116	1.9945	2.7567	2.641	2.2794	2.31	2.6208	3.2603	1.0327	2.7735		0.5888	0.5007	0.5394	0.5406	0.5634	0.5692
	546.023	2.6217	2.0541	1.8611	3.0778	2.2249	3.0554	2.3513	0.9015	1.9722	0.6053	2.0809	2.8818	0.7695	2.1072	3.2919	3.0101	2.2586	4.2811	2.341	1.2733	3.8311	3.6606	3.0066	2.3743	4.1249	2.9311	1.0838	2.7895	1.6088	1.5733	2.1107	1.8507	1.9098	2.7173	2.5456	2.2429	2.276	2.6	3.2382	0.9757	2.7287		0.5919	0.5041	0.5426	0.5435	0.5663	0.5727
	548.023	2.5773	1.9438	1.8433	3.0435	2.2158	3.0411	2.3333	0.8953	1.9472	0.595	2.0219	2.8403	0.7482	2.0499	3.259	2.9812	2.1577	4.2421	2.3099	1.2088	3.7865	3.6077	2.9447	2.2827	4.0972	2.9056	1.032	2.6767	1.5086	1.5669	2.0915	1.7883	1.8419	2.6984	2.4648	2.2405	2.2634	2.5791	3.1863	0.9286	2.6633		0.596	0.5072	0.5461	0.5452	0.5685	0.5749
	550.023	2.5957	1.8742	1.8555	3.0505	2.244	3.0549	2.3626	0.9078	1.9708	0.5941	1.9973	2.862	0.7419	2.0175	3.2977	3.0299	2.1206	4.2742	2.3229	1.1822	3.8484	3.6509	2.9627	2.2408	4.1606	2.9411	1.0077	2.61	1.4469	1.5816	2.1066	1.768	1.7972	2.755	2.4415	2.2553	2.2956	2.5973	3.2142	0.8989	2.6928		0.5863	0.4991	0.5387	0.5397	0.5615	0.5667
	552.023	2.6116	1.7984	1.8754	3.0889	2.2691	3.0872	2.3902	0.9182	2.0054	0.5957	1.976	2.8781	0.7389	1.9923	3.3387	3.0708	2.0617	4.3033	2.3512	1.1489	3.8983	3.6898	2.9709	2.1917	4.226	2.9796	0.9848	2.546	1.3825	1.6056	2.1327	1.7436	1.7547	2.7985	2.403	2.2868	2.3181	2.639	3.2493	0.8696	2.7103		0.5833	0.4966	0.5355	0.5367	0.5594	0.5648
	554.023	2.5485	1.6846	1.8487	3.0025	2.2316	3.027	2.3549	0.911	1.9797	0.5847	1.882	2.814	0.7213	1.9141	3.2853	3.0291	1.9514	4.2127	2.3183	1.1056	3.8512	3.6274	2.9108	2.0898	4.1679	2.9521	0.9429	2.3971	1.299	1.585	2.0882	1.6689	1.6585	2.7448	2.2822	2.2416	2.2783	2.5884	3.1967	0.8258	2.6526		0.5867	0.4998	0.538	0.5393	0.5611	0.567
	556.023	2.4888	1.5656	1.8178	2.9675	2.2111	2.9911	2.3222	0.8996	1.9501	0.571	1.8051	2.753	0.6996	1.8227	3.2577	2.9877	1.85	4.1557	2.2732	1.0625	3.8204	3.5892	2.857	1.9922	4.1094	2.8866	0.9039	2.2703	1.217	1.571	2.067	1.6014	1.5696	2.7015	2.2	2.22	2.2658	2.5545	3.1283	0.7871	2.5899		0.5924	0.5062	0.5453	0.5461	0.5689	0.5747
	558.023	2.3968	1.4367	1.7547	2.8387	2.1371	2.8732	2.2425	0.8697	1.8926	0.5472	1.6871	2.6522	0.6661	1.7083	3.1541	2.9061	1.7148	3.9968	2.2014	0.9977	3.6911	3.4516	2.737	1.846	3.9785	2.8212	0.8479	2.0939	1.1194	1.5211	1.9925	1.4899	1.4443	2.6341	2.0402	2.1487	2.1787	2.4767	3.0235	0.7348	2.4764		0.5824	0.4971	0.535	0.5366	0.5599	0.5632
	560.023	2.3681	1.3581	1.7502	2.8142	2.1339	2.8547	2.2409	0.873	1.8925	0.5433	1.6298	2.6283	0.6577	1.6458	3.1434	2.9055	1.6455	3.9846	2.1955	0.9804	3.7254	3.456	2.7296	1.7798	3.9868	2.8181	0.8299	1.9955	1.0772	1.5254	1.9824	1.4428	1.3854	2.6157	1.9564	2.1429	2.1898	2.4623	3.0031	0.7176	2.4571		0.5834	0.4982	0.5361	0.5359	0.5596	0.5642
	562.023	2.432	1.3284	1.8092	2.9022	2.1986	2.9476	2.3124	0.8997	1.9638	0.5566	1.6124	2.6949	0.6732	1.6369	3.267	3.0116	1.6322	4.0719	2.2694	0.989	3.8211	3.5759	2.8061	1.7579	4.1449	2.9061	0.8338	1.9601	1.064	1.5752	2.0446	1.4432	1.3577	2.7171	1.9343	2.2032	2.2611	2.5555	3.1164	0.7136	2.5422		0.5968	0.5107	0.5488	0.5519	0.5745	0.5792
	564.023	2.338	1.2266	1.7498	2.7767	2.1319	2.8183	2.2366	0.8782	1.9059	0.537	1.4943	2.5886	0.6424	1.5212	3.1667	2.9171	1.5192	3.9429	2.1989	0.9443	3.7199	3.4681	2.7054	1.6336	4.0241	2.8387	0.7931	1.8072	0.9966	1.5375	1.9819	1.3447	1.2549	2.6187	1.7931	2.1325	2.1795	2.4603	3.0125	0.6762	2.4446		0.5979	0.5117	0.5507	0.5521	0.5773	0.5812
	566.023	2.313	1.1636	1.7451	2.7513	2.1261	2.8253	2.2308	0.8742	1.8978	0.5332	1.4304	2.5689	0.6364	1.4616	3.1558	2.9035	1.4514	3.9101	2.1833	0.9206	3.6944	3.4374	2.6749	1.5583	3.9968	2.8006	0.7707	1.7003	0.957	1.5292	1.9599	1.283	1.1837	2.6156	1.6997	2.1249	2.1753	2.4604	2.9881	0.6577	2.4136		0.5858	0.5021	0.5394	0.5401	0.565	0.568
	568.024	2.3602	1.1403	1.7856	2.7968	2.1575	2.8743	2.2922	0.8985	1.9475	0.5425	1.3981	2.6056	0.6459	1.4327	3.2373	2.9864	1.4342	3.9864	2.2427	0.9309	3.7897	3.5289	2.7369	1.5241	4.106	2.8933	0.776	1.6479	0.9479	1.5706	1.992	1.2613	1.1536	2.6843	1.6533	2.1704	2.2179	2.5111	3.0642	0.6614	2.4564		0.5819	0.4988	0.5353	0.536	0.5594	0.5627
	570.024	2.2748	1.0594	1.7327	2.6943	2.0974	2.7988	2.2228	0.8729	1.8901	0.5242	1.2962	2.5089	0.6186	1.3258	3.1504	2.9125	1.3371	3.8686	2.1792	0.8915	3.7085	3.4442	2.6512	1.4132	4.0164	2.8229	0.737	1.5233	0.8914	1.533	1.9423	1.1787	1.0691	2.612	1.5204	2.1139	2.1575	2.4383	2.9708	0.6297	2.3716		0.5915	0.5064	0.543	0.5461	0.5693	0.573
	572.024	2.2645	1.0242	1.7408	2.7016	2.1186	2.8112	2.2355	0.8793	1.9128	0.5226	1.2365	2.5033	0.6143	1.2758	3.1714	2.9214	1.2909	3.8564	2.1768	0.8836	3.733	3.4418	2.6439	1.3542	4.0266	2.8376	0.7288	1.4442	0.8695	1.5346	1.9508	1.1351	1.0225	2.6346	1.4417	2.1291	2.1733	2.4537	2.9748	0.6235	2.3636		0.5652	0.4849	0.5222	0.5223	0.5451	0.5492
	574.024	2.2642	0.9968	1.7573	2.6801	2.1315	2.8204	2.253	0.8897	1.9287	0.5265	1.193	2.5123	0.6134	1.2295	3.1819	2.9591	1.2491	3.8556	2.1986	0.8797	3.7681	3.449	2.6428	1.3119	4.0498	2.8818	0.722	1.3738	0.8531	1.5644	1.9488	1.0975	0.9814	2.6427	1.3694	2.1499	2.1818	2.4595	2.989	0.6177	2.3537		0.5742	0.4926	0.5279	0.5301	0.5531	0.5571
	576.024	2.2591	0.9712	1.7571	2.682	2.136	2.8278	2.2574	0.8941	1.9406	0.5268	1.1381	2.4946	0.6134	1.1778	3.215	2.9736	1.2204	3.8489	2.2001	0.8725	3.7865	3.4743	2.6552	1.2581	4.0939	2.8761	0.7126	1.3104	0.8349	1.5626	1.9566	1.064	0.9441	2.6519	1.2933	2.1521	2.1947	2.4727	3.0016	0.6149	2.3461		0.5835	0.502	0.5379	0.5393	0.5645	0.5666
	578.024	2.1696	0.9121	1.7095	2.577	2.0647	2.7391	2.1884	0.8685	1.8829	0.5092	1.0494	2.396	0.589	1.0855	3.1211	2.8886	1.1481	3.716	2.1433	0.8403	3.6676	3.3895	2.5778	1.1724	3.9762	2.7989	0.6828	1.2022	0.7911	1.5295	1.8913	0.992	0.8781	2.5588	1.1785	2.0762	2.1218	2.3922	2.9175	0.5868	2.2697		0.5916	0.509	0.5447	0.5483	0.5712	0.5755
	580.024	2.2085	0.9101	1.7472	2.624	2.114	2.7718	2.2427	0.8909	1.9352	0.5204	1.0312	2.4311	0.5995	1.066	3.2151	2.9606	1.1419	3.772	2.1907	0.8532	3.7585	3.4579	2.633	1.1553	4.0583	2.8513	0.6915	1.1721	0.7936	1.569	1.9352	0.9819	0.8657	2.6342	1.1408	2.1203	2.1745	2.4517	2.9812	0.5952	2.3046		0.5893	0.5071	0.5457	0.5458	0.5695	0.5721
	582.024	2.1746	0.8793	1.7346	2.5761	2.0959	2.7665	2.2197	0.8839	1.9211	0.5151	0.9814	2.3949	0.5919	1.0142	3.1816	2.9392	1.0987	3.7152	2.1729	0.8412	3.738	3.4337	2.6042	1.1005	4.0338	2.8467	0.678	1.1152	0.7708	1.5596	1.9093	0.9385	0.8281	2.6029	1.0629	2.1055	2.1583	2.4287	2.9465	0.5846	2.2721		0.5852	0.5035	0.5388	0.5413	0.566	0.5686
	584.024	2.1316	0.8503	1.7118	2.5264	2.0842	2.7317	2.1967	0.8757	1.9032	0.5057	0.9302	2.3456	0.5798	0.9623	3.1538	2.9108	1.0531	3.6626	2.145	0.8224	3.7134	3.385	2.5628	1.0444	4.0002	2.8206	0.6606	1.0481	0.7476	1.5435	1.8753	0.8937	0.7898	2.5716	0.9908	2.0886	2.1294	2.3966	2.9046	0.5706	2.2218		0.5747	0.4942	0.5312	0.5315	0.5559	0.5591
	586.024	2.0622	0.8113	1.6739	2.4537	2.0307	2.639	2.1435	0.8534	1.8618	0.4942	0.8747	2.2578	0.56	0.9008	3.0654	2.8427	1.0046	3.5447	2.0944	0.8005	3.6171	3.2982	2.4971	0.9835	3.8969	2.7642	0.6385	0.9787	0.7163	1.5126	1.8267	0.8489	0.7462	2.4991	0.9141	2.0287	2.0795	2.3356	2.8366	0.5519	2.1478		0.5868	0.5054	0.542	0.5434	0.5676	0.5703
	588.024	2.0808	0.8101	1.6944	2.4833	2.0623	2.6859	2.1784	0.8692	1.8955	0.5002	0.8588	2.2847	0.5673	0.8796	3.1338	2.8873	0.9986	3.5878	2.1297	0.8062	3.6813	3.353	2.5282	0.9631	3.9848	2.7995	0.6421	0.9545	0.7155	1.5384	1.8568	0.8341	0.7399	2.5444	0.8828	2.0675	2.1161	2.3789	2.8686	0.5584	2.1724		0.5751	0.4948	0.5322	0.5332	0.5561	0.5602
	590.024	2.0287	0.7843	1.6761	2.4362	2.0314	2.652	2.1461	0.8565	1.8728	0.4934	0.8177	2.2344	0.557	0.8371	3.0961	2.8661	0.964	3.5191	2.1031	0.7911	3.6333	3.3041	2.4905	0.919	3.9363	2.7633	0.6262	0.9056	0.6937	1.5225	1.822	0.8003	0.7067	2.5031	0.8272	2.0339	2.0838	2.3447	2.8367	0.5449	2.1362		0.5871	0.5057	0.5437	0.545	0.569	0.5725
	592.024	2.0625	0.7869	1.7109	2.4717	2.066	2.7081	2.1928	0.8762	1.9109	0.5017	0.8082	2.2453	0.5646	0.8284	3.151	2.9257	0.9598	3.5505	2.1486	0.8014	3.7114	3.3832	2.5395	0.9078	4.0011	2.8314	0.6323	0.8918	0.6984	1.5488	1.8492	0.7946	0.7036	2.5551	0.8081	2.0732	2.1289	2.3927	2.8899	0.5517	2.1573		0.5825	0.5015	0.5383	0.5395	0.5639	0.5668
	594.025	2.0129	0.764	1.6903	2.4158	2.0372	2.6659	2.1676	0.8614	1.8944	0.4953	0.7748	2.1938	0.5537	0.7907	3.1135	2.8862	0.9288	3.473	2.1159	0.7859	3.678	3.3161	2.4912	0.8695	3.9591	2.8101	0.6204	0.8524	0.6791	1.5312	1.824	0.7645	0.6781	2.5174	0.7634	2.0397	2.0937	2.3528	2.8469	0.5439	2.096		0.5788	0.4995	0.5359	0.5367	0.561	0.5638
	596.025	2.0264	0.765	1.7127	2.4546	2.0728	2.6967	2.1906	0.8763	1.9206	0.501	0.7662	2.1961	0.5587	0.7779	3.1781	2.927	0.9266	3.5037	2.1459	0.7965	3.7339	3.3714	2.5323	0.8589	4.0256	2.8339	0.6229	0.8361	0.6801	1.5551	1.8473	0.7605	0.6738	2.5518	0.7416	2.0552	2.1185	2.3977	2.8893	0.5483	2.1265		0.5756	0.4959	0.5333	0.5347	0.5591	0.5616
	598.025	1.9545	0.7364	1.6682	2.3803	2.0149	2.6333	2.1357	0.8551	1.8773	0.4868	0.7287	2.1104	0.5404	0.7371	3.0986	2.8581	0.8865	3.3879	2.0891	0.7712	3.6573	3.2738	2.4573	0.8157	3.917	2.7581	0.6034	0.7922	0.6549	1.5222	1.7961	0.7226	0.6432	2.4934	0.7008	2.0111	2.0747	2.3257	2.8097	0.5296	2.0489		0.5766	0.4985	0.5346	0.5352	0.5603	0.5634
	600.025	1.96	0.7366	1.6856	2.3909	2.0303	2.6554	2.1517	0.8664	1.9016	0.4926	0.7216	2.1128	0.5472	0.729	3.1428	2.8958	0.8826	3.3994	2.1227	0.7813	3.698	3.3229	2.4918	0.8098	3.966	2.8135	0.607	0.7828	0.6583	1.5451	1.8108	0.7184	0.642	2.5297	0.6847	2.0278	2.0789	2.3401	2.8551	0.5348	2.0616		0.5791	0.5013	0.5346	0.536	0.561	0.5641
	602.025	1.9564	0.7328	1.6984	2.4256	2.0479	2.6827	2.1641	0.8706	1.9214	0.494	0.7118	2.0962	0.5473	0.7178	3.1651	2.9108	0.8768	3.3971	2.137	0.7832	3.7113	3.3471	2.5162	0.7919	4.0006	2.8008	0.6066	0.7673	0.654	1.5517	1.8214	0.7096	0.6328	2.5429	0.6677	2.0387	2.105	2.3725	2.8752	0.5334	2.0604		0.5798	0.5028	0.536	0.5378	0.5622	0.5647
	604.025	1.895	0.711	1.6661	2.3673	2.0026	2.6292	2.1217	0.8555	1.883	0.4849	0.6838	2.0258	0.5354	0.688	3.0989	2.8567	0.846	3.2912	2.0929	0.7625	3.6471	3.2823	2.4562	0.7622	3.9163	2.7767	0.5907	0.7378	0.6351	1.5297	1.7824	0.6845	0.6119	2.4924	0.6368	1.985	2.0709	2.3172	2.8092	0.5215	1.9958		0.5852	0.5073	0.5424	0.5438	0.5692	0.5711
	606.025	1.885	0.7101	1.6772	2.3801	2.0155	2.651	2.1387	0.8604	1.8974	0.4864	0.6765	2.0113	0.5379	0.6781	3.1228	2.8762	0.8399	3.2884	2.1046	0.7641	3.672	3.2861	2.4581	0.7516	3.9479	2.7841	0.5877	0.7246	0.6326	1.5383	1.7806	0.6735	0.6065	2.5156	0.6269	2.0038	2.0733	2.336	2.826	0.5235	1.9935		0.5723	0.4967	0.5299	0.5323	0.5572	0.5586
	608.025	1.884	0.7107	1.6944	2.4005	2.0419	2.674	2.1574	0.8705	1.918	0.4905	0.6747	1.9984	0.5399	0.6749	3.1653	2.9099	0.8458	3.304	2.1233	0.7694	3.6837	3.317	2.4845	0.7442	3.9872	2.8185	0.5896	0.7161	0.6329	1.5573	1.8003	0.6693	0.6036	2.5454	0.6192	2.0202	2.0975	2.3595	2.8409	0.5272	1.9856		0.5822	0.5063	0.5388	0.5393	0.5653	0.5679
	610.025	1.8311	0.6964	1.6745	2.3636	2.0088	2.6483	2.1297	0.8615	1.8967	0.4859	0.6551	1.9342	0.5299	0.6516	3.1196	2.8747	0.8251	3.2301	2.1026	0.7603	3.6724	3.2784	2.4482	0.7247	3.9315	2.7791	0.5814	0.6961	0.6225	1.5395	1.7655	0.6517	0.5888	2.5131	0.5962	1.9885	2.0612	2.3247	2.8096	0.5205	1.925		0.592	0.5152	0.5494	0.5499	0.5763	0.5792
	612.025	1.8424	0.7036	1.7068	2.3953	2.0508	2.6951	2.1632	0.877	1.935	0.4916	0.6564	1.9423	0.5378	0.6528	3.1904	2.9361	0.8273	3.2567	2.1368	0.7703	3.7436	3.3464	2.4897	0.7243	3.9949	2.8486	0.5893	0.6947	0.6287	1.5714	1.7935	0.6555	0.5915	2.5713	0.5971	2.0203	2.0956	2.3616	2.8552	0.5253	1.9407		0.5778	0.5031	0.5363	0.537	0.5625	0.5642
	614.025	1.7911	0.6888	1.6747	2.3807	2.0212	2.643	2.1244	0.8634	1.9119	0.4873	0.6391	1.8733	0.5298	0.6351	3.1597	2.8899	0.8137	3.1828	2.1183	0.7602	3.6766	3.3206	2.4769	0.7056	3.9717	2.7749	0.5812	0.6778	0.6155	1.5483	1.7788	0.641	0.5822	2.5329	0.5785	1.9795	2.0771	2.3395	2.8277	0.5185	1.9119		0.5796	0.5065	0.539	0.539	0.5666	0.5675
	616.025	1.7616	0.6864	1.6787	2.3664	2.0104	2.6357	2.121	0.8641	1.9201	0.4857	0.6331	1.8348	0.5284	0.6262	3.1494	2.8927	0.8023	3.1247	2.1163	0.7595	3.6696	3.3138	2.4713	0.696	3.9659	2.7757	0.5771	0.6668	0.6121	1.5469	1.771	0.6334	0.5749	2.5292	0.5696	1.9693	2.0712	2.3443	2.8189	0.5171	1.8782		0.5819	0.5084	0.5405	0.5407	0.5668	0.5687
	618.026	1.7258	0.676	1.6663	2.3495	1.9987	2.6205	2.1047	0.8563	1.8987	0.4823	0.6189	1.7808	0.5232	0.6131	3.1387	2.8682	0.7894	3.0658	2.1078	0.7532	3.6311	3.2829	2.4546	0.6814	3.9411	2.7508	0.5699	0.652	0.6034	1.5365	1.7538	0.6178	0.5641	2.5138	0.554	1.9524	2.0498	2.3316	2.8031	0.5108	1.8413		0.581	0.5076	0.5382	0.5404	0.567	0.5689
	620.026	1.6722	0.6669	1.6544	2.3244	1.9875	2.6101	2.0777	0.8502	1.8886	0.4788	0.605	1.7311	0.5172	0.5989	3.1019	2.8488	0.774	3.0078	2.0787	0.7435	3.618	3.2662	2.4308	0.6698	3.9193	2.7311	0.5638	0.6397	0.5957	1.524	1.735	0.6075	0.5546	2.494	0.5435	1.9312	2.0355	2.3082	2.7752	0.5045	1.8011		0.5769	0.5038	0.5362	0.5386	0.5645	0.5659
	622.026	1.6271	0.6577	1.6358	2.284	1.9524	2.577	2.0538	0.8418	1.8654	0.4727	0.5965	1.6729	0.5116	0.5895	3.0755	2.8254	0.7605	2.9335	2.0624	0.7347	3.5719	3.2254	2.4021	0.6563	3.8576	2.7025	0.554	0.6265	0.5853	1.5114	1.708	0.5976	0.5443	2.465	0.5354	1.8966	2.0156	2.2807	2.7507	0.4996	1.7478		0.5753	0.5024	0.5337	0.535	0.5618	0.5637
	624.026	1.5674	0.6443	1.608	2.2423	1.923	2.5265	2.018	0.8269	1.8424	0.4655	0.5838	1.6097	0.5029	0.5753	3.0377	2.7702	0.7418	2.8372	2.0338	0.7224	3.5122	3.1744	2.3673	0.6378	3.817	2.6503	0.5438	0.6093	0.5742	1.487	1.6728	0.5832	0.5322	2.4321	0.5197	1.8629	1.9844	2.2408	2.7034	0.4906	1.6936		0.5853	0.5105	0.5437	0.5445	0.5719	0.5722
	626.026	1.5295	0.6393	1.6117	2.2376	1.931	2.5516	2.0266	0.8266	1.8437	0.4638	0.5788	1.5663	0.4992	0.5684	3.0359	2.7864	0.7348	2.7958	2.035	0.7217	3.5442	3.17	2.3632	0.6341	3.8473	2.6774	0.5439	0.6048	0.5723	1.502	1.6811	0.579	0.5293	2.4546	0.515	1.874	1.9911	2.2477	2.6898	0.4923	1.6546		0.5638	0.4923	0.5237	0.5254	0.553	0.5504
	628.026	1.5047	0.6446	1.6239	2.2549	1.9313	2.5688	2.0268	0.8345	1.8652	0.4706	0.5795	1.5349	0.5055	0.5698	3.0845	2.8119	0.737	2.7703	2.0587	0.7246	3.55	3.2116	2.3879	0.6328	3.8659	2.6761	0.5457	0.6047	0.5749	1.5083	1.6857	0.577	0.5298	2.4699	0.5148	1.8686	2.0002	2.2668	2.7328	0.4952	1.6367		0.5804	0.507	0.5399	0.5408	0.568	0.5689
	630.026	1.4556	0.6355	1.6116	2.2347	1.9164	2.555	2.015	0.8279	1.8609	0.4656	0.571	1.4772	0.5001	0.5607	3.0655	2.7996	0.7296	2.718	2.0518	0.7231	3.5205	3.2007	2.3798	0.6257	3.8577	2.6721	0.5419	0.5971	0.57	1.5048	1.6764	0.5721	0.5247	2.4597	0.5063	1.8459	1.9931	2.2474	2.7185	0.4912	1.5999		0.5828	0.509	0.5417	0.5426	0.5698	0.5695
	632.026	1.4018	0.6336	1.6071	2.2169	1.9072	2.5292	2.0051	0.8268	1.8462	0.4639	0.5656	1.4273	0.4964	0.5548	3.0581	2.7856	0.7217	2.6435	2.0453	0.7192	3.5103	3.168	2.3653	0.6181	3.8241	2.6429	0.5378	0.5891	0.565	1.5004	1.6661	0.5661	0.5184	2.4337	0.5024	1.8336	1.9793	2.2333	2.6934	0.487	1.5608		0.5674	0.4957	0.5279	0.5286	0.5554	0.5553
	634.026	1.3657	0.6315	1.6123	2.2321	1.9091	2.5591	2.0057	0.8251	1.8504	0.4662	0.5623	1.3881	0.4982	0.5535	3.0642	2.7897	0.7175	2.5695	2.0454	0.7187	3.5153	3.184	2.3715	0.6126	3.8394	2.637	0.5381	0.584	0.563	1.4972	1.6591	0.5606	0.5184	2.4493	0.4986	1.828	1.9819	2.2435	2.6972	0.4884	1.523		0.5831	0.5105	0.5418	0.5438	0.571	0.5717
	636.026	1.3513	0.6446	1.6542	2.2722	1.951	2.6172	2.0485	0.8438	1.9007	0.4761	0.5749	1.3748	0.5106	0.5648	3.1504	2.8522	0.7305	2.5715	2.0975	0.734	3.6085	3.2627	2.4283	0.6225	3.9591	2.7085	0.5477	0.5943	0.5743	1.5403	1.6975	0.5711	0.527	2.5143	0.507	1.8698	2.0288	2.2993	2.7579	0.5004	1.5144		0.5797	0.5077	0.541	0.54	0.5674	0.5684
	638.026	1.2855	0.6329	1.6196	2.2328	1.9049	2.5539	1.9997	0.83	1.8667	0.4688	0.5611	1.303	0.4984	0.5496	3.0962	2.8175	0.716	2.4742	2.0703	0.7258	3.5378	3.209	2.393	0.6118	3.8799	2.6679	0.5403	0.5834	0.5658	1.5156	1.665	0.5584	0.5192	2.4722	0.4952	1.82	1.9766	2.2411	2.7019	0.4914	1.4553		0.5791	0.5072	0.5382	0.539	0.5676	0.567
	640.027	1.2056	0.6141	1.5906	2.175	1.8626	2.5054	1.9468	0.8083	1.824	0.4573	0.5446	1.2312	0.4849	0.5337	3.0125	2.7346	0.6907	2.336	2.0078	0.7	3.4526	3.1089	2.3192	0.5898	3.7794	2.5894	0.5242	0.5622	0.549	1.4784	1.6075	0.538	0.5003	2.4182	0.4799	1.7741	1.9265	2.1876	2.6257	0.477	1.3716		0.5759	0.5049	0.5354	0.5365	0.5636	0.5631
	642.027	1.1898	0.627	1.6238	2.2262	1.8934	2.5472	1.998	0.8283	1.8738	0.4679	0.5538	1.2111	0.495	0.5419	3.1074	2.8174	0.7067	2.3049	2.0695	0.7203	3.5378	3.2194	2.3889	0.6014	3.8971	2.6621	0.5377	0.5724	0.5617	1.5145	1.6428	0.5471	0.5108	2.4615	0.4851	1.7886	1.9712	2.2466	2.688	0.4866	1.3587		0.5833	0.5127	0.5446	0.5447	0.5731	0.5728
	644.027																																											0.5733	0.502	0.5334	0.5346	0.5618	0.5625
	646.027																																											0.5801	0.5083	0.5399	0.5414	0.5693	0.5689
	648.027																																											0.5822	0.5105	0.5429	0.5454	0.5715	0.5713
	650.027																																											0.5702	0.4987	0.533	0.5316	0.5594	0.5584
	652.027																																											0.5838	0.5108	0.5442	0.545	0.573	0.5723
	654.027																																											0.5735	0.5022	0.5353	0.5364	0.5632	0.5633
	656.027																																											0.5654	0.4955	0.5276	0.5293	0.5553	0.5545
	658.027																																											0.5785	0.5081	0.541	0.542	0.5689	0.5673
	660.027																																											0.5801	0.5077	0.5404	0.5412	0.5689	0.568
	662.027																																											0.5642	0.4931	0.5258	0.5265	0.5541	0.5543
	664.028																																											0.5714	0.5007	0.5344	0.5336	0.5628	0.5614
	666.028
	668.028
	670.028
	672.028
	674.028
	676.028
	678.028
	680.028
	682.028
	684.028
	686.028
	688.029
	690.029
	692.029
	694.029
	696.029
	698.029
	700.029
	702.029
	704.029
	706.029
	708.029
	710.029
	712.029
	714.03
	716.03
	718.03
	720.03
	722.03
	724.03
	726.03
	728.03
	730.03
	732.03
	734.03
	736.03
	738.031
	740.031
	742.031
	744.031
	746.031
	748.031
	750.031
	752.031
	754.031
	756.031
	758.031
	760.032
	762.032
	764.032
	766.032
	768.032
	770.032
	772.032
	774.032
	776.032
	778.032
	780.032
	782.032
	784.033
	786.033
	788.033
	790.033
	792.033
	794.033
	796.033
	798.033
	800.033
	802.033
	804.033
	806.033
	808.034
	810.034
	812.034
	814.034
	816.034
	818.034
	820.034
	822.034
	824.034
	826.034
	828.034
	830.034
	832.034
	834.035
	836.035
	838.035
	840.035
	842.035
	844.035
	846.035
	848.035
	850.035
	852.035
	854.035
	856.035
	858.036
	860.036
	862.036
	864.036
	866.036
	868.036
	870.036
	872.036
	874.036
	876.036
	878.036
	880.037
	882.037
	884.037
	886.037
	888.037
	890.037
	892.037
	894.037
	896.037
	898.037
	900.037
	902.037
	904.038
	906.038
	908.038
	910.038
	912.038
	914.038
	916.038
	918.038
	920.038
	922.038
	924.038
	926.038
	928.038
	930.039
	932.039
	934.039
	936.039
	938.039
	940.039
	942.039
	944.039
	946.039
	948.039
	950.039
	952.039
	954.04
	956.04
	958.04
	960.04
	962.04
	964.04
	966.04
	968.04
	970.04
	972.04
	974.04
	976.04
	978.041
	980.041
	982.041
	984.041
	986.041
	988.041
	990.041
	992.041
	994.041
	996.041
	998.041
	1000.04
	1002.04
	1004.04
	1006.04
	1008.04
	1010.04
	1012.04
	1014.04
	1016.04
	1018.04
	1020.04
	1022.04
	1024.04
	1026.04
	1028.04
	1030.04
	1032.04
	1034.04
	1036.04
	1038.04
	1040.04
	1042.04
	1044.04
	1046.04
	1048.04
	1050.04
	1052.04
	1054.04
	1056.04
	1058.04
	1060.04
	1062.04
	1064.04
	1066.04
	1068.04
	1070.04
	1072.05
	1074.05
	1076.05
	1078.05
	1080.05
	1082.05
	1084.05
	1086.05
	1088.05
	1090.05
	1092.05
	1094.05
	1096.05
	1098.05
	1100.05
	1102.05
	1104.05
	1106.05
	1108.05
	1110.05
	1112.05
	1114.05
	1116.05
	1118.05
	1120.05
	1122.05
	1124.05
	1126.05
	1128.05
	1130.05
	1132.05
	1134.05
	1136.05
	1138.05
	1140.05
	1142.05
	1144.05
	1146.05
	1148.05
	1150.05
	1152.05
	1154.05
	1156.05
	1158.05
	1160.05
	1162.05
	1164.05
	1166.05
	1168.05
	1170.05
	1172.05
	1174.05
	1176.05
	1178.05
	1180.05
[truncated: 847 more columns]

## Sheet: Figure 5
Figure 5
	Figure 5g
	Time (sec)	STIM1-WT																						F394K																	F394R
	0	0.05034	0	0	0.07214	0	0.01089	0	0.0169	0	0	0.0673	0.12678	0	0.00355	0	0	0.05046	0.06149	0.04356	0	0		0.00597	0	0.02119	0	0.04	0	0.02707	0	0	0	0.03005	0	0	0.04068	0	0		0	0	0	0	0.02336	0.01123	0.00131	0	0.00619
	20	0.05303	0	0	0.08906	0	0.02003	0	0.02342	0	0	0.0697	0.13764	0	0.00823	0	0	0.06636	0.06704	0.04814	0.0048	0.00073		0.0046	0	0.01988	0	0.04402	0	0.02896	0	0	0	0.02971	0	0	0.04244	0	0		0	0	0	0	0.0356	0.01855	0.01027	0.00502	0.01328
	40	0.04453	0	0	0.06172	0	0.01166	0	0.01484	0	0	0.0678	0.12572	0	0.00536	0	0	0.05251	0.05845	0.03927	0	0		0.0027	0	0.02086	0	0.04368	0	0.03303	0	0	0	0.02902	0	0	0.04263	0	0		0	0	0	0	0.03552	0.01749	0.00959	0.0017	0.0113
	60	0.04505	0	0	0.0681	0	0.0094	0	0.01403	0	0	0.06872	0.1222	0	0.0048	0	0	0.05162	0.05749	0.03887	0	0		0.00136	0	0.02039	0	0.04147	0	0.034	0	0	0	0.02932	0	0	0.04446	0	0		0	0	0	0	0.03803	0.01829	0.00982	0.00166	0.01235
	80	0.04658	0	0	0.06854	0	0.01006	0	0.01314	0	0	0.06556	0.12029	0	0.00574	0	0	0.04536	0.05274	0.04629	0	0		0.00065	0	0.01975	0	0.03904	0	0.03202	0	0	0	0.02774	0	0	0.04339	0	0		0	0	0	0	0.03908	0.01728	0.01006	0.00306	0.01113
	100	0.07055	0.00023	0.00644	0.12573	0	0.02801	0	0.02597	0	0	0.0753	0.12522	0	0.01258	0	0.00239	0.05855	0.09712	0.05564	0.00602	0.00627		0	0	0.01288	0	0.03571	0	0.03071	0	0	0	0.02201	0	0	0.03892	0	0		0	0	0	0	0.03615	0.01788	0.01038	0.0023	0.01006
	120	0.14036	0.05212	0.0611	0.18935	0.03818	0.09714	0.01106	0.06844	0.03022	0.03007	0.11436	0.1282	0.02348	0.02459	0.0303	0.03682	0.05201	0.18053	0.08524	0.02751	0.04788		0	0	0.01909	0	0.04245	0	0.03166	0	0	0	0.02539	0	0	0.03891	0	0		0	0	0	0.00083	0.03851	0.02012	0.00081	0.00922	0.01525
	140	0.18094	0.09679	0.09883	0.20942	0.06233	0.14468	0.04938	0.10859	0.0587	0.08368	0.14835	0.1308	0.04446	0.03175	0.06556	0.07011	0.0457	0.21358	0.1163	0.04969	0.08128		0	0	0.01912	0	0.0448	0	0.02935	0	0	0	0.02406	0	0	0.0404	0	0		0	0	0	0	0.03228	0.01614	0.00482	0.00356	0.01048
	160	0.19757	0.11234	0.11597	0.21446	0.08182	0.16707	0.07125	0.12509	0.06899	0.11503	0.16743	0.13703	0.05042	0.0338	0.09033	0.08156	0.05221	0.22669	0.13106	0.06133	0.08838		0.00168	0	0.01892	0	0.0451	0	0.02454	0	0	0	0.02161	0	0	0.03792	0	0		0	0	0	0	0.03461	0.01837	0.00724	0.00354	0.01093
	180	0.20785	0.12479	0.12546	0.21944	0.09783	0.1755	0.08427	0.13927	0.07839	0.13467	0.17929	0.15282	0.0551	0.03853	0.10679	0.09221	0.06012	0.23581	0.1368	0.06476	0.09135		0	0.00018	0.02223	0	0.04164	0	0.02594	0	0	0	0.0235	0	0	0.03561	0	0		0	0	0	0	0.03386	0.0194	0.00616	0.00224	0.00997
	200	0.21362	0.13258	0.13239	0.2227	0.10185	0.177	0.08787	0.14503	0.08313	0.14789	0.18361	0.15637	0.05747	0.04321	0.1153	0.09695	0.06645	0.23688	0.13945	0.07777	0.09189		0.00671	0.00024	0.02107	0	0.04737	0	0.02159	0	0	0	0.02473	0	0	0.03516	0	0		0	0	0	0	0.03721	0.02065	0.00863	0.00329	0.01072
	220	0.21672	0.13493	0.13485	0.22518	0.10781	0.18223	0.09289	0.15032	0.09085	0.15052	0.18757	0.15173	0.0595	0.04314	0.12489	0.10003	0.06707	0.23896	0.13725	0.08583	0.09125		0.00553	0.00129	0.01832	0	0.0569	0	0.02071	0	0	0	0.02541	0	0	0.0361	0	0		0	0	0	0	0.03876	0.02109	0.01063	0.00452	0.01125
	240	0.21149	0.13848	0.12983	0.22216	0.09941	0.17868	0.09361	0.14207	0.08732	0.13842	0.1835	0.1389	0.05368	0.03899	0.13303	0.1	0.06137	0.23393	0.12597	0.08179	0.0821		0.00382	0	0.01585	0	0.05943	0	0.02028	0	0	0	0.02429	0	0	0.03156	0	0		0	0	0	0	0.03825	0.02161	0.01274	0.00507	0.01072
	260	0.21368	0.14154	0.13005	0.2261	0.09634	0.18099	0.09568	0.14415	0.0881	0.13742	0.18533	0.13262	0.05461	0.04114	0.13744	0.10057	0.06526	0.23381	0.1254	0.08685	0.08401		0.00581	0.00201	0.02028	0	0.06514	0	0.02302	0	0	0	0.02572	0	0	0.03073	0	0		0	0	0	0	0.03604	0.0208	0.012	0.00383	0.00979
	280	0.21572	0.15257	0.13504	0.24075	0.1042	0.18411	0.10154	0.14622	0.09225	0.13889	0.18501	0.13484	0.05677	0.04288	0.14551	0.10392	0.07381	0.23346	0.13049	0.09498	0.08881		0.00458	0.00069	0.0212	0	0.06266	0	0.01655	0	0	0	0.02532	0	0	0.02692	0	0		0	0	0	0	0.03708	0.02184	0.0131	0.00484	0.01063
	300	0.2153	0.14687	0.13042	0.23704	0.10168	0.18544	0.10062	0.14287	0.0904	0.13379	0.18283	0.13227	0.05889	0.0419	0.14447	0.10149	0.07402	0.23263	0.12593	0.09277	0.08869		0.00328	0.00058	0.0225	0	0.0563	0	0.01199	0	0	0	0.02436	0	0	0.0232	0	0		0	0	0	0	0.03637	0.02166	0.01325	0.00395	0.01
	320	0.21618	0.14741	0.12777	0.23675	0.09848	0.18224	0.09963	0.14088	0.0896	0.13114	0.18203	0.12641	0.05984	0.04338	0.14449	0.10005	0.06601	0.23309	0.12243	0.09003	0.09219		0.00436	0.0037	0.02475	0	0.05547	0	0.01242	0	0	0	0.02684	0	0	0.02342	0	0		0	0	0	0	0.03757	0.02129	0.0132	0.00518	0.0106
	340	0.21574	0.14977	0.12772	0.24259	0.10012	0.18272	0.09863	0.13864	0.08622	0.12748	0.17662	0.12897	0.05668	0.04218	0.14696	0.09371	0.07034	0.22854	0.12243	0.0903	0.09002		0.00328	0.00572	0.02733	0	0.05403	0	0.01259	0	0	0	0.02782	0	0	0.02697	0	0		0	0	0	0	0.03818	0.02178	0.01388	0.00611	0.01041
	360	0.21504	0.14209	0.1335	0.2261	0.17089	0.1852	0.11588	0.14431	0.10629	0.28632	0.1849	0.14792	0.0595	0.05963	0.13303	0.09892	0.06526	0.23393	0.1341	0.08179	0.09125		0.00332	0.0037	0.02775	0	0.049	0	0.01096	0	0	0	0.02523	0	0	0.025	0	0		0	0	0	0	0.03882	0.02191	0.01433	0.00677	0.01106
	380	0.21149	0.13848	0.12983	0.24075	0.17251	0.17868	0.1188	0.15075	0.11051	0.29154	0.1835	0.1389	0.05479	0.06345	0.13744	0.10077	0.07381	0.23381	0.12597	0.08685	0.08903		0.00252	0.00395	0.02687	0	0.04533	0	0.01004	0	0	0	0.0246	0	0	0.02423	0	0		0	0	0	0	0.03958	0.02262	0.01501	0.00731	0.0113
	400	0.21368	0.14154	0.13005	0.2261	0.17451	0.18099	0.12108	0.15371	0.11123	0.29852	0.18533	0.13262	0.05368	0.0643	0.14551	0.10354	0.07402	0.23346	0.1254	0.09498	0.0821		0	0.01075	0.03277	0	0.0446	0	0.01755	0	0	0	0.02696	0	0	0.02791	0	0		0	0	0	0	0.04161	0.02399	0.01524	0.00794	0.01256
	420	0.21572	0.15257	0.13504	0.24075	0.16989	0.18411	0.12024	0.15068	0.10616	0.29661	0.18501	0.13484	0.05461	0.06005	0.14447	0.09868	0.06601	0.23263	0.13049	0.09277	0.08401		0.00109	0.0132	0.03747	0	0.04715	0.00631	0.02097	0	0	0	0.03047	0.00042	0	0.03315	0	0		0	0	0.00035	0	0.0436	0.02418	0.01519	0.01025	0.0132
	440	0.2153	0.14687	0.13042	0.2261	0.09634	0.18544	0.11588	0.14622	0.10629	0.28632	0.18283	0.13227	0.05677	0.04114	0.14449	0.10003	0.07034	0.23309	0.12593	0.09003	0.08881		0.00163	0.01433	0.03928	0	0.04654	0.00795	0.02091	0	0	0	0.03062	0.00161	0	0.03253	0	0		0	0	0.00039	0	0.04391	0.02482	0.01616	0.01177	0.01412
	460	0.21618	0.14741	0.12777	0.24075	0.1042	0.18224	0.1188	0.14287	0.11051	0.29154	0.18203	0.12641	0.05461	0.04288	0.13744	0.10439	0.06526	0.22854	0.12243	0.08685	0.08869		0.00208	0.01826	0.04392	0.0016	0.04668	0.01158	0.02346	0	0	0	0.03309	0.00364	0	0.0349	0	0		0	0	0.0072	0	0.04566	0.02613	0.01624	0.01312	0.01544
	480	0.21574	0.14977	0.12772	0.23704	0.10168	0.18099	0.12108	0.14088	0.11123	0.29852	0.17662	0.12897	0.05677	0.0419	0.14551	0.1	0.07381	0.23346	0.12597	0.09498	0.09219		0.00139	0.01833	0.04223	0.00148	0.04703	0.01022	0.02754	0	0	0	0.03309	0.00388	0	0.03646	0	0		0.00813	0.0086	0.0226	0.00823	0.05814	0.02958	0.01626	0.01946	0.02268
	500	0.21368	0.14154	0.13005	0.23675	0.09848	0.18411	0.12024	0.13864	0.10616	0.29661	0.18533	0.13262	0.05889	0.04338	0.14447	0.10057	0.07402	0.23263	0.1254	0.09277	0.08401		0	0.0173	0.04016	0	0.04351	0.00962	0.02617	0	0	0	0.03285	0.004	0	0.03478	0	0		0.00472	0.00256	0.01516	0.0056	0.04987	0.03178	0.01954	0.01599	0.02081
	520	0.21572	0.15257	0.13504	0.24259	0.10012	0.18544	0.11588	0.14431			0.18501	0.13484	0.05984	0.04218	0.14449	0.10392	0.06601	0.23309	0.13049	0.09003	0.08881		0	0.0171	0.04252	0	0.04324	0.00984	0.02771	0	0	0	0.03121	0.00334	0	0.03387	0	0		0.00518	0.00409	0.01768	0.00759	0.05104	0.03396	0.02028	0.01724	0.02339
	540																							0	0.01939	0.04283	0	0.04281	0.00979	0.02986	0	0	0	0.03244	0.00373	0	0.03417	0	0		0.00556	0.00345	0.0149	0.00683	0.05078	0.03405	0.02011	0.01714	0.02319
	560																							0	0.02027	0.04233	0.00294	0.04453	0.01105	0.0306	0	0	0	0.03147	0.00419	0	0.03322	0	0		0.0068	0.00509	0.0155	0.00759	0.05151	0.03518	0.02051	0.01643	0.02389
	580																							0	0.01742	0.04252	0	0.04184	0.00708	0.02635	0	0	0	0.02883	0.00289	0	0.03182	0	0		0.00624	0.00469	0.01622	0.00786	0.05171	0.0358	0.02004	0.01663	0.02578
																																									0.00641	0.00439	0.01535	0.00767	0.05101	0.03549	0.01943	0.0161	0.02463
																																									0.00706	0.00415	0.01568	0.00798	0.05142	0.03592	0.01975	0.01561	0.02544
																																									0.00666	0.0024	0.01471	0.00645	0.04986	0.03457	0.01833	0.0134	0.0241
																																									0.00687	0.00201	0.01503	0.00598	0.05073	0.0344	0.01861	0.01345	0.02376
																																									0.00662	0.00165	0.01389	0.00572	0.05063	0.03437	0.019	0.01259	0.02308
[truncated: 271 more columns]

## Sheet: Supplementary Figure 2
Supplementary Figure 2
		Supplementary Figure 2a			WT	F391H	H395F	F391H-H395F	F394H	F394H-H398F
					0.242	0.094	0.217	0.505	0.058	0.426
					0.548	0.024	0.659	0.727	-0.071	0.633
					0.865	0.348	0.773	0.849	0.219	0.573
					0.286	-0.242	0.436	0.802	-0.23	0.791
					0.576	0.466	0.891	0.639	0.306	0.843
					0.873	0.152	0.498	0.689	0.251	0.52
					0.697	0.538	0.547	0.698	0.179	0.806
					0.359	0.201	0.452	0.699	-0.369	0.294
					0.375	0.64	0.629	0.909	-0.004	0.646
					0.437	0.667	0.6	0.82	0.066	0.709
					0.637	0.605	0.748	0.334	0.284	0.435
					0.531	-0.183	0.76	0.769	0.078	0.433
					0.707	-0.474	0.843	0.613	0.372	0.423
					0.227	-0.132	0.125	0.676	0.091	0.508
					0.494	0.056	0.488	0.582	0.569	0.602
					0.464	0.148	0.397	0.451	0.557	0.381
					0.552	0.142	0.723	0.311	-0.193	0.689
					0.526	0.173	0.664	0.425	0.36	0.651
					0.368	0.334	0.765	0.838	-0.323
					0.697	-0.636	0.43	0.763	0.161
					0.675	-0.186	0.564	0.769	-0.422
					0.573	0.565	0.65	0.913	0.197
					0.746	0.192	0.709	0.329	-0.225
					0.248	-0.276		0.263	0.069
					0.637	0.299		0.506	0.108
					0.541	0.248		0.834	0.306
					0.436	0.563		0.862	0.192
					0.638	0.39			0.555
					0.739	-0.127			-0.246
					0.537	0.189			-0.149
					0.769	0.801			0.016
					0.782	0.351
					0.283	0.071
					0.558	0.792
					0.741	-0.101
					0.43	0.779
					0.688	-0.419
					0.625	0.165
						-0.038

## Sheet: Supplementary Figure 3
	Supplementary Figure 3
		Supplementary Figure 3a																																						Supplementary Figure 3b
		Time (sec)	STIM1YFP-WT																																					Time (sec)	STIM1YFP-H398F
		0	0.3781	0.4126	0.3523	0.353	0.388	0.3503	0.3857	0.3655	0.3564	0.389	0.5255	0.7859	0.4667	0.3721	0.5411	0.3504	0.4321	0.4133	0.4222	0.3556	0.5234	0.397	0.3639	0.3607	0.497	1.5723	0.3675	0.3413	0.4364	0.3993	0.4704	0.3616	0.3919	0.417	1.3435	1.1405		0	0.3635	0.3457	0.3737	0.4002	0.3784	0.3687	0.3722	0.4167	0.3672
		2	0.3768	0.4121	0.3504	0.3515	0.3867	0.3487	0.3838	0.3649	0.3556	0.3866	0.5214	0.7833	0.4673	0.3699	0.5395	0.3499	0.431	0.4091	0.4209	0.3534	0.5204	0.396	0.363	0.3594	0.4956	1.5681	0.368	0.3399	0.434	0.3979	0.4736	0.3587	0.39	0.4132	1.3278	1.1385		2	0.362	0.344	0.371	0.3977	0.3769	0.3671	0.3706	0.4142	0.3658
		4	0.3775	0.4115	0.3513	0.3514	0.3876	0.3483	0.3825	0.3652	0.3555	0.3885	0.5226	0.7876	0.4712	0.3708	0.5399	0.3508	0.4328	0.4133	0.4218	0.3542	0.5245	0.3971	0.363	0.3605	0.4986	1.5834	0.3698	0.3405	0.4354	0.3984	0.476	0.3601	0.3929	0.4144	1.3527	1.1513		4	0.362	0.3443	0.3703	0.3965	0.3767	0.367	0.3706	0.4136	0.3648
		6	0.379	0.4147	0.3523	0.3525	0.3892	0.3494	0.3817	0.3667	0.3557	0.3891	0.5262	0.7906	0.4769	0.3729	0.5423	0.3514	0.4349	0.4148	0.4238	0.3552	0.5273	0.3988	0.3654	0.3618	0.5013	1.5926	0.3729	0.3419	0.4364	0.4004	0.4786	0.3627	0.3938	0.4174	1.3462	1.1607		6	0.3603	0.343	0.3696	0.3951	0.3757	0.3653	0.369	0.4106	0.3633
		8	0.3784	0.4134	0.3516	0.3521	0.3886	0.3493	0.3798	0.3651	0.3552	0.3883	0.5238	0.7913	0.4775	0.3716	0.5434	0.3503	0.4323	0.4143	0.4226	0.3542	0.527	0.3981	0.3641	0.3602	0.4987	1.5917	0.3734	0.3412	0.4345	0.3996	0.4775	0.3619	0.3948	0.4161	1.3501	1.1677		8	0.3605	0.3434	0.3694	0.3947	0.3773	0.3662	0.3693	0.4111	0.3633
		10	0.3783	0.4138	0.351	0.3532	0.3886	0.3497	0.3796	0.3656	0.3549	0.388	0.5233	0.791	0.4793	0.3724	0.5447	0.3504	0.4315	0.4151	0.4223	0.3546	0.5277	0.3984	0.3651	0.3608	0.499	1.594	0.3751	0.3422	0.4324	0.3984	0.4771	0.3623	0.3957	0.4157	1.3475	1.1736		10	0.3615	0.3449	0.3706	0.3954	0.3788	0.3682	0.3706	0.4126	0.3647
		12	0.3785	0.4125	0.3512	0.3525	0.3874	0.3479	0.3797	0.3634	0.3553	0.3871	0.5249	0.7932	0.4808	0.3712	0.5456	0.3502	0.4296	0.4153	0.4233	0.3542	0.5297	0.3972	0.3644	0.3612	0.4984	1.6075	0.3752	0.3412	0.4321	0.3979	0.4761	0.3637	0.3929	0.4151	1.3615	1.1822		12	0.3635	0.3465	0.3708	0.3968	0.379	0.3707	0.3716	0.4151	0.3661
		14.001	0.3791	0.4137	0.3496	0.3521	0.3868	0.3474	0.3799	0.3636	0.3544	0.3877	0.5275	0.7899	0.4825	0.3717	0.545	0.3503	0.4301	0.4168	0.4238	0.3546	0.5293	0.3971	0.3649	0.361	0.4985	1.6189	0.3767	0.3409	0.4318	0.3971	0.4758	0.3644	0.3966	0.4157	1.3642	1.1865		14.001	0.3644	0.3471	0.3715	0.3977	0.3789	0.3724	0.3722	0.417	0.3678
		16.0005	0.3783	0.4113	0.3488	0.3506	0.3846	0.3477	0.3792	0.3636	0.353	0.3856	0.5254	0.7841	0.4815	0.3695	0.5447	0.3477	0.4297	0.416	0.4222	0.3528	0.5285	0.3967	0.3644	0.3592	0.4951	1.6072	0.3763	0.3404	0.4288	0.3962	0.4756	0.3625	0.3921	0.4139	1.347	1.1828		16.0005	0.364	0.3475	0.3714	0.3966	0.3787	0.3724	0.3721	0.416	0.3673
		18.0006	0.3788	0.4122	0.3495	0.3511	0.3863	0.3482	0.3804	0.3653	0.3543	0.3862	0.5278	0.7857	0.484	0.3719	0.546	0.3482	0.4304	0.4164	0.4214	0.3542	0.5318	0.3973	0.3645	0.3604	0.4971	1.6197	0.3779	0.3417	0.4291	0.3973	0.4759	0.3633	0.397	0.4179	1.3718	1.2041		18.0006	0.3627	0.3451	0.3706	0.395	0.376	0.3698	0.3707	0.413	0.3648
		20.0007	0.3791	0.4162	0.3508	0.3519	0.3895	0.35	0.3804	0.3663	0.3553	0.387	0.5303	0.7892	0.4857	0.3731	0.5483	0.3482	0.4317	0.4165	0.4206	0.3542	0.5344	0.3963	0.3639	0.361	0.4999	1.6244	0.3799	0.3423	0.4302	0.3969	0.475	0.3636	0.4009	0.4199	1.3911	1.2163		20.0007	0.3601	0.3434	0.3708	0.3953	0.3742	0.3677	0.3693	0.4129	0.363
		22.0008	0.3776	0.4133	0.3485	0.3502	0.3864	0.3476	0.3791	0.3639	0.3523	0.3859	0.5258	0.7865	0.4833	0.3715	0.5472	0.345	0.4303	0.414	0.416	0.3525	0.5303	0.3926	0.3609	0.3585	0.4974	1.6119	0.3771	0.3402	0.4287	0.3936	0.4708	0.3605	0.3945	0.4151	1.3857	1.2058		22.0008	0.3605	0.3445	0.3717	0.3957	0.375	0.3694	0.3694	0.4144	0.3638
		24.0008	0.3801	0.4163	0.3511	0.3516	0.39	0.3495	0.3817	0.3648	0.3534	0.3883	0.53	0.793	0.4857	0.3735	0.5488	0.3463	0.4317	0.4154	0.418	0.3537	0.5339	0.3941	0.3613	0.3591	0.4982	1.6256	0.3777	0.3416	0.4307	0.3934	0.4709	0.3605	0.3982	0.4164	1.4218	1.2265		24.0008	0.3621	0.345	0.3715	0.3952	0.3761	0.3704	0.3705	0.4158	0.3646
		26.0009	0.3805	0.4171	0.3511	0.3517	0.3901	0.3492	0.3832	0.3642	0.3546	0.3877	0.5323	0.7973	0.4879	0.3733	0.5515	0.3463	0.4328	0.4151	0.4157	0.3532	0.5373	0.3935	0.3603	0.3599	0.499	1.6344	0.3777	0.3419	0.4316	0.3924	0.4699	0.3605	0.397	0.4151	1.4311	1.23		26.0009	0.3612	0.3449	0.3719	0.3957	0.3751	0.3707	0.371	0.4157	0.3641
		28.001	0.3812	0.4202	0.3523	0.3529	0.3931	0.3496	0.3824	0.3653	0.3567	0.3894	0.536	0.8035	0.4907	0.3758	0.5531	0.3488	0.4332	0.4158	0.4158	0.3554	0.5449	0.3957	0.3619	0.3617	0.4987	1.6358	0.3786	0.3441	0.4345	0.3931	0.4695	0.3634	0.4011	0.4188	1.4359	1.2342		28.001	0.3607	0.3445	0.371	0.3952	0.3751	0.37	0.3711	0.416	0.3643
		30.0011	0.3819	0.4191	0.3513	0.3534	0.3931	0.3491	0.3812	0.3655	0.356	0.3889	0.5348	0.805	0.485	0.3749	0.5521	0.3478	0.4327	0.4153	0.4146	0.3551	0.5436	0.3952	0.3618	0.3604	0.4964	1.63	0.379	0.3435	0.4329	0.3902	0.4671	0.3625	0.3996	0.4188	1.4324	1.2233		30.0011	0.3607	0.3445	0.3718	0.3954	0.3747	0.37	0.3709	0.4144	0.364
		32.0012	0.3795	0.4173	0.3503	0.3514	0.3912	0.3469	0.3779	0.3637	0.3548	0.3855	0.5319	0.8022	0.4774	0.3727	0.5519	0.3459	0.4322	0.4132	0.412	0.3535	0.5447	0.3952	0.3603	0.3591	0.4958	1.6289	0.3781	0.3408	0.4318	0.3874	0.4659	0.3611	0.3943	0.4158	1.4304	1.2246		32.0012	0.3586	0.3426	0.3707	0.394	0.3725	0.3672	0.3686	0.4109	0.362
		34.0012	0.3799	0.4175	0.3501	0.3518	0.3903	0.3473	0.3782	0.3633	0.3546	0.3857	0.5329	0.802	0.4771	0.372	0.5514	0.3462	0.4315	0.4155	0.411	0.3543	0.5464	0.3964	0.3608	0.3594	0.4961	1.6237	0.3792	0.3411	0.4313	0.3867	0.4652	0.3602	0.3934	0.4148	1.4284	1.2237		34.0012	0.3577	0.3411	0.3704	0.3931	0.3725	0.3666	0.3681	0.4097	0.3609
		36.0013	0.3793	0.4182	0.3516	0.3514	0.3893	0.3475	0.3789	0.3628	0.3534	0.3843	0.5346	0.8019	0.4747	0.3711	0.551	0.3454	0.4307	0.4141	0.4092	0.3538	0.5445	0.3951	0.3599	0.3591	0.4944	1.6266	0.3781	0.3418	0.4301	0.3847	0.4622	0.3587	0.3926	0.4137	1.4358	1.2258		36.0013	0.3607	0.3439	0.3722	0.3955	0.374	0.3713	0.3704	0.4142	0.3638
		38.0014	0.3798	0.4204	0.3522	0.3519	0.3921	0.3484	0.3795	0.3637	0.3546	0.3847	0.5364	0.8048	0.4734	0.3724	0.554	0.3467	0.4312	0.4154	0.4102	0.3547	0.5462	0.3961	0.3611	0.3603	0.4926	1.6359	0.3786	0.3433	0.4312	0.386	0.4654	0.36	0.3963	0.4168	1.4482	1.2376		38.0014	0.36	0.3439	0.3711	0.3936	0.3744	0.3692	0.37	0.4129	0.3633
		40.0015	0.3795	0.4194	0.3526	0.3512	0.3912	0.3482	0.3788	0.3627	0.3531	0.3837	0.5381	0.802	0.4698	0.3717	0.5534	0.346	0.4302	0.415	0.4085	0.3542	0.544	0.3949	0.3598	0.3594	0.4914	1.6329	0.3764	0.3429	0.4303	0.3851	0.4643	0.3591	0.3946	0.4177	1.4438	1.2331		40.0015	0.3589	0.3429	0.369	0.3935	0.3728	0.3684	0.3691	0.411	0.3624
		42.0016	0.4957	0.5408	0.4594	0.419	0.5641	0.4352	0.5377	0.4633	0.4704	0.562	0.6436	0.9172	0.6436	0.5111	0.7289	0.4854	0.6402	0.7032	0.6259	0.4876	0.7675	0.536	0.4257	0.4324	0.5565	1.8175	0.4595	0.413	0.4928	0.506	0.5321	0.4739	0.5873	0.7365	2.0101	1.3775		42.0016	0.465	0.4911	0.4649	0.6719	0.4992	0.526	0.5322	0.5675	0.4828
		44.0017	0.7353	0.7826	0.6599	0.5382	0.8705	0.5808	0.8207	0.643	0.6882	0.9365	0.9144	1.2769	0.9857	0.7979	1.0544	0.7312	1.0439	1.2677	1.1113	0.7416	1.1873	0.8174	0.5292	0.5857	0.6635	2.2721	0.6484	0.584	0.5962	0.7541	0.6807	0.6971	0.9834	1.4095	2.7322	1.8344		44.0017	0.6607	0.7494	0.6258	1.201	0.7152	0.8058	0.8517	0.8332	0.7258
		46.0018	1.0812	1.1099	0.9376	0.7171	1.2596	0.8028	1.1977	0.9119	1.0021	1.4212	1.2521	1.6759	1.3257	1.224	1.4192	1.0557	1.453	1.8011	1.6601	1.0761	1.632	1.2278	0.6754	0.8319	0.7895	2.7494	0.9625	0.7705	0.7376	1.1319	0.9264	1.0571	1.4367	2.0763	3.5417	2.3105		46.0018	0.9721	1.1624	0.8727	1.7088	1.0234	1.1741	1.295	1.2393	1.1421
		48.0018	1.3665	1.3678	1.1679	0.9083	1.548	1.0357	1.489	1.1692	1.2745	1.7542	1.5511	1.9692	1.551	1.5611	1.705	1.3107	1.7121	2.2432	2.0167	1.3262	1.9445	1.5699	0.83	1.084	0.8944	3.0673	1.2848	0.9082	0.8843	1.4666	1.2134	1.4055	1.7524	2.5866	4.3759	2.6855		48.0018	1.3054	1.5724	1.1689	2.0175	1.3073	1.4665	1.6225	1.6653	1.5297
		50.0019	1.5407	1.5344	1.3021	1.0536	1.7114	1.2182	1.6701	1.3345	1.4517	1.9619	1.7855	2.1336	1.7002	1.7522	1.9168	1.4625	1.8754	2.7558	2.2945	1.4668	2.185	1.783	0.9518	1.2499	0.9548	3.2312	1.4838	1.125	0.9975	1.6698	1.4355	1.6328	2.0007	2.9843	4.594	2.9829		50.0019	1.536	1.85	1.428	2.2698	1.494	1.6379	1.8081	1.9439	1.7717
		52.002	1.656	1.6486	1.3886	1.1653	1.8169	1.3506	1.7854	1.4468	1.5644	2.1175	2.0349	2.2697	1.8541	1.9165	2.112	1.5617	2.0284	3.0491	2.6678	1.5561	2.5035	1.9337	1.0479	1.3593	0.9894	3.2776	1.6017	1.2343	1.0737	1.7931	1.5902	1.7758	2.2257	3.2569	4.5487	3.2287		52.002	1.6459	1.9965	1.5956	2.5835	1.5858	1.7108	1.9016	2.0937	1.8898
		54.0021	1.7356	1.7354	1.4365	1.238	1.8947	1.4377	1.869	1.519	1.6427	2.2904	2.2946	2.3731	2.0589	2.0457	2.2772	1.629	2.2127	3.1916	3.061	1.6104	2.8665	2.0515	1.1157	1.4295	0.9997	3.2859	1.6677	1.2185	1.1226	1.8808	1.693	1.8774	2.5015	3.4212	4.4708	3.2878		54.0021	1.7225	2.1115	1.7197	3.0207	1.6506	1.7668	1.9852	2.1978	1.9827
		56.0022	1.7942	1.806	1.4662	1.2855	1.945	1.5112	1.9388	1.5682	1.7031	2.4356	2.482	2.3646	2.2257	2.1576	2.3623	1.6715	2.4047	3.2015	3.1819	1.6449	3.0906	2.1527	1.1645	1.4712	0.9953	3.2615	1.7083	1.2628	1.1443	1.9405	1.7416	1.9397	2.6794	3.4395	4.3792	3.2627		56.0022	1.7598	2.1896	1.7898	3.3051	1.6813	1.7942	2.0475	2.2482	2.0365
		58.0022	1.8415	1.861	1.4893	1.321	1.9934	1.5619	1.9934	1.6097	1.7464	2.5322	2.5685	2.3044	2.3371	2.2587	2.3932	1.7011	2.5514	3.1605	3.1731	1.6746	3.1789	2.2474	1.1993	1.5001	0.9812	3.2294	1.7284	1.3544	1.1584	1.9828	1.7589	1.979	2.7528	3.4654	4.2928	3.1369		58.0022	1.7857	2.2575	1.8506	3.4435	1.6989	1.8098	2.1099	2.2947	2.0881
		60.0023	1.8728	1.8815	1.4978	1.3366	2.0262	1.5922	2.0291	1.6352	1.7675	2.5841	2.5908	2.1974	2.3819	2.3458	2.3724	1.7106	2.6234	3.0824	3.0921	1.6811	3.1616	2.3217	1.2227	1.5176	0.9586	3.1707	1.7292	1.3371	1.1414	2.0094	1.7541	1.9951	2.7575	3.4327	4.1228	2.9487		60.0023	1.7874	2.3031	1.8822	3.4381	1.7017	1.8086	2.1566	2.3062	2.1059
		62.0024	1.8954	1.8873	1.5039	1.355	2.0614	1.6209	2.0675	1.6547	1.796	2.6049	2.6148	2.0705	2.378	2.4111	2.3441	1.7237	2.6407	3.0011	3.0084	1.6915	3.1102	2.3805	1.2382	1.5241	0.9368	3.1209	1.7263	1.4033	1.1373	2.038	1.7314	2.0054	2.759	3.3759	4.0429	2.7594		62.0024	1.7919	2.3541	1.9052	3.4213	1.7067	1.8118	2.2116	2.3329	2.1165
		64.0025	1.9038	1.8682	1.5038	1.3659	2.0646	1.6362	2.089	1.6735	1.8109	2.58	2.5849	1.9128	2.323	2.4322	2.2825	1.725	2.6041	2.9143	2.8944	1.693	3.0296	2.4251	1.2492	1.526	0.908	3.066	1.7129	1.3323	1.1208	2.052	1.6988	1.9983	2.7337	3.3241	3.877	2.5181		64.0025	1.7745	2.3704	1.9085	3.3516	1.6928	1.7867	2.2454	2.3302	2.0898
		66.0026	1.9086	1.8466	1.4959	1.3701	2.0766	1.6591	2.104	1.6858	1.82	2.5461	2.5483	1.7553	2.2616	2.4238	2.2139	1.7238	2.5606	2.8787	2.801	1.6869	2.9306	2.449	1.2548	1.5185	0.8802	3.0392	1.6919	1.4216	1.0989	2.0658	1.6598	1.997	2.7545	3.3045	3.7854	2.2898		66.0026	1.7654	2.4013	1.9225	3.3024	1.6906	1.7749	2.2801	2.3361	2.0716
		68.0027	1.9013	1.8052	1.486	1.3657	2.0494	1.659	2.0987	1.6897	1.8249	2.4912	2.4841	1.5971	2.1542	2.3905	2.121	1.716	2.4866	2.7965	2.6543	1.6725	2.8	2.4296	1.2541	1.5054	0.8498	2.9794	1.668	1.469	1.0752	2.0651	1.6031	1.9715	2.7033	3.2149	3.606	2.0407		68.0027	1.7398	2.3836	1.9167	3.2103	1.6659	1.7377	2.2807	2.3216	2.021
		70.0028	1.8794	1.7552	1.4711	1.3654	2.0285	1.6572	2.0894	1.6919	1.8188	2.4322	2.4258	1.4535	2.0441	2.3443	2.0153	1.6975	2.4098	2.74	2.519	1.6568	2.6695	2.4066	1.2471	1.4902	0.8175	2.9334	1.6372	1.4524	1.0428	2.0629	1.5518	1.9423	2.6749	3.1714	3.5035	1.8183		70.0028	1.6907	2.3361	1.8917	3.0825	1.6321	1.6806	2.2525	2.2798	1.9376
		72.0028	1.8582	1.7102	1.4596	1.3615	2.0154	1.6689	2.0715	1.6957	1.8243	2.3646	2.377	1.337	1.9439	2.3046	1.9138	1.6847	2.3341	2.6849	2.3817	1.6416	2.5317	2.3763	1.2454	1.4734	0.7935	2.9062	1.6016	1.4555	1.0212	2.0722	1.4918	1.9259	2.6772	3.102	3.4161	1.625		72.0028	1.6395	2.2802	1.8613	2.9542	1.5977	1.6261	2.22	2.2502	1.8564
		74.0029	1.8296	1.6493	1.4379	1.3593	1.9702	1.6579	2.035	1.6886	1.8061	2.2781	2.3137	1.23	1.8246	2.2377	1.7944	1.6629	2.2386	2.597	2.2123	1.6134	2.3549	2.3166	1.2323	1.4412	0.7653	2.8459	1.5601	1.3961	0.9882	2.0598	1.4276	1.8782	2.6074	3.0145	3.2513	1.4506		74.0029	1.5992	2.2326	1.8404	2.8373	1.5669	1.5723	2.1933	2.2337	1.7779
		76.003	1.7956	1.5908	1.4201	1.354	1.9291	1.653	1.9963	1.6814	1.787	2.2012	2.2378	1.1393	1.7085	2.1672	1.6892	1.642	2.14	2.5349	2.0528	1.5876	2.1828	2.2646	1.2221	1.4143	0.7402	2.7896	1.5214	1.2766	0.9627	2.0454	1.3682	1.844	2.5488	2.9102	3.0945	1.2962		76.003	1.5532	2.1633	1.8146	2.6938	1.5306	1.5179	2.1456	2.1884	1.6961
		78.0031	1.7635	1.5365	1.3967	1.3446	1.8827	1.646	1.9597	1.6766	1.7789	2.1164	2.1647	1.0682	1.6038	2.0928	1.5814	1.6159	2.0412	2.4734	1.891	1.5556	2.0146	2.1999	1.2085	1.387	0.7175	2.7419	1.4783	1.1883	0.9393	2.0245	1.3152	1.7977	2.5009	2.821	2.9351	1.1748		78.0031	1.4883	2.0723	1.7721	2.5206	1.485	1.4476	2.082	2.1167	1.5949
		80.0032	1.7094	1.4537	1.3554	1.3214	1.7988	1.6098	1.8889	1.6428	1.7341	2.0084	2.0483	0.9929	1.4754	1.9847	1.4659	1.5699	1.9139	2.3743	1.7109	1.5083	1.8249	2.1018	1.1833	1.3396	0.6915	2.6473	1.4241	1.2634	0.9075	1.9809	1.255	1.7358	2.3299	2.6348	2.6501	1.055		80.0032	1.4428	2.0017	1.7441	2.3826	1.4507	1.3927	2.0291	2.0816	1.513
		82.0032	1.6743	1.4012	1.3305	1.3126	1.7608	1.6016	1.8422	1.6313	1.7116	1.9289	1.9719	0.946	1.389	1.9167	1.3819	1.5471	1.8114	2.2937	1.5704	1.4805	1.6851	2.0397	1.1759	1.3135	0.6747	2.6125	1.3842	1.2007	0.8859	1.9691	1.2104	1.6978	2.3154	2.5547	2.5207	0.9793		82.0032	1.3791	1.9098	1.697	2.2216	1.3989	1.3217	1.9563	2.0213	1.4166
		84.0033	1.6286	1.3393	1.2973	1.2955	1.7037	1.5815	1.7845	1.6143	1.6802	1.8322	1.8783	0.902	1.3049	1.8344	1.2941	1.5106	1.7177	2.2154	1.431	1.4432	1.5494	1.9621	1.159	1.2773	0.654	2.5638	1.3411	1.2005	0.8616	1.941	1.1625	1.6549	2.2249	2.4166	2.347	0.9069		84.0033	1.3211	1.8143	1.6429	2.0559	1.3557	1.2593	1.8849	1.9535	1.3346
		86.0034	1.5791	1.2723	1.2584	1.2742	1.63	1.5483	1.7208	1.5807	1.6407	1.74	1.7719	0.8601	1.2172	1.7416	1.2119	1.4689	1.6106	2.1131	1.302	1.3983	1.4223	1.8759	1.1336	1.2358	0.6365	2.4891	1.2912	1.2344	0.8361	1.9036	1.117	1.5989	2.1042	2.2572	2.1488	0.8499		86.0034	1.2727	1.7304	1.6022	1.9105	1.3138	1.2016	1.8177	1.8978	1.2554
		88.0035	1.5276	1.2086	1.2217	1.2493	1.5609	1.5184	1.6495	1.5489	1.6005	1.6438	1.6528	0.823	1.1333	1.6457	1.1358	1.4196	1.5104	2.0092	1.1858	1.3527	1.3078	1.7827	1.1098	1.1906	0.6157	2.4156	1.2425	1.2391	0.8111	1.8601	1.0687	1.5384	1.9955	2.0965	1.9626	0.7956		88.0035	1.2163	1.6415	1.5525	1.767	1.2683	1.1456	1.7456	1.8284	1.1813
		90.0036	1.4847	1.1574	1.1918	1.2376	1.5027	1.4905	1.5925	1.5219	1.566	1.5647	1.5599	0.7965	1.068	1.5684	1.0769	1.3874	1.4285	1.9141	1.098	1.3144	1.216	1.7092	1.0912	1.1557	0.6019	2.3656	1.2011	1.244	0.7916	1.8286	1.0337	1.4894	1.9073	1.9661	1.8135	0.7569		90.0036	1.1604	1.5438	1.4979	1.6304	1.2183	1.0862	1.6644	1.756	1.1089
		92.0037	1.4414	1.107	1.1577	1.2177	1.4475	1.4637	1.5349	1.4966	1.5279	1.4898	1.4587	0.774	1.0082	1.4891	1.0222	1.3516	1.3483	1.817	1.0191	1.2762	1.1337	1.6349	1.073	1.1167	0.5888	2.3017	1.1593	1.175	0.772	1.7907	0.9966	1.44	1.8182	1.8299	1.6775	0.721		92.0037	1.1165	1.4712	1.4566	1.5144	1.1808	1.0421	1.6025	1.7047	1.0524
		94.0037	1.389	1.0516	1.1158	1.1918	1.3771	1.4232	1.4696	1.4579	1.4713	1.4058	1.3538	0.7474	0.9468	1.4067	0.9672	1.3041	1.2662	1.7087	0.9434	1.2275	1.0563	1.5429	1.0434	1.072	0.5715	2.2279	1.1125	1.1611	0.7501	1.7402	0.9577	1.3794	1.6746	1.6777	1.5292	0.686		94.0037	1.0716	1.394	1.4043	1.407	1.1385	0.994	1.5336	1.6345	0.9949
		96.0038	1.3554	1.0138	1.0864	1.1763	1.3367	1.4068	1.4201	1.4397	1.4401	1.3474	1.2732	0.7331	0.9025	1.35	0.9273	1.2731	1.1988	1.6184	0.8877	1.1926	0.9995	1.4843	1.0282	1.0419	0.5611	2.2006	1.074	1.1515	0.7329	1.7159	0.9325	1.3391	1.6267	1.5824	1.4547	0.6632		96.0038	1.0266	1.3185	1.3561	1.3101	1.0984	0.9475	1.4617	1.5591	0.9435
		98.0039	1.3106	0.9668	1.0508	1.1538	1.2805	1.3657	1.359	1.4013	1.3963	1.2771	1.1864	0.7178	0.859	1.2823	0.8859	1.2307	1.1331	1.515	0.8371	1.1507	0.9445	1.4113	1.0056	1.0056	0.5508	2.1298	1.035	1.0843	0.7162	1.667	0.9032	1.2857	1.5218	1.4576	1.341	0.6384		98.0039	0.9926	1.259	1.3241	1.235	1.0636	0.9126	1.404	1.5246	0.904
		100.004	1.2648	0.925	1.0164	1.1274	1.2213	1.3288	1.3005	1.3615	1.3513	1.2138	1.1047	0.6975	0.8167	1.2143	0.8453	1.1881	1.0694	1.4036	0.7883	1.1088	0.892	1.3379	0.9785	0.9666	0.5365	2.0662	0.9965	1.0357	0.6966	1.6162	0.8724	1.2331	1.41	1.3533	1.252	0.6122		100.004	0.9487	1.1864	1.2712	1.1547	1.0224	0.8683	1.3383	1.4618	0.856
		102.004	1.2219	0.888	0.9816	1.1051	1.1756	1.2994	1.2455	1.329	1.3093	1.158	1.032	0.6829	0.7811	1.1603	0.8142	1.1538	1.0161	1.2994	0.7488	1.0743	0.8499	1.2751	0.9596	0.9316	0.5251	2.0202	0.9619	1.0322	0.6818	1.5791	0.8453	1.19	1.3369	1.2587	1.1751	0.5911		102.004	0.9126	1.1225	1.2243	1.0851	0.9831	0.8332	1.2736	1.3941	0.815
		104.004	1.1793	0.8497	0.9491	1.0813	1.1281	1.267	1.1951	1.2943	1.2634	1.1041	0.9731	0.6691	0.7485	1.1047	0.7858	1.1177	0.9658	1.2016	0.7135	1.039	0.8122	1.2181	0.9398	0.9041	0.5184	1.9795	0.9302	1.0321	0.6684	1.5364	0.8238	1.1487	1.262	1.1814	1.1172	0.5734		104.004	0.8783	1.0689	1.183	1.0213	0.9495	0.7998	1.2185	1.3438	0.7813
		106.004	1.1421	0.8208	0.9231	1.0602	1.084	1.2345	1.1496	1.2618	1.2205	1.0568	0.9184	0.6565	0.721	1.0597	0.7595	1.0831	0.9217	1.1098	0.6831	1.0037	0.7795	1.1653	0.9204	0.8712	0.5097	1.9263	0.8981	1.0256	0.6548	1.494	0.8027	1.1082	1.1979	1.1117	1.0666	0.5597		106.004	0.8571	1.0297	1.1543	0.979	0.9242	0.7789	1.174	1.3058	0.757
		108.004	1.0998	0.7911	0.8909	1.0355	1.0411	1.1982	1.0996	1.2257	1.1796	1.0087	0.8672	0.6426	0.6935	1.0105	0.732	1.0487	0.8779	1.0216	0.6523	0.9678	0.7489	1.1091	0.8981	0.8436	0.5006	1.8794	0.8661	0.9942	0.6391	1.4507	0.7854	1.0653	1.1389	1.0488	1.0203	0.5452		108.004	0.825	0.9806	1.1153	0.9294	0.8924	0.7484	1.1221	1.2549	0.7267
		110.004	1.0662	0.7677	0.8641	1.0156	1.0012	1.1664	1.0564	1.1917	1.1375	0.9674	0.8209	0.6295	0.667	0.9659	0.7051	1.0167	0.8397	0.9464	0.6265	0.9339	0.7216	1.0625	0.8805	0.815	0.4928	1.829	0.8384	0.9708	0.6257	1.4067	0.7688	1.027	1.0834	0.9914	0.9804	0.5338		110.004	0.8008	0.9404	1.0788	0.8872	0.8645	0.7255	1.077	1.2099	0.701
		112.004	1.0358	0.7487	0.8431	1.0009	0.9737	1.1481	1.0227	1.1668	1.1061	0.9357	0.7892	0.6195	0.6494	0.9359	0.6872	0.9925	0.8132	0.885	0.6061	0.9133	0.7024	1.0271	0.8652	0.7933	0.488	1.819	0.8164	0.9511	0.6149	1.3767	0.7565	0.9989	1.0595	0.9548	0.9609	0.5253		112.004	0.7776	0.9064	1.0444	0.8511	0.8406	0.7048	1.039	1.1769	0.679
		114.005	0.9971	0.7212	0.8155	0.974	0.9303	1.1056	0.9806	1.1259	1.0632	0.8939	0.745	0.6023	0.6248	0.8909	0.6629	0.9578	0.7764	0.8217	0.5832	0.875	0.6749	0.9773	0.8394	0.7632	0.4766	1.7586	0.7873	0.9114	0.6007	1.3256	0.7366	0.9573	0.9818	0.896	0.9075	0.5092		114.005	0.7496	0.8646	1.0071	0.8119	0.8108	0.6762	0.9891	1.1205	0.6532
		116.005	0.9696	0.7032	0.793	0.9567	0.899	1.0784	0.9451	1.0996	1.0301	0.8659	0.7165	0.5925	0.6089	0.8593	0.6454	0.9323	0.7505	0.772	0.5646	0.8496	0.6578	0.9418	0.8218	0.743	0.4711	1.7174	0.7664	0.8878	0.5914	1.2857	0.7237	0.9265	0.952	0.8592	0.8815	0.5016		116.005	0.7322	0.8385	0.983	0.784	0.7918	0.6629	0.9593	1.0935	0.6368
		118.005	0.9391	0.6852	0.7714	0.9375	0.8705	1.0513	0.9123	1.0689	0.9959	0.8357	0.6885	0.5805	0.5923	0.8299	0.6296	0.9067	0.7241	0.7291	0.5493	0.825	0.6404	0.9063	0.8062	0.7232	0.4652	1.6829	0.744	0.87	0.5809	1.2513	0.7087	0.8947	0.9116	0.8256	0.8562	0.492		118.005	0.7104	0.805	0.9516	0.7539	0.7687	0.6428	0.9212	1.0522	0.6172
		120.005	0.9084	0.6686	0.7494	0.9166	0.8416	1.0194	0.8795	1.0351	0.9613	0.804	0.6636	0.5676	0.5747	0.7992	0.6127	0.8764	0.7003	0.6887	0.5325	0.7985	0.6223	0.8696	0.7864	0.7006	0.4572	1.6444	0.7222	0.8456	0.5702	1.2108	0.6924	0.8658	0.8778	0.7909	0.8282	0.4844		120.005	0.6983	0.7857	0.9278	0.7334	0.7522	0.63	0.8947	1.0326	0.6042
		122.005	0.8837	0.6526	0.7314	0.898	0.8158	0.9922	0.8497	1.0082	0.9294	0.7794	0.6406	0.5556	0.5611	0.7717	0.5998	0.8567	0.6781	0.6564	0.5188	0.7742	0.6071	0.8403	0.7691	0.6809	0.4519	1.6095	0.7029	0.8239	0.5604	1.1755	0.6797	0.8403	0.8464	0.7634	0.8099	0.4773		122.005	0.6789	0.759	0.9005	0.7086	0.7333	0.6137	0.8647	0.9984	0.5876
		124.005	0.8625	0.6448	0.7171	0.887	0.7982	0.9738	0.8266	0.9863	0.9069	0.7598	0.6252	0.549	0.5526	0.7536	0.5904	0.841	0.6627	0.6291	0.5099	0.7597	0.5989	0.8186	0.7603	0.6693	0.4515	1.5896	0.6891	0.8082	0.5546	1.1485	0.6688	0.8218	0.8374	0.7457	0.8081	0.4749		124.005	0.6708	0.7448	0.8901	0.6955	0.7225	0.607	0.8445	0.9833	0.58
		126.005	0.8349	0.6274	0.6978	0.8658	0.7708	0.9454	0.7989	0.9544	0.8781	0.7333	0.6029	0.5363	0.5388	0.7265	0.5755	0.8171	0.6435	0.6007	0.4955	0.7353	0.584	0.7914	0.742	0.6499	0.444	1.5515	0.6751	0.7849	0.5444	1.1134	0.6544	0.7941	0.7978	0.7146	0.7802	0.4661		126.005	0.6486	0.716	0.8589	0.6698	0.6988	0.5869	0.8103	0.9422	0.5621
		128.005	0.8143	0.6174	0.681	0.849	0.7499	0.9221	0.7743	0.9323	0.8516	0.7148	0.5872	0.5266	0.5261	0.705	0.5636	0.7962	0.625	0.5782	0.4856	0.7171	0.5728	0.7686	0.7272	0.6346	0.4394	1.518	0.6552	0.7646	0.5364	1.0854	0.642	0.7723	0.7729	0.6946	0.766	0.4616		128.005	0.6307	0.6921	0.834	0.6487	0.6788	0.5711	0.7841	0.9159	0.5459
		130.005	0.7914	0.6057	0.6643	0.8318	0.7289	0.8962	0.7497	0.9047	0.8252	0.6949	0.5701	0.5169	0.5146	0.6835	0.5517	0.7772	0.6092	0.5554	0.4743	0.698	0.5617	0.7446	0.7115	0.6188	0.4345	1.4927	0.6373	0.7427	0.5279	1.0522	0.6288	0.7517	0.7503	0.6751	0.7498	0.4569		130.005	0.6194	0.6756	0.8152	0.6349	0.6659	0.5606	0.7637	0.8955	0.5361
		132.005	0.772	0.596	0.6502	0.8162	0.7098	0.8723	0.7297	0.8818	0.802	0.6772	0.5574	0.51	0.5053	0.6656	0.542	0.7577	0.5942	0.5368	0.4649	0.6808	0.5522	0.7247	0.6979	0.6061	0.4294	1.463	0.6225	0.7229	0.5196	1.0239	0.6173	0.7304	0.7311	0.657	0.7397	0.4542		132.005	0.606	0.6566	0.7946	0.6178	0.6505	0.5481	0.7413	0.8689	0.5245
		134.005	0.7538	0.5893	0.6394	0.8021	0.6944	0.855	0.71	0.862	0.7786	0.6607	0.5452	0.5007	0.4963	0.6488	0.5322	0.7436	0.5801	0.5197	0.4552	0.6635	0.5418	0.706	0.6844	0.5922	0.4255	1.4389	0.6073	0.7028	0.5116	0.9951	0.6046	0.7109	0.7096	0.6397	0.7303	0.4508		134.005	0.5929	0.6409	0.7772	0.6036	0.6372	0.5376	0.7208	0.8512	0.5137
		136.006	0.7419	0.5818	0.6256	0.789	0.6813	0.8364	0.6918	0.8414	0.7599	0.6467	0.5348	0.4955	0.4889	0.6335	0.5246	0.7273	0.5688	0.5037	0.4478	0.6496	0.5338	0.6894	0.6706	0.579	0.4201	1.4146	0.5945	0.6892	0.5057	0.9712	0.5941	0.6922	0.6901	0.6214	0.7135	0.4458		136.006	0.5836	0.6285	0.7631	0.5914	0.6256	0.5307	0.7043	0.832	0.5065
		138.006	0.7289	0.5759	0.6166	0.7774	0.669	0.822	0.6788	0.8237	0.7432	0.6362	0.5271	0.4903	0.4831	0.6212	0.5183	0.7162	0.5586	0.4909	0.4424	0.6378	0.5273	0.6762	0.66	0.5681	0.4174	1.4016	0.5829	0.6752	0.4994	0.9516	0.5861	0.6782	0.6791	0.6107	0.7109	0.4437		138.006	0.5766	0.6193	0.7519	0.5828	0.6173	0.5248	0.6914	0.8196	0.5011
		140.006	0.7123	0.5706	0.6055	0.7636	0.6548	0.803	0.6612	0.8055	0.7238	0.6226	0.5181	0.4856	0.4757	0.6078	0.5116	0.7021	0.5496	0.4799	0.4359	0.6244	0.5214	0.6606	0.6497	0.5582	0.4151	1.3777	0.5719	0.6602	0.4936	0.9255	0.5766	0.6636	0.6635	0.5973	0.7007	0.4422		140.006	0.5642	0.6031	0.7333	0.57	0.6037	0.5145	0.673	0.7995	0.4914
		142.006	0.699	0.5663	0.5944	0.7519	0.6447	0.7876	0.6469	0.7897	0.7092	0.612	0.5125	0.4815	0.4699	0.596	0.5063	0.6925	0.5412	0.4704	0.4313	0.6134	0.5175	0.6503	0.6416	0.5499	0.4134	1.3617	0.5621	0.6454	0.4895	0.9071	0.5704	0.6523	0.652	0.5852	0.6949	0.4396		142.006	0.5542	0.5896	0.7153	0.5574	0.5936	0.5062	0.6581	0.7816	0.483
		144.006	0.6843	0.5574	0.5843	0.7382	0.6305	0.7694	0.6332	0.7718	0.6922	0.5986	0.5019	0.4756	0.4629	0.5811	0.4998	0.6799	0.5303	0.4589	0.4243	0.6007	0.5112	0.6367	0.628	0.539	0.4088	1.3388	0.5517	0.6317	0.4823	0.8865	0.5619	0.6373	0.6333	0.5727	0.6836	0.4361		144.006	0.5465	0.5795	0.7043	0.5484	0.5852	0.4996	0.645	0.7659	0.4767
		146.006	0.6704	0.5554	0.5732	0.7256	0.6178	0.752	0.6183	0.754	0.674	0.5875	0.4928	0.4699	0.4555	0.5675	0.4929	0.6661	0.5202	0.4483	0.4182	0.5873	0.5033	0.6224	0.6162	0.5291	0.4057	1.3158	0.5409	0.6176	0.4764	0.8625	0.5514	0.6221	0.6163	0.5591	0.6714	0.4312		146.006	0.5385	0.5697	0.6911	0.5399	0.5762	0.4937	0.6318	0.7517	0.4719
		148.006	0.6582	0.5527	0.5641	0.716	0.6067	0.739	0.6064	0.7395	0.6605	0.5773	0.4864	0.4656	0.4503	0.5569	0.4861	0.6562	0.5121	0.4404	0.4136	0.5778	0.499	0.6118	0.6073	0.5207	0.403	1.2977	0.5307	0.6054	0.4713	0.8439	0.5447	0.6115	0.6052	0.5498	0.668	0.4292		148.006	0.5254	0.555	0.6745	0.5277	0.5636	0.4835	0.6148	0.7311	0.4617
		150.006	0.6496	0.5518	0.5574	0.7056	0.601	0.7273	0.5952	0.7269	0.6493	0.5687	0.4815	0.4632	0.4468	0.5475	0.4818	0.6483	0.5066	0.4345	0.4111	0.5691	0.4951	0.6037	0.6011	0.5129	0.4025	1.285	0.5244	0.5959	0.4678	0.8289	0.5382	0.6012	0.6012	0.5438	0.6654	0.4296		150.006	0.5211	0.5472	0.6647	0.5217	0.5565	0.4802	0.6038	0.7193	0.4583
		152.006	0.6384	0.5507	0.5488	0.6948	0.5921	0.7146	0.5852	0.714	0.6372	0.5601	0.4778	0.4612	0.4432	0.5385	0.4766	0.6375	0.4994	0.4285	0.4065	0.5586	0.4921	0.5938	0.5902	0.5064	0.4006	1.2679	0.5151	0.5853	0.4633	0.8126	0.5319	0.591	0.5903	0.5361	0.6605	0.4287		152.006	0.5129	0.5386	0.6544	0.5138	0.5482	0.4747	0.5938	0.7087	0.4524
		154.006	0.6275	0.547	0.541	0.6839	0.5804	0.7002	0.5739	0.7	0.6246	0.5503	0.4707	0.4561	0.437	0.5279	0.47	0.6264	0.4911	0.4206	0.4016	0.5488	0.4842	0.5821	0.5809	0.4967	0.3964	1.2522	0.5058	0.5736	0.4572	0.7957	0.5249	0.5777	0.5765	0.5259	0.6525	0.4245		154.006	0.5055	0.5292	0.6426	0.505	0.5406	0.4697	0.5827	0.6943	0.4466
		156.006	0.6192	0.5453	0.5347	0.6752	0.5731	0.69	0.5627	0.6889	0.6138	0.5432	0.4667	0.4538	0.4332	0.5198	0.4658	0.6193	0.4847	0.4159	0.3992	0.5408	0.4821	0.5736	0.573	0.4905	0.3942	1.2339	0.4991	0.5661	0.4534	0.7807	0.5183	0.5692	0.5727	0.5201	0.6492	0.4222		156.006	0.5019	0.5234	0.6332	0.4999	0.5354	0.4672	0.5744	0.6854	0.444
		158.006	0.6106	0.5448	0.5272	0.6646	0.5663	0.6776	0.5546	0.6758	0.6022	0.5359	0.4636	0.451	0.4303	0.5109	0.4616	0.6101	0.4792	0.4102	0.3958	0.533	0.4796	0.5667	0.5645	0.4848	0.3932	1.2212	0.4912	0.5579	0.4493	0.7653	0.5132	0.5595	0.5618	0.5127	0.6454	0.4217		158.006	0.4959	0.516	0.6272	0.4955	0.5287	0.4619	0.5639	0.6711	0.4404
		160.006	0.6034	0.5424	0.5209	0.6568	0.5585	0.6679	0.5445	0.6689	0.5924	0.5304	0.4584	0.4486	0.4272	0.5045	0.4571	0.604	0.4742	0.4071	0.3945	0.5259	0.4761	0.5592	0.5583	0.4778	0.3911	1.2097	0.4847	0.548	0.4468	0.751	0.5083	0.5515	0.5506	0.5057	0.636	0.4182		160.006	0.49	0.5096	0.6186	0.49	0.5216	0.4573	0.5557	0.6636	0.4365
		162.007	0.5949	0.5406	0.5144	0.6486	0.5515	0.6595	0.5366	0.6601	0.5827	0.523	0.4543	0.4476	0.4239	0.4977	0.453	0.5977	0.47	0.4021	0.3916	0.5187	0.4732	0.5529	0.5515	0.4726	0.3899	1.2004	0.4771	0.5392	0.4427	0.7385	0.504	0.5432	0.5433	0.4985	0.631	0.4148		162.007	0.4809	0.4992	0.6057	0.4821	0.5121	0.4516	0.5434	0.651	0.4295
		164.007	0.586	0.5386	0.5077	0.6387	0.5438	0.6467	0.5275	0.6495	0.5727	0.5169	0.4501	0.4436	0.4188	0.4905	0.4476	0.5901	0.4639	0.3981	0.3887	0.5116	0.4712	0.5472	0.5441	0.4683	0.388	1.1855	0.4712	0.529	0.439	0.7276	0.4975	0.5347	0.538	0.4948	0.6248	0.4138		164.007	0.4751	0.4922	0.5957	0.477	0.5064	0.4472	0.5357	0.6419	0.4255
		166.007	0.577	0.5366	0.4993	0.6285	0.5367	0.6359	0.5179	0.6393	0.5625	0.5097	0.4444	0.4417	0.4155	0.4822	0.4434	0.5831	0.4593	0.395	0.3871	0.5038	0.4681	0.5411	0.5356	0.4628	0.3869	1.1682	0.4649	0.5216	0.4353	0.7136	0.4927	0.5265	0.5298	0.4899	0.6182	0.4116		166.007	0.4722	0.4867	0.5891	0.472	0.5019	0.4453	0.5285	0.633	0.4231
		168.007	0.5712	0.5364	0.4949	0.6217	0.5315	0.6295	0.5116	0.631	0.5544	0.5057	0.4421	0.4402	0.414	0.4761	0.441	0.5779	0.4557	0.3926	0.3859	0.4989	0.467	0.5358	0.533	0.4582	0.3867	1.1623	0.4598	0.516	0.4331	0.7044	0.4898	0.522	0.5293	0.4881	0.6212	0.4114		168.007	0.469	0.4831	0.5831	0.4702	0.4986	0.445	0.5235	0.6272	0.4223
		170.007	0.5655	0.5379	0.4907	0.6154	0.5275	0.6202	0.506	0.6248	0.5482	0.5012	0.438	0.4395	0.4117	0.4708	0.4378	0.5722	0.452	0.3898	0.3842	0.4938	0.4656	0.5301	0.5275	0.4541	0.3868	1.1513	0.4551	0.51	0.4305	0.6942	0.4855	0.5155	0.5277	0.4861	0.6189	0.4109		170.007	0.4644	0.4781	0.5767	0.4647	0.4932	0.4413	0.5156	0.62	0.4188
		172.007	0.56	0.537	0.4867	0.6086	0.5244	0.615	0.4998	0.6172	0.5403	0.4969	0.4357	0.4382	0.4102	0.4678	0.4352	0.5669	0.4494	0.3886	0.3833	0.4875	0.4639	0.5262	0.5226	0.4497	0.3868	1.139	0.4508	0.5037	0.4291	0.6856	0.4814	0.5086	0.5223	0.4819	0.6178	0.4107		172.007	0.4591	0.4718	0.569	0.461	0.4875	0.437	0.5083	0.6081	0.4159
		174.007	0.5563	0.5381	0.4834	0.6039	0.5212	0.6086	0.4951	0.6123	0.5353	0.4937	0.4333	0.4389	0.4104	0.4628	0.4337	0.5636	0.4454	0.388	0.3833	0.4841	0.4635	0.523	0.5185	0.4474	0.3863	1.1335	0.4471	0.4993	0.427	0.6786	0.48	0.5052	0.525	0.481	0.6208	0.4113		174.007	0.4508	0.4624	0.5579	0.4552	0.4794	0.4293	0.4987	0.595	0.4094
		176.007	0.5499	0.5334	0.4768	0.5948	0.513	0.5982	0.4867	0.6012	0.5255	0.4876	0.4278	0.4343	0.4062	0.4552	0.4284	0.5556	0.4401	0.3831	0.3782	0.4767	0.4595	0.5146	0.5093	0.4408	0.3833	1.1163	0.441	0.4898	0.423	0.6648	0.4737	0.4976	0.5097	0.4721	0.609	0.4069		176.007	0.4485	0.4605	0.5532	0.4524	0.4768	0.429	0.4943	0.5908	0.4085
		178.007	0.5439	0.5357	0.4743	0.5896	0.5105	0.5949	0.4821	0.5969	0.5218	0.4843	0.4263	0.4344	0.4052	0.4523	0.4269	0.5526	0.4396	0.3826	0.3789	0.4739	0.4603	0.5119	0.5052	0.4394	0.3824	1.1133	0.4377	0.487	0.4221	0.6581	0.47	0.492	0.5133	0.4723	0.6097	0.4071		178.007	0.4473	0.4578	0.5479	0.4502	0.4744	0.4285	0.4902	0.5865	0.4082
		180.007	0.538	0.5326	0.4687	0.5824	0.506	0.5858	0.4765	0.5885	0.5134	0.4799	0.4233	0.4328	0.4024	0.447	0.4243	0.548	0.4358	0.3816	0.3771	0.4688	0.4573	0.5073	0.5008	0.4354	0.3813	1.1017	0.4331	0.481	0.4196	0.6487	0.4661	0.4862	0.5053	0.4671	0.6062	0.405		180.007	0.4443	0.4549	0.5415	0.4472	0.4719	0.4284	0.4866	0.582	0.4068
		182.007	0.5334	0.5318	0.4646	0.5756	0.4999	0.5779	0.4698	0.5819	0.5075	0.4762	0.4203	0.4305	0.3986	0.4426	0.4206	0.5424	0.432	0.3787	0.3743	0.4632	0.4547	0.5033	0.4938	0.4325	0.3805	1.0903	0.4284	0.4747	0.4166	0.6391	0.4632	0.4811	0.502	0.4629	0.599	0.4042		182.007	0.4413	0.4508	0.5364	0.4452	0.4679	0.4253	0.4802	0.5737	0.4046
		184.007	0.5284	0.532	0.461	0.5703	0.4971	0.572	0.4664	0.5766	0.502	0.4734	0.4191	0.43	0.3984	0.4385	0.4173	0.5383	0.43	0.3774	0.3736	0.4604	0.4545	0.5006	0.491	0.4289	0.3796	1.0871	0.4254	0.4694	0.4149	0.6325	0.4598	0.4775	0.4995	0.4619	0.5977	0.4035		184.007	0.4367	0.4458	0.5297	0.4406	0.463	0.4219	0.4747	0.5658	0.4005
		186.008	0.5232	0.53	0.4562	0.5629	0.4912	0.5645	0.46	0.5686	0.4952	0.469	0.4155	0.4277	0.3964	0.4327	0.4143	0.5333	0.427	0.3752	0.3719	0.4543	0.4511	0.4956	0.4841	0.4265	0.3773	1.0729	0.4207	0.4641	0.4121	0.6226	0.4557	0.4704	0.4924	0.4577	0.5929	0.4014		186.008	0.4312	0.4398	0.5219	0.4363	0.4572	0.4177	0.468	0.5555	0.3972
		188.008	0.5205	0.5312	0.4534	0.5585	0.4898	0.5607	0.456	0.5638	0.4917	0.4676	0.4138	0.4269	0.3947	0.4303	0.4123	0.5306	0.4251	0.3741	0.3716	0.4512	0.4517	0.4931	0.4809	0.4231	0.3783	1.071	0.4182	0.4599	0.4109	0.6171	0.4533	0.4675	0.495	0.4573	0.5936	0.4017		188.008	0.4315	0.4399	0.52	0.4364	0.4578	0.419	0.4666	0.5556	0.3978
		190.008	0.5149	0.5296	0.4496	0.5511	0.4868	0.5541	0.4518	0.5586	0.4859	0.4638	0.4122	0.4261	0.3934	0.427	0.4099	0.5262	0.4216	0.373	0.3697	0.4475	0.451	0.4899	0.4765	0.4204	0.3769	1.0588	0.4149	0.4565	0.4094	0.6092	0.449	0.4628	0.4918	0.4554	0.5933	0.4014		190.008	0.429	0.437	0.5146	0.4333	0.4548	0.4173	0.4632	0.5508	0.3958
		192.008	0.5107	0.528	0.4461	0.5448	0.4809	0.5471	0.4467	0.5509	0.4806	0.4585	0.4086	0.4233	0.3907	0.4224	0.4052	0.5186	0.4182	0.3703	0.367	0.4415	0.4465	0.484	0.4691	0.4158	0.373	1.043	0.4094	0.4481	0.4042	0.6004	0.4427	0.4558	0.4819	0.4483	0.5842	0.3984		192.008	0.4276	0.4354	0.5109	0.4323	0.4531	0.4163	0.4601	0.5471	0.3955
		194.008	0.5092	0.5297	0.4442	0.5421	0.4796	0.5433	0.4443	0.5472	0.477	0.4588	0.4084	0.423	0.3911	0.4212	0.4049	0.5182	0.4175	0.3694	0.3667	0.4397	0.4473	0.4819	0.4662	0.4145	0.3735	1.0436	0.4079	0.4468	0.4039	0.5951	0.4408	0.4524	0.48	0.4474	0.5843	0.3988		194.008	0.427	0.4349	0.5082	0.4312	0.4513	0.4163	0.4574	0.5424	0.395
		196.008	0.5068	0.5315	0.442	0.5383	0.4774	0.54	0.4411	0.5431	0.4729	0.4562	0.4075	0.4245	0.3903	0.4194	0.403	0.5146	0.4154	0.3699	0.3653	0.4369	0.445	0.4793	0.4626	0.4121	0.3726	1.0326	0.4048	0.4421	0.4025	0.5879	0.4387	0.4481	0.48	0.4462	0.5846	0.3986		196.008	0.4257	0.4336	0.5072	0.431	0.4506	0.4159	0.4551	0.5405	0.3945
		198.008	0.5034	0.5304	0.4396	0.5327	0.475	0.5347	0.4373	0.538	0.4696	0.4542	0.4043	0.4225	0.3874	0.415	0.4005	0.5106	0.4142	0.3668	0.3642	0.4329	0.4439	0.4765	0.4577	0.4089	0.3707	1.026	0.4021	0.4388	0.4012	0.5827	0.4349	0.4445	0.4693	0.4426	0.5771	0.395		198.008	0.4205	0.4282	0.5017	0.4278	0.4453	0.4104	0.4498	0.5334	0.3906
		200.008	0.5023	0.5322	0.4379	0.5292	0.4737	0.5315	0.4345	0.535	0.4667	0.4539	0.4051	0.4232	0.3885	0.4146	0.4006	0.5106	0.414	0.3677	0.3648	0.4319	0.4457	0.4763	0.4568	0.4075	0.3726	1.0233	0.4009	0.4376	0.4008	0.5787	0.434	0.4431	0.4754	0.4421	0.5808	0.3967		200.008	0.4166	0.425	0.4963	0.4242	0.4419	0.4073	0.4449	0.5285	0.3875
		202.008	0.4984	0.5325	0.4347	0.5248	0.4709	0.5276	0.4314	0.5306	0.4632	0.4509	0.4027	0.4226	0.3865	0.4103	0.3988	0.5077	0.4118	0.3669	0.3626	0.4293	0.445	0.4733	0.4524	0.4059	0.3703	1.0129	0.3988	0.4337	0.3988	0.572	0.431	0.4401	0.4695	0.4396	0.5777	0.3958		202.008	0.4137	0.4218	0.4921	0.4207	0.4392	0.4059	0.4422	0.5236	0.3851
		204.008	0.4961	0.5318	0.4331	0.5195	0.4694	0.5247	0.4289	0.5263	0.4599	0.4498	0.4024	0.4222	0.3864	0.4089	0.3982	0.5051	0.4112	0.3663	0.3628	0.4266	0.4439	0.4725	0.45	0.406	0.3702	1.009	0.3959	0.4308	0.3984	0.5676	0.4289	0.4377	0.4711	0.4395	0.5773	0.3964		204.008	0.4109	0.4186	0.4878	0.4193	0.4371	0.4035	0.4389	0.5188	0.3829
		206.008	0.492	0.5309	0.429	0.5153	0.465	0.5185	0.4246	0.5209	0.4556	0.4469	0.3988	0.4188	0.3842	0.4051	0.3954	0.5013	0.4077	0.3636	0.3604	0.4234	0.4419	0.4679	0.4445	0.4016	0.3683	0.9966	0.3927	0.4271	0.3961	0.5596	0.4247	0.4327	0.4637	0.4353	0.5726	0.3946		206.008	0.4095	0.4186	0.4854	0.4185	0.4354	0.4041	0.4371	0.5183	0.3833
		208.008	0.4903	0.5295	0.428	0.5111	0.4623	0.5141	0.4228	0.516	0.4515	0.4442	0.3974	0.4187	0.3825	0.4031	0.393	0.4982	0.4068	0.3632	0.3594	0.4205	0.4412	0.4657	0.4414	0.4004	0.367	0.9909	0.3904	0.4241	0.3945	0.5548	0.4226	0.4299	0.461	0.4334	0.5696	0.3945		208.008	0.4107	0.4192	0.4859	0.4188	0.4366	0.4041	0.4359	0.5172	0.3839
		210.009	0.4869	0.5271	0.4248	0.5062	0.459	0.5089	0.4192	0.5126	0.4481	0.4423	0.3957	0.4167	0.3805	0.4	0.3917	0.4941	0.4043	0.3613	0.357	0.417	0.4394	0.4632	0.4373	0.3976	0.3651	0.9836	0.3879	0.4195	0.3923	0.5502	0.4195	0.427	0.4553	0.4306	0.5686	0.3929		210.009	0.4059	0.4142	0.4812	0.415	0.4317	0.3994	0.4314	0.5089	0.3794
		212.009	0.4859	0.5291	0.4233	0.5037	0.4586	0.5081	0.4178	0.5101	0.4456	0.4429	0.3965	0.4179	0.3816	0.4002	0.3912	0.494	0.4046	0.3614	0.3576	0.4166	0.4406	0.4637	0.4351	0.3968	0.3658	0.9789	0.3867	0.4189	0.3926	0.5462	0.419	0.4264	0.4603	0.4316	0.5696	0.3943		212.009	0.4051	0.4142	0.4795	0.4149	0.4308	0.3996	0.4301	0.5095	0.3796
		214.009	0.4864	0.5316	0.4231	0.5007	0.459	0.5058	0.4154	0.5087	0.4446	0.4415	0.3964	0.419	0.3813	0.3993	0.3913	0.4922	0.4036	0.3617	0.3578	0.4161	0.4412	0.4631	0.4323	0.3955	0.3651	0.9758	0.3851	0.4172	0.3918	0.5423	0.4182	0.4251	0.4643	0.4319	0.5736	0.3961		214.009	0.4015	0.4109	0.4747	0.4111	0.4284	0.3975	0.4261	0.505	0.377
		216.009	0.4829	0.5299	0.4214	0.497	0.4571	0.5024	0.4128	0.5038	0.4411	0.4395	0.395	0.4169	0.3799	0.3964	0.3894	0.4893	0.4018	0.3591	0.3559	0.4126	0.4392	0.4598	0.4286	0.3935	0.3631	0.9659	0.3831	0.4135	0.3892	0.5374	0.4156	0.4214	0.4554	0.4285	0.5689	0.3952		216.009	0.3998	0.4093	0.4711	0.409	0.4271	0.3961	0.4242	0.5009	0.3754
		218.009	0.4829	0.5318	0.4205	0.4948	0.4573	0.5009	0.4134	0.5037	0.4408	0.4398	0.3959	0.4185	0.3802	0.3975	0.3892	0.4892	0.4022	0.3612	0.3566	0.4116	0.4404	0.461	0.4284	0.3933	0.3651	0.9619	0.3818	0.4138	0.3898	0.5351	0.4148	0.4219	0.4591	0.4292	0.5717	0.3976		218.009	0.3982	0.4073	0.4688	0.4082	0.4251	0.3938	0.4214	0.4966	0.3743
		220.009	0.4806	0.5306	0.4186	0.4912	0.4545	0.4972	0.4092	0.4976	0.4374	0.4386	0.3928	0.4173	0.3793	0.3938	0.3885	0.4865	0.4008	0.3599	0.3559	0.4102	0.4389	0.4582	0.4245	0.3909	0.3626	0.9528	0.3801	0.4109	0.388	0.5305	0.4113	0.418	0.452	0.4242	0.5611	0.3934		220.009	0.3966	0.4057	0.4661	0.4067	0.4239	0.3935	0.42	0.4947	0.3728
		222.009	0.4787	0.5302	0.417	0.4873	0.4525	0.4943	0.4076	0.4957	0.4349	0.4362	0.3916	0.4159	0.3779	0.3926	0.3868	0.4857	0.3998	0.3593	0.3544	0.4072	0.4387	0.4565	0.4217	0.3901	0.3618	0.9487	0.3781	0.4081	0.3866	0.5258	0.4093	0.4155	0.4515	0.4219	0.5618	0.3928		222.009	0.394	0.4033	0.4638	0.405	0.4223	0.3908	0.417	0.4914	0.3705
		224.009	0.477	0.5311	0.4153	0.4847	0.4517	0.4908	0.4062	0.493	0.4335	0.4371	0.3909	0.4157	0.3775	0.3921	0.3871	0.4849	0.3994	0.3578	0.355	0.4068	0.4379	0.4559	0.4211	0.3898	0.3624	0.9448	0.3765	0.4074	0.386	0.5231	0.4097	0.4159	0.4534	0.4241	0.563	0.394		224.009	0.3938	0.4044	0.4627	0.4052	0.4224	0.3922	0.4167	0.4913	0.3716
		226.009	0.474	0.5281	0.4127	0.4793	0.4485	0.487	0.4028	0.4893	0.4307	0.4336	0.3881	0.4139	0.3751	0.3892	0.3847	0.4808	0.3971	0.3561	0.3527	0.4044	0.4372	0.4544	0.4173	0.3876	0.3614	0.9372	0.3739	0.4039	0.3841	0.5192	0.4069	0.412	0.4475	0.4196	0.5591	0.3932		226.009	0.3937	0.4033	0.461	0.4031	0.4209	0.3918	0.4154	0.4907	0.3709
		228.009	0.472	0.5277	0.4118	0.4767	0.4466	0.4835	0.4005	0.4862	0.4284	0.4323	0.3857	0.4119	0.3735	0.3867	0.3831	0.4787	0.3955	0.3546	0.3515	0.4021	0.4371	0.4529	0.4143	0.386	0.3599	0.9316	0.3718	0.4019	0.382	0.5156	0.4042	0.4091	0.4457	0.4191	0.5589	0.3934		228.009	0.3914	0.4019	0.4588	0.4019	0.4194	0.3894	0.4136	0.4876	0.3694
		230.009	0.471	0.53	0.4103	0.4746	0.4479	0.4818	0.3991	0.4847	0.4268	0.4322	0.3856	0.4137	0.3746	0.3879	0.3833	0.479	0.3948	0.3552	0.3516	0.4016	0.4376	0.4523	0.4133	0.3854	0.3605	0.9274	0.3702	0.4006	0.3821	0.513	0.4034	0.4087	0.4466	0.4173	0.5601	0.3947		230.009	0.3886	0.3986	0.4558	0.399	0.4167	0.386	0.4099	0.4808	0.3671
		232.01	0.4696	0.5291	0.4089	0.4708	0.4432	0.478	0.3988	0.4811	0.4254	0.4299	0.3825	0.4108	0.3729	0.3843	0.3812	0.476	0.3935	0.3539	0.3491	0.3983	0.435	0.4508	0.4094	0.3828	0.3595	0.9174	0.3682	0.3977	0.3797	0.508	0.4019	0.4055	0.4388	0.4153	0.5517	0.3924		232.01	0.3874	0.3977	0.4547	0.398	0.4158	0.3861	0.408	0.4799	0.3663
		234.01	0.4693	0.5313	0.4085	0.4705	0.4458	0.4789	0.3972	0.4811	0.4242	0.4316	0.3838	0.4135	0.3737	0.3861	0.382	0.476	0.3939	0.3548	0.3517	0.4002	0.4375	0.4513	0.4099	0.3837	0.3604	0.9203	0.369	0.3972	0.3814	0.5079	0.4026	0.4076	0.4467	0.4183	0.5602	0.3957		234.01	0.3858	0.397	0.4539	0.3973	0.4146	0.3853	0.4062	0.4784	0.3656
		236.01	0.4686	0.5312	0.4079	0.4683	0.4454	0.4771	0.3965	0.4793	0.4227	0.4307	0.382	0.4127	0.3729	0.385	0.3826	0.4753	0.3945	0.3555	0.351	0.3991	0.4375	0.4507	0.4084	0.3825	0.3599	0.9147	0.368	0.3967	0.3804	0.505	0.4011	0.4063	0.4477	0.4178	0.5606	0.3957		236.01	0.3845	0.3952	0.452	0.3958	0.4126	0.3839	0.4052	0.479	0.3642
		238.01	0.4672	0.5282	0.4056	0.4643	0.4427	0.4737	0.3936	0.4757	0.4198	0.4291	0.3796	0.4106	0.3711	0.3823	0.3805	0.4734	0.393	0.3534	0.3496	0.3964	0.4363	0.4495	0.4052	0.3808	0.3595	0.9062	0.3654	0.3934	0.3791	0.5014	0.3979	0.4035	0.4405	0.4136	0.556	0.3941		238.01	0.3838	0.3954	0.4515	0.3963	0.4126	0.3849	0.4046	0.4789	0.3645
		240.01	0.4656	0.5271	0.4045	0.4626	0.4417	0.4717	0.3921	0.4735	0.4186	0.4289	0.3786	0.4111	0.3712	0.3826	0.3798	0.4722	0.3926	0.3529	0.3486	0.3964	0.4371	0.4503	0.4048	0.3813	0.3609	0.9014	0.3645	0.3928	0.3785	0.4987	0.3982	0.4021	0.4408	0.4144	0.5532	0.3938		240.01	0.3796	0.3916	0.4471	0.3917	0.4089	0.3803	0.4002	0.4727	0.361
		242.01	0.4643	0.5293	0.4041	0.4594	0.4412	0.4694	0.391	0.4721	0.4173	0.4286	0.3782	0.4108	0.3702	0.3809	0.3789	0.4705	0.392	0.353	0.3491	0.3945	0.4373	0.4494	0.4019	0.3797	0.3602	0.9003	0.3634	0.3918	0.3776	0.4961	0.3977	0.4017	0.4406	0.4128	0.5537	0.3948		242.01	0.3786	0.3904	0.4454	0.3908	0.4077	0.3787	0.3996	0.4717	0.3603
		244.01	0.4636	0.529	0.402	0.4575	0.4407	0.4682	0.3895	0.4693	0.4166	0.4288	0.3778	0.4109	0.3696	0.3801	0.3784	0.4718	0.3921	0.3529	0.3494	0.3941	0.4374	0.4499	0.4016	0.3799	0.3593	0.8936	0.3629	0.3908	0.3776	0.4942	0.3967	0.4011	0.44	0.4134	0.5548	0.395		244.01	0.3793	0.3917	0.4466	0.3915	0.4092	0.3806	0.3991	0.4723	0.3613
		246.01	0.4623	0.5289	0.4017	0.4545	0.4393	0.4657	0.3875	0.4677	0.4153	0.4269	0.3764	0.409	0.369	0.3784	0.3771	0.4694	0.3898	0.3526	0.3485	0.3925	0.4364	0.4473	0.3995	0.3773	0.3594	0.8915	0.3606	0.3895	0.3762	0.4922	0.3967	0.3998	0.4384	0.4127	0.5543	0.3947		246.01	0.3784	0.39	0.4444	0.3901	0.4075	0.3797	0.3979	0.4713	0.36
		248.01	0.4608	0.5262	0.399	0.4508	0.4359	0.4616	0.3855	0.4647	0.4118	0.4248	0.3731	0.406	0.3681	0.3765	0.3751	0.4661	0.3875	0.3498	0.3461	0.3898	0.4334	0.4454	0.396	0.3752	0.3585	0.8802	0.3584	0.3859	0.3735	0.487	0.3939	0.3964	0.4314	0.4093	0.5478	0.3934		248.01	0.3754	0.3878	0.442	0.3874	0.4046	0.3768	0.3949	0.4668	0.3578
		250.01	0.4606	0.5265	0.3991	0.4492	0.4387	0.4621	0.3848	0.4641	0.4114	0.4256	0.3737	0.4082	0.3682	0.3776	0.3755	0.4657	0.3883	0.351	0.3477	0.3894	0.4353	0.446	0.3952	0.3748	0.3591	0.8768	0.3574	0.3869	0.3741	0.4868	0.3917	0.3961	0.4369	0.4113	0.5546	0.396		250.01	0.3759	0.387	0.4421	0.3883	0.4044	0.3765	0.394	0.4657	0.3577
		252.01	0.4586	0.5263	0.3979	0.447	0.4345	0.4583	0.3826	0.4617	0.4092	0.422	0.3699	0.4055	0.3659	0.3746	0.3737	0.4621	0.3857	0.3488	0.3452	0.3864	0.4324	0.4423	0.3915	0.3721	0.3555	0.865	0.3548	0.3829	0.3705	0.4814	0.3902	0.392	0.4287	0.4055	0.5458	0.3939		252.01	0.3731	0.3855	0.4404	0.3863	0.402	0.374	0.3915	0.464	0.357
		254.01	0.4611	0.5309	0.3992	0.4467	0.4369	0.4601	0.3846	0.4618	0.4099	0.4251	0.3711	0.4085	0.3683	0.3761	0.3753	0.4649	0.3872	0.3505	0.3462	0.3874	0.4344	0.4443	0.3913	0.3719	0.3568	0.8627	0.3556	0.3841	0.3714	0.4813	0.3908	0.3924	0.4298	0.4071	0.5475	0.3958		254.01	0.3706	0.3832	0.4381	0.3851	0.4001	0.3732	0.3897	0.4616	0.3548
		256.01	0.4591	0.528	0.3975	0.4438	0.4353	0.457	0.3822	0.4581	0.4084	0.4232	0.3693	0.4062	0.3668	0.3744	0.3744	0.4631	0.386	0.3491	0.3461	0.3867	0.4337	0.443	0.3895	0.3712	0.3562	0.8585	0.3535	0.3822	0.3714	0.4788	0.389	0.391	0.4286	0.4051	0.5436	0.3949		256.01	0.3696	0.3819	0.4353	0.3824	0.3992	0.3722	0.3889	0.4601	0.3536
		258.011	0.4591	0.5312	0.3979	0.4438	0.4355	0.4568	0.3821	0.4591	0.4079	0.4244	0.3688	0.4063	0.3686	0.3747	0.3748	0.4646	0.387	0.35	0.3463	0.3872	0.4339	0.4437	0.3887	0.3707	0.3577	0.8569	0.3534	0.3815	0.371	0.4779	0.391	0.392	0.4319	0.407	0.5472	0.3952		258.011	0.371	0.3838	0.4351	0.3834	0.4007	0.3739	0.3893	0.4614	0.3555
		260.011	0.4581	0.5276	0.3962	0.4415	0.4342	0.4553	0.3799	0.4555	0.4074	0.4241	0.368	0.4071	0.3668	0.3731	0.3734	0.4619	0.3856	0.3501	0.3459	0.386	0.4344	0.4438	0.3872	0.3703	0.3567	0.8494	0.3523	0.3798	0.3703	0.4759	0.389	0.3908	0.4281	0.4044	0.5438	0.3955		260.011	0.372	0.384	0.4352	0.3839	0.4001	0.3732	0.3888	0.461	0.3561
		262.011	0.4578	0.5282	0.3947	0.44	0.4343	0.454	0.3792	0.4553	0.4066	0.4232	0.3663	0.4064	0.3662	0.3728	0.3731	0.4612	0.3847	0.3494	0.3456	0.3846	0.4344	0.4429	0.3858	0.3696	0.3563	0.8455	0.3514	0.3799	0.3694	0.4743	0.3881	0.3886	0.4259	0.4032	0.5449	0.395		262.011	0.3673	0.3804	0.4317	0.3808	0.3971	0.3707	0.3849	0.455	0.3522
		264.011	0.456	0.5267	0.394	0.4375	0.4326	0.4519	0.3772	0.4525	0.405	0.4214	0.3649	0.4046	0.3644	0.3704	0.3725	0.4597	0.3842	0.3488	0.3443	0.3827	0.4326	0.4415	0.3835	0.367	0.3556	0.8382	0.3494	0.3774	0.368	0.4719	0.3868	0.3872	0.4248	0.4027	0.5431	0.3948		264.011	0.3684	0.3819	0.4327	0.3817	0.398	0.3716	0.3855	0.4573	0.3545
		266.011	0.4572	0.5281	0.3951	0.4368	0.4338	0.4517	0.3774	0.4527	0.405	0.4231	0.365	0.4048	0.3666	0.3717	0.3735	0.4604	0.3849	0.3493	0.3455	0.3832	0.4335	0.4428	0.3837	0.3672	0.3568	0.8334	0.3497	0.3774	0.3685	0.4707	0.3875	0.3876	0.4286	0.4028	0.5458	0.397		266.011	0.3671	0.3794	0.4302	0.3802	0.3964	0.3704	0.3832	0.4551	0.3527
		268.011	0.4559	0.5301	0.3945	0.4358	0.4348	0.4512	0.3769	0.4515	0.4039	0.4231	0.3638	0.4051	0.3655	0.3714	0.3729	0.4607	0.3841	0.3496	0.3455	0.3829	0.434	0.4428	0.3827	0.367	0.3555	0.8311	0.3488	0.3765	0.3687	0.4689	0.3865	0.3862	0.433	0.4051	0.5475	0.398		268.011	0.3659	0.379	0.4298	0.3788	0.3949	0.3691	0.3829	0.4529	0.3524
		270.011	0.4548	0.5275	0.3917	0.4335	0.4317	0.4484	0.3746	0.4492	0.4019	0.4212	0.3602	0.4021	0.364	0.3697	0.3702	0.4583	0.3824	0.3473	0.3445	0.3804	0.4322	0.4405	0.3805	0.3647	0.3544	0.8223	0.347	0.3745	0.3664	0.4661	0.3846	0.3844	0.4247	0.4011	0.5399	0.3953		270.011	0.3653	0.3778	0.4279	0.3778	0.3933	0.3677	0.3814	0.4509	0.3512
		272.011	0.4557	0.5279	0.3923	0.4322	0.4311	0.4473	0.3749	0.4487	0.4018	0.4216	0.3598	0.4037	0.365	0.3693	0.371	0.4578	0.3823	0.3486	0.3443	0.3794	0.4332	0.4409	0.3793	0.3638	0.3547	0.8164	0.3461	0.3726	0.3667	0.4656	0.3854	0.3842	0.4248	0.4036	0.5419	0.397		272.011	0.3646	0.3768	0.4261	0.3765	0.3937	0.3679	0.3806	0.4502	0.351
		274.011	0.4546	0.5254	0.3908	0.4303	0.4303	0.4464	0.3732	0.4469	0.3997	0.4202	0.3581	0.4018	0.363	0.3679	0.3689	0.4565	0.3815	0.3471	0.3428	0.3775	0.4314	0.4393	0.3763	0.3625	0.3536	0.8097	0.3438	0.3724	0.3641	0.4629	0.3833	0.3801	0.419	0.4003	0.5372	0.3967		274.011	0.3649	0.3775	0.4264	0.3775	0.3934	0.3689	0.3805	0.4509	0.3517
		276.011	0.4554	0.5285	0.3918	0.4305	0.4325	0.4462	0.3735	0.4474	0.4004	0.4218	0.3598	0.4037	0.3651	0.3689	0.3719	0.4588	0.382	0.3492	0.3453	0.3795	0.4332	0.4403	0.3772	0.3627	0.3558	0.8089	0.3447	0.3732	0.3652	0.4616	0.3841	0.3819	0.4249	0.4025	0.5391	0.3977		276.011	0.3622	0.3747	0.4246	0.3754	0.3904	0.365	0.3774	0.4457	0.349
		278.011	0.4547	0.5284	0.3904	0.428	0.4304	0.4455	0.3721	0.4445	0.4002	0.4207	0.3584	0.4028	0.3651	0.3679	0.371	0.4574	0.3821	0.3484	0.3451	0.3791	0.4323	0.4402	0.3759	0.3626	0.3556	0.8029	0.3437	0.3718	0.365	0.4612	0.3836	0.3814	0.4166	0.3995	0.5355	0.3968		278.011	0.3613	0.3739	0.4235	0.3746	0.3889	0.3643	0.3759	0.4441	0.3485
		280.012	0.4537	0.5269	0.3902	0.4274	0.4306	0.4431	0.3706	0.4456	0.3988	0.42	0.357	0.4028	0.3627	0.3674	0.3699	0.4564	0.3818	0.3475	0.3435	0.3785	0.4321	0.4395	0.3744	0.3607	0.3547	0.7987	0.3425	0.3713	0.3637	0.4594	0.3822	0.3799	0.4184	0.3995	0.535	0.3961		280.012	0.3606	0.3739	0.4221	0.3741	0.3884	0.3643	0.3753	0.4453	0.3484
		282.012	1.8899	1.0879	0.9544	1.2172	2.753	2.0108	0.9903	1.6643	1.119	2.6286	0.6593	2.1039	1.3701	0.9251	1.0862	3.2032	2.1331	1.6136	1.1902	1.2884	3.3204	2.6447	0.5038	0.5977	1.4559	0.8557	0.5615	0.8234	1.1936	1.6416	0.6452	0.5914	1.4748	1.5786	3.5819	1.8527		282.012	0.3482	0.3601	0.3997	0.369	0.3722	0.3558	0.3631	0.4233	0.3404
		284.012	1.9883	1.215	1.1166	1.5218	2.9359	2.2441	1.2074	1.9169	1.4014	2.8739	0.7792	2.3898	1.552	1.1874	1.2445	3.422	2.8153	2.0053	1.5597	1.5838	3.4716	2.7805	0.56	0.6644	1.7948	0.8906	0.6697	0.9936	1.5603	2.0491	0.7055	0.6913	1.7619	1.9656	3.6504	2.1803		284.012	0.3468	0.3566	0.3967	0.3682	0.3719	0.3553	0.3632	0.4199	0.3384
		286.012	2.0581	1.3209	1.2425	1.796	3.0511	2.3174	1.3897	1.9806	1.6357	2.9876	0.9167	2.5342	1.6026	1.4489	1.4286	3.6015	2.9814	2.3765	1.9087	1.8606	3.4822	2.8781	0.6221	0.7087	2.2796	0.9231	0.7982	1.1404	1.8833	2.4172	0.748	0.814	2.1288	2.3127	3.5873	2.5115		286.012	0.3471	0.356	0.3961	0.369	0.3723	0.3551	0.364	0.4183	0.3388
		288.012	2.1281	1.4467	1.408	2.2181	3.1471	2.3787	1.5827	2.0238	1.8817	3.0563	1.08	2.6453	1.6442	1.7047	1.5355	3.6321	3.0842	2.6351	2.3681	2.4122	3.4956	2.9334	0.6981	0.7496	2.9485	0.9634	0.9478	1.2899	2.2115	3.0283	0.7831	0.9621	2.4087	2.6882	3.6318	2.7048		288.012	0.3441	0.3522	0.3937	0.3666	0.3691	0.3517	0.3622	0.4123	0.3365
		290.012	2.1563	1.5301	1.7212	2.6749	3.1491	2.4143	1.8147	2.0404	2.1726	3.107	1.2459	2.7004	1.6696	1.9827	1.5798	3.6519	3.1619	2.8064	2.8675	2.9222	3.4671	2.9668	0.7816	0.8019	3.1782	1.0005	1.1023	1.4327	2.7489	3.5192	0.8297	1.1181	2.587	2.9536	3.5851	2.7964		290.012	0.3439	0.3513	0.3921	0.3659	0.3683	0.3519	0.3636	0.4112	0.3358
		292.012	2.1631	1.5785	1.8782	2.8363	3.1241	2.4272	1.9252	2.042	2.3507	3.1237	1.3933	2.7442	1.6794	2.4072	1.6022	3.5919	3.1725	2.8637	3.0486	3.104	3.4325	2.994	0.8697	0.8306	3.3073	1.0344	1.2376	1.5149	3.1842	3.7081	0.8769	1.2678	2.6995	3.0926	3.5797	2.8501		292.012	0.3426	0.3501	0.3913	0.3653	0.3671	0.3504	0.3628	0.4083	0.3346
		294.012	2.1597	1.6078	1.9248	2.8825	3.1045	2.411	1.9687	2.0346	2.4194	3.0671	1.5247	2.7412	1.669	2.7426	1.6052	3.5116	3.1215	2.8697	3.1129	3.1631	3.3701	2.9613	0.9376	0.841	3.3511	1.0649	1.3531	1.554	3.3052	3.7751	0.8945	1.3961	2.734	3.1337	3.462	2.8516		294.012	0.3428	0.3502	0.3898	0.3648	0.3669	0.351	0.3648	0.4095	0.3357
		296.012	2.1649	1.6313	1.9564	2.9345	3.0751	2.3753	2.0009	2.0227	2.4727	3.0238	1.6561	2.7101	1.657	2.8978	1.6111	3.4639	3.0831	2.8847	3.1471	3.2057	3.3286	2.9376	1.0064	0.8507	3.3801	1.098	1.4541	1.5839	3.3763	3.8207	0.9051	1.515	2.7927	3.1687	3.4183	2.8631		296.012	0.3418	0.3477	0.3867	0.3631	0.3654	0.3492	0.3635	0.404	0.3344
		298.012	2.1874	1.6653	1.9898	2.9719	3.0826	2.3638	2.0256	2.0064	2.5264	3.0069	1.81	2.7053	1.6487	3.01	1.6225	3.4902	3.0578	2.9005	3.203	3.25	3.3283	2.9387	1.0715	0.8603	3.4334	1.1372	1.5547	1.624	3.4428	3.8909	0.9132	1.6321	2.9139	3.2519	3.4444	2.9056		298.012	0.3392	0.3452	0.3854	0.3619	0.3631	0.3469	0.362	0.4015	0.3331
		300.012	2.2193	1.6949	2.0176	3.0028	3.0895	2.3428	2.0499	1.9871	2.5689	3.0015	1.9637	2.7128	1.66	3.0858	1.6353	3.5084	3.0355	2.9072	3.2404	3.2901	3.317	2.9415	1.1427	0.8662	3.4614	1.1743	1.6464	1.6532	3.5004	3.9581	0.9177	1.751	2.9393	3.3029	3.4444	2.9102		300.012	0.3383	0.3427	0.3834	0.3603	0.3605	0.3439	0.3601	0.3988	0.3314
		302.012	2.2406	1.7152	2.0299	3.0161	3.0811	2.3232	2.06	1.9803	2.5873	2.9858	2.0803	2.7108	1.6483	3.1222	1.6378	3.5598	3.0136	2.8891	3.2607	3.314	3.3273	2.9105	1.209	0.8705	3.4896	1.2072	1.7162	1.6763	3.5218	3.9872	0.9225	1.8789	3.0117	3.3656	3.4596	2.9184		302.012	0.3371	0.342	0.3829	0.3607	0.3596	0.3431	0.3608	0.3975	0.3323
		304.012	2.2464	1.713	2.0394	2.9937	3.0408	2.2875	2.0624	1.9571	2.5932	2.9441	2.1454	2.6674	1.6322	3.1243	1.6301	3.5322	2.9757	2.8485	3.2409	3.3	3.297	2.883	1.2614	0.8758	3.4391	1.2378	1.7653	1.6823	3.5143	3.9738	0.927	1.9573	2.9169	3.3438	3.3688	2.851		304.012	0.3352	0.3386	0.3797	0.3581	0.3572	0.3407	0.3589	0.3941	0.3291
		306.013	2.2684	1.7325	2.0453	3.0193	3.0479	2.284	2.0761	1.9565	2.6061	2.9602	2.2048	2.6833	1.6317	3.1616	1.6284	3.5652	2.9896	2.8294	3.2724	3.3266	3.3328	2.9269	1.3355	0.8829	3.4509	1.2735	1.7984	1.7104	3.5466	4.0316	0.9298	2.0171	3.0583	3.4164	3.4359	2.863		306.013	0.3351	0.3388	0.3793	0.3579	0.3573	0.3415	0.3598	0.3949	0.3299
		308.013	2.2893	1.7378	2.0575	3.0108	3.0443	2.2701	2.0676	1.945	2.6288	2.961	2.2341	2.6783	1.6239	3.1845	1.6191	3.5681	2.9795	2.793	3.2648	3.3126	3.3296	2.9716	1.3927	0.8874	3.4118	1.3053	1.8154	1.7192	3.5477	4.042	0.9331	2.0499	3.0818	3.4358	3.4508	2.8361		308.013	0.3364	0.3399	0.3798	0.3585	0.3576	0.3424	0.3606	0.3952	0.3311
		310.013	2.309	1.7311	2.0549	2.999	3.015	2.25	2.0586	1.9332	2.6133	2.922	2.2437	2.6614	1.6156	3.1643	1.6014	3.5573	2.9686	2.7519	3.2321	3.2718	3.2944	2.9592	1.418	0.8901	3.3826	1.3297	1.8169	1.7252	3.5369	4.0356	0.9308	2.0663	3.1022	3.4091	3.4307	2.7932		310.013	0.3358	0.3384	0.3789	0.3584	0.3569	0.3424	0.3612	0.3945	0.3307
		312.013	2.3287	1.7301	2.0623	2.9848	3.0048	2.2475	2.0515	1.9272	2.6097	2.9137	2.2595	2.6576	1.6106	3.1702	1.595	3.5665	2.9615	2.73	3.2105	3.2492	3.3035	2.9601	1.4336	0.8962	3.3573	1.3567	1.8232	1.7333	3.5332	4.0392	0.9343	2.0821	3.1215	3.4382	3.4116	2.7801		312.013	0.3342	0.3359	0.3769	0.3564	0.3544	0.3396	0.3591	0.3896	0.3286
		314.013	2.3415	1.7317	2.0601	2.9823	3.0092	2.2345	2.0368	1.9198	2.6171	2.9026	2.274	2.6441	1.6059	3.1726	1.5863	3.5749	2.9582	2.715	3.1974	3.2148	3.3166	2.9771	1.4456	0.8987	3.3438	1.3812	1.8238	1.7424	3.5216	4.0496	0.937	2.0973	3.1737	3.4647	3.4409	2.7648		314.013	0.3339	0.3353	0.3758	0.3568	0.3531	0.3388	0.3588	0.3887	0.3291
		316.013	2.358	1.7208	2.041	2.9431	2.9703	2.2195	2.0199	1.9184	2.6006	2.8915	2.256	2.6263	1.6057	3.1614	1.5772	3.5461	2.9352	2.6745	3.1249	3.1614	3.2825	2.9448	1.4492	0.9018	3.2964	1.3957	1.8138	1.7451	3.4738	3.9937	0.9362	2.0988	3.105	3.4248	3.3812	2.7214		316.013	0.3332	0.3352	0.3758	0.3571	0.3533	0.3394	0.3595	0.3906	0.3295
		318.013	2.3766	1.7208	2.0393	2.9247	2.9742	2.2092	2.0063	1.917	2.5937	2.8892	2.2647	2.6234	1.6005	3.1602	1.5744	3.5489	2.9313	2.6467	3.1027	3.1333	3.28	2.9604	1.4544	0.9055	3.2915	1.4135	1.8055	1.7517	3.4515	3.9909	0.9357	2.1021	3.0979	3.4157	3.384	2.7226		318.013	0.3359	0.3368	0.3759	0.3582	0.3545	0.3419	0.3614	0.3915	0.3316
		320.013	2.3943	1.7277	2.0334	2.9087	2.9878	2.2108	2.0059	1.9134	2.5943	2.8979	2.2742	2.6364	1.6007	3.1825	1.5734	3.5742	2.9477	2.6479	3.0891	3.1248	3.2906	2.9627	1.4842	0.9088	3.3012	1.4358	1.799	1.7518	3.4284	3.9948	0.9335	2.1109	3.1656	3.449	3.4445	2.728		320.013	0.3345	0.3357	0.373	0.3562	0.3535	0.3404	0.3612	0.3877	0.3304
		322.013	2.3974	1.7094	2.0129	2.8591	2.9355	2.1922	1.9839	1.9006	2.5623	2.858	2.2505	2.6015	1.5846	3.1423	1.56	3.5323	2.9099	2.6074	3.0174	3.079	3.2582	2.9049	1.4801	0.9072	3.2446	1.4434	1.7741	1.7388	3.3649	3.9205	0.93	2.0929	3.0373	3.3892	3.357	2.6849		322.013	0.334	0.3353	0.3725	0.3561	0.353	0.3396	0.3612	0.3862	0.3305
		324.013	2.4221	1.7095	2.0145	2.8567	2.9551	2.1998	1.9818	1.909	2.5613	2.8806	2.2675	2.6193	1.5942	3.1557	1.5675	3.554	2.9353	2.6042	3.0189	3.0722	3.2767	2.9559	1.4936	0.9134	3.2627	1.4707	1.7695	1.7518	3.3389	3.9212	0.9307	2.106	3.1418	3.4287	3.4281	2.6945		324.013	0.3351	0.3355	0.3734	0.3576	0.3536	0.3413	0.3623	0.3878	0.3326
		326.013	2.4355	1.7097	2.0081	2.8198	2.9228	2.1864	1.9743	1.9053	2.5358	2.8673	2.2629	2.6105	1.5876	3.1453	1.5619	3.5404	2.9187	2.5861	2.9847	3.0485	3.2535	2.9195	1.5108	0.9136	3.2573	1.4871	1.7563	1.7464	3.3102	3.8814	0.9265	2.0963	3.0802	3.3953	3.371	2.6683		326.013	0.3333	0.3332	0.3706	0.3555	0.3509	0.3385	0.3601	0.3848	0.3297
		328.014	2.4411	1.7086	1.9992	2.7963	2.9128	2.1748	1.9676	1.9032	2.5222	2.8641	2.2562	2.598	1.5928	3.1209	1.5628	3.5303	2.9086	2.5892	2.9723	3.0433	3.252	2.8682	1.5246	0.917	3.252	1.5022	1.7483	1.7421	3.2969	3.8626	0.9283	2.0995	3.0763	3.3881	3.3493	2.6466		328.014	0.3365	0.3364	0.3727	0.3583	0.3533	0.3424	0.3637	0.3886	0.3332
		330.014	2.4644	1.7124	1.9942	2.7939	2.9286	2.1846	1.9665	1.9103	2.5148	2.873	2.2692	2.6203	1.5981	3.134	1.5718	3.5601	2.9314	2.599	2.9715	3.0519	3.2743	2.872	1.5325	0.9204	3.2775	1.5191	1.7415	1.7467	3.3262	3.8691	0.9254	2.1077	3.1933	3.4386	3.4512	2.6562		330.014	0.3361	0.3348	0.3709	0.3567	0.3531	0.341	0.3632	0.3876	0.3324
		332.014	2.459	1.695	1.9754	2.7577	2.8759	2.1603	1.9445	1.8969	2.485	2.7984	2.2355	2.5857	1.5751	3.0717	1.5585	3.5288	2.8989	2.5651	2.928	3.0092	3.2475	2.9272	1.5339	0.9163	3.2397	1.5171	1.72	1.73	3.2789	3.816	0.9195	2.0874	3.0756	3.4099	3.3502	2.6153		332.014	0.3355	0.3352	0.3701	0.3571	0.352	0.3414	0.3635	0.3864	0.333
		334.014	2.4756	1.7036	1.9773	2.7503	2.8848	2.1635	1.9461	1.9042	2.4821	2.8258	2.2424	2.5861	1.586	3.0766	1.5617	3.5468	2.9114	2.5685	2.935	3.0099	3.2662	2.9673	1.5377	0.9241	3.2545	1.5315	1.7142	1.7348	3.2813	3.8273	0.9192	2.0978	3.1497	3.4354	3.4037	2.6348		334.014	0.337	0.3362	0.3722	0.3588	0.3526	0.3418	0.3647	0.3871	0.3348
		336.014	2.4876	1.6955	1.9713	2.7404	2.873	2.1601	1.9406	1.895	2.4689	2.8366	2.239	2.587	1.5784	3.0609	1.5619	3.5349	2.9143	2.5596	2.9268	3.0041	3.2741	2.9704	1.5331	0.9233	3.2489	1.5369	1.7056	1.7316	3.2835	3.8166	0.9184	2.0963	3.1535	3.4541	3.4422	2.6381		336.014	0.3352	0.3338	0.37	0.3571	0.3503	0.339	0.3622	0.3835	0.3325
		338.014	2.4875	1.6922	1.9604	2.7221	2.854	2.1477	1.9278	1.8925	2.4541	2.8095	2.2205	2.5702	1.582	3.0262	1.5617	3.5191	2.8953	2.5378	2.8909	2.986	3.2561	2.9295	1.5253	0.9246	3.2288	1.5366	1.6909	1.7278	3.2552	3.7783	0.9158	2.0811	3.0624	3.4347	3.398	2.6019		338.014	0.3317	0.3295	0.3663	0.3536	0.3466	0.3352	0.3592	0.379	0.3288
		340.014	2.4893	1.6894	1.9538	2.7085	2.8393	2.146	1.9272	1.8895	2.4564	2.8083	2.2101	2.5652	1.5721	3.0046	1.5612	3.5193	2.8892	2.5391	2.8828	2.9827	3.2534	2.8533	1.5141	0.9266	3.2235	1.5407	1.6816	1.7243	3.2444	3.7716	0.9153	2.0789	3.0846	3.4389	3.3703	2.5944		340.014	0.3333	0.3309	0.3661	0.3551	0.3486	0.3368	0.3607	0.3822	0.3306
		342.014	2.5014	1.6959	1.9505	2.7026	2.8435	2.1437	1.9233	1.8926	2.4473	2.8204	2.2043	2.579	1.5764	3.0153	1.5633	3.5306	2.8946	2.5339	2.8757	2.9807	3.2734	2.8937	1.5016	0.9303	3.2353	1.5445	1.6703	1.7261	3.2486	3.7757	0.9164	2.0809	3.1566	3.4713	3.4091	2.6071		342.014	0.333	0.3305	0.3662	0.3547	0.3485	0.3365	0.3609	0.3818	0.3303
		344.014	2.5054	1.6953	1.9429	2.6886	2.8177	2.1326	1.9208	1.892	2.4344	2.8047	2.1813	2.558	1.5754	2.9793	1.5629	3.507	2.8858	2.532	2.8682	2.9653	3.2641	2.8862	1.5108	0.932	3.2256	1.5478	1.6586	1.7206	3.2376	3.751	0.9153	2.0748	3.0958	3.438	3.3648	2.586		344.014	0.3334	0.3309	0.3662	0.3548	0.3482	0.3378	0.3612	0.3826	0.3307
		346.014	2.5041	1.6811	1.9336	2.6664	2.7968	2.1225	1.9062	1.8787	2.4184	2.791	2.1633	2.5439	1.5703	2.9576	1.5546	3.4988	2.874	2.5162	2.8438	2.9495	3.2412	2.9003	1.5076	0.9335	3.2122	1.5479	1.6463	1.7126	3.2239	3.7231	0.9116	2.0596	3.0436	3.4186	3.3295	2.5696		346.014	0.3364	0.3331	0.3682	0.3574	0.3507	0.3404	0.363	0.3852	0.3333
		348.014	2.51	1.6858	1.9297	2.6678	2.798	2.1234	1.9056	1.8824	2.4161	2.7842	2.1565	2.5507	1.5685	2.9566	1.5601	3.5174	2.8759	2.5231	2.8424	2.9681	3.263	2.9333	1.5302	0.9398	3.2252	1.5538	1.6371	1.7161	3.2179	3.7334	0.913	2.066	3.114	3.4466	3.3833	2.5683		348.014	0.3364	0.3326	0.3678	0.3568	0.3495	0.3395	0.3626	0.3849	0.3329
		350.014	2.5191	1.6877	1.9285	2.6658	2.7911	2.1238	1.9045	1.8834	2.4191	2.7784	2.1495	2.5541	1.5712	2.9439	1.5599	3.5092	2.8791	2.5174	2.8312	2.9625	3.2749	2.9329	1.5144	0.9434	3.2307	1.5579	1.6333	1.7198	3.2149	3.723	0.9111	2.0598	3.1157	3.4688	3.3842	2.5719		350.014	0.3367	0.333	0.3679	0.3574	0.3495	0.339	0.3629	0.3833	0.3336
		352.014	2.5109	1.6763	1.9173	2.6516	2.7615	2.1087	1.893	1.8754	2.4058	2.7457	2.1163	2.5319	1.5629	2.9159	1.5544	3.4875	2.864	2.4963	2.8116	2.9395	3.2519	2.9486	1.5175	0.9412	3.2088	1.5495	1.619	1.7067	3.2023	3.7071	0.9115	2.0464	3.0248	3.438	3.3148	2.5547		352.014	0.3335	0.3304	0.3653	0.3551	0.347	0.3374	0.3605	0.3817	0.3312
		354.015	2.5273	1.6856	1.9152	2.6636	2.7835	2.1249	1.8959	1.8795	2.4115	2.7839	2.1324	2.5519	1.5746	2.9443	1.5642	3.5161	2.8864	2.5159	2.8205	2.969	3.2828	2.974	1.5212	0.9467	3.2385	1.5551	1.6103	1.7198	3.208	3.728	0.9076	2.0587	3.1829	3.5058	3.4405	2.5771		354.015	0.3327	0.3289	0.3637	0.3534	0.3464	0.337	0.3595	0.3805	0.3298
		356.015	2.5255	1.6814	1.9125	2.6366	2.7463	2.104	1.8858	1.8694	2.3896	2.7563	2.1029	2.5247	1.564	2.9047	1.558	3.473	2.8524	2.4913	2.7891	2.9363	3.2446	2.9457	1.5149	0.9459	3.2015	1.5475	1.5908	1.7046	3.1793	3.6958	0.9016	2.0299	3.0569	3.4592	3.3649	2.5399		356.015	0.3364	0.3318	0.3649	0.3556	0.3493	0.3406	0.3629	0.3837	0.3332
		358.015	2.5351	1.6903	1.9059	2.6456	2.7575	2.1156	1.8926	1.8764	2.3939	2.7668	2.1027	2.5394	1.5685	2.9121	1.5635	3.4902	2.8654	2.4977	2.7898	2.9591	3.2575	2.9538	1.5235	0.9491	3.2179	1.5507	1.5893	1.7129	3.1896	3.6996	0.8993	2.0335	3.1195	3.4752	3.3984	2.5521		358.015	0.3368	0.3334	0.3661	0.3563	0.3496	0.3418	0.3636	0.3837	0.3354
		360.015	2.5493	1.6946	1.914	2.6531	2.7543	2.1197	1.8913	1.8794	2.3944	2.7636	2.0889	2.54	1.5718	2.9138	1.5694	3.4963	2.8671	2.4872	2.7786	2.9504	3.2597	2.9706	1.542	0.9532	3.2065	1.5498	1.5849	1.7179	3.2019	3.696	0.9016	2.0366	3.124	3.5013	3.3973	2.5533		360.015	0.3362	0.3311	0.3646	0.3558	0.3482	0.3392	0.3617	0.3821	0.3344
		362.015	2.5382	1.6798	1.899	2.6285	2.7215	2.1053	1.8851	1.8663	2.3766	2.748	2.0714	2.5191	1.5649	2.8665	1.5624	3.4668	2.8393	2.4698	2.759	2.9286	3.2266	2.9523	1.5285	0.9489	3.1802	1.5357	1.5624	1.7068	3.1804	3.6656	0.8978	2.0072	3.001	3.4266	3.3073	2.5106		362.015	0.3379	0.3326	0.3658	0.3565	0.3492	0.3412	0.3633	0.3841	0.3354
		364.015	2.5468	1.684	1.9036	2.6317	2.7443	2.1134	1.8939	1.8757	2.3809	2.7619	2.0813	2.5324	1.572	2.8939	1.5666	3.4833	2.8658	2.4842	2.7675	2.945	3.266	2.9819	1.542	0.9546	3.2208	1.5364	1.5581	1.7188	3.1996	3.6989	0.8982	2.0211	3.0819	3.4806	3.3742	2.5282		364.015	0.3368	0.3313	0.3633	0.355	0.3483	0.3403	0.3624	0.3829	0.3344
		366.015	2.5505	1.6821	1.9018	2.6293	2.7322	2.113	1.8863	1.8749	2.3825	2.7577	2.0686	2.533	1.5741	2.8725	1.5707	3.4917	2.8632	2.48	2.7685	2.9466	3.2653	2.9915	1.536	0.9574	3.2036	1.5358	1.5519	1.7178	3.1968	3.6934	0.9013	2.0179	3.0855	3.4877	3.3997	2.5448		366.015	0.3342	0.3302	0.3621	0.3547	0.3465	0.3383	0.3602	0.3805	0.3331
		368.015	2.5563	1.6852	1.8968	2.6356	2.7609	2.1216	1.8915	1.8806	2.391	2.7738	2.0748	2.5432	1.5794	2.8903	1.576	3.5124	2.8758	2.4949	2.766	2.9669	3.2878	3.0211	1.5444	0.9632	3.2357	1.5392	1.5473	1.7325	3.2052	3.712	0.906	2.0235	3.1713	3.529	3.4496	2.5547		368.015	0.3358	0.3306	0.3622	0.3544	0.3468	0.3392	0.3615	0.3824	0.3339
		370.015	2.5329	1.6704	1.8838	2.6178	2.6962	2.0933	1.8763	1.8694	2.3632	2.7363	2.0456	2.5118	1.5615	2.8452	1.5601	3.4439	2.8403	2.4574	2.7229	2.9272	3.2412	2.9792	1.5333	0.9587	3.1916	1.5172	1.5284	1.7114	3.1793	3.6563	0.8985	2.0072	3.0291	3.4448	3.3277	2.4981		370.015	0.3357	0.3315	0.3619	0.3546	0.3473	0.3403	0.3612	0.3815	0.3344
		372.015	2.5508	1.675	1.8925	2.636	2.7168	2.1084	1.8825	1.8802	2.3756	2.7666	2.0503	2.5306	1.5736	2.8803	1.5699	3.4925	2.8672	2.472	2.7491	2.9501	3.2793	3.016	1.5377	0.9627	3.2291	1.523	1.5302	1.7232	3.1982	3.6974	0.9021	2.0161	3.1537	3.4952	3.441	2.5364		372.015	0.3382	0.3323	0.3629	0.3561	0.3473	0.341	0.3617	0.3822	0.3358
		374.015	2.5466	1.6739	1.8834	2.6203	2.7155	2.1024	1.8775	1.8721	2.3616	2.7381	2.0315	2.5186	1.571	2.8615	1.5642	3.4797	2.849	2.462	2.729	2.9344	3.2662	3.011	1.5346	0.9638	3.216	1.5174	1.5177	1.7181	3.1878	3.6728	0.9029	2.0053	3.0869	3.4658	3.3806	2.5045		374.015	0.3354	0.3307	0.3629	0.3561	0.3453	0.3388	0.3599	0.3802	0.334
		376.015	2.5398	1.671	1.8738	2.6162	2.686	2.0953	1.8779	1.8679	2.3609	2.7361	2.022	2.5141	1.5644	2.8498	1.564	3.4681	2.8361	2.4576	2.7171	2.9277	3.2623	2.9944	1.5328	0.9644	3.1916	1.5085	1.5122	1.7146	3.1767	3.6683	0.9021	1.9991	3.0897	3.4566	3.37	2.496		376.015	0.3339	0.3282	0.36	0.353	0.3437	0.3368	0.3577	0.3782	0.3314
		378.016	2.5426	1.6672	1.8706	2.6101	2.6893	2.0961	1.8723	1.8759	2.3551	2.7307	2.0163	2.5143	1.5675	2.8554	1.5637	3.4764	2.8428	2.4506	2.7083	2.9345	3.2598	3.001	1.5313	0.9683	3.1894	1.5028	1.5041	1.7168	3.1682	3.6599	0.9023	1.9995	3.0723	3.4737	3.3804	2.4996		378.016	0.338	0.3316	0.3629	0.3565	0.3463	0.3422	0.3614	0.3838	0.3362
		380.016	2.5409	1.6682	1.8671	2.6121	2.6736	2.0954	1.8766	1.8744	2.3485	2.7227	2.006	2.5197	1.5678	2.8424	1.5579	3.4536	2.8312	2.4378	2.6912	2.915	3.2541	2.9946	1.5255	0.9659	3.1863	1.4943	1.4976	1.7145	3.1642	3.6457	0.9011	1.9828	3.0474	3.4539	3.373	2.4837		380.016	0.3351	0.3291	0.3596	0.3541	0.3444	0.338	0.3578	0.3791	0.3322
		382.016	2.5582	1.6809	1.8776	2.6185	2.7045	2.1055	1.8839	1.8875	2.352	2.7507	2.0256	2.5382	1.5758	2.8702	1.5692	3.4925	2.8568	2.4596	2.711	2.9554	3.297	3.0345	1.5401	0.9725	3.2214	1.5041	1.492	1.7273	3.1892	3.6741	0.903	1.9984	3.1704	3.5164	3.4411	2.5077		382.016	0.3364	0.3294	0.3609	0.3552	0.3449	0.3398	0.3587	0.3802	0.3334
		384.016	2.5614	1.6789	1.8733	2.6185	2.6972	2.103	1.8774	1.8771	2.3639	2.7485	2.0121	2.5407	1.5796	2.8694	1.5671	3.494	2.8464	2.4514	2.7133	2.9425	3.2841	3.0352	1.5369	0.9731	3.2124	1.5022	1.4929	1.7253	3.1873	3.6771	0.906	1.9938	3.1151	3.4816	3.4063	2.4949		384.016	0.3394	0.3325	0.3631	0.358	0.3471	0.3433	0.3612	0.3836	0.3356
		386.016	2.5488	1.666	1.8658	2.606	2.6726	2.0947	1.8704	1.8762	2.3505	2.7207	1.998	2.5214	1.5684	2.8405	1.5624	3.4527	2.8244	2.4391	2.689	2.9235	3.2536	3.0184	1.5289	0.9728	3.1929	1.4901	1.4808	1.7188	3.1597	3.6458	0.9039	1.9799	3.038	3.4379	3.3386	2.4679		386.016	0.338	0.3312	0.3626	0.3579	0.3461	0.3424	0.3599	0.3832	0.3356
		388.016	2.5431	1.6682	1.8632	2.602	2.6538	2.0873	1.8685	1.8679	2.3395	2.7192	1.9935	2.5165	1.5637	2.8303	1.5561	3.4562	2.8273	2.438	2.6828	2.9237	3.2668	3.0177	1.5223	0.9751	3.1963	1.4817	1.4708	1.7177	3.1635	3.6503	0.9065	1.9764	3.0222	3.4366	3.3286	2.4571		388.016	0.3346	0.3278	0.3595	0.3547	0.342	0.3379	0.3563	0.3788	0.3317
		390.016	2.5373	1.6573	1.8473	2.5862	2.6458	2.0755	1.859	1.8664	2.3289	2.7097	1.9726	2.4926	1.5581	2.8193	1.5554	3.4497	2.8247	2.4265	2.6765	2.919	3.2598	3.0168	1.5307	0.9753	3.192	1.4758	1.4625	1.7118	3.1509	3.6375	0.9043	1.9701	3.0139	3.437	3.3315	2.4553		390.016	0.3388	0.3317	0.3627	0.3591	0.3461	0.3434	0.36	0.3836	0.3364
		392.016	2.5364	1.6604	1.8526	2.5943	2.6497	2.0836	1.8577	1.87	2.3237	2.7102	1.9845	2.5068	1.5592	2.8243	1.5546	3.4511	2.822	2.4271	2.6668	2.9193	3.2683	3.0268	1.5296	0.9787	3.211	1.4761	1.4567	1.7158	3.1496	3.64	0.9061	1.9724	3.0555	3.4294	3.347	2.4718		392.016	0.3361	0.3291	0.3594	0.3563	0.3438	0.3411	0.358	0.3799	0.333
		394.016	2.5358	1.6554	1.8496	2.5848	2.6352	2.0782	1.8628	1.8674	2.3194	2.6981	1.9718	2.5003	1.5618	2.8186	1.5493	3.439	2.8126	2.4243	2.6566	2.9151	3.2716	3.0183	1.5248	0.9786	3.2008	1.4712	1.4459	1.7145	3.1496	3.6263	0.9045	1.9685	3.0272	3.436	3.3395	2.4573		394.016	0.3379	0.3302	0.3591	0.3565	0.345	0.3413	0.3579	0.3807	0.3339
		396.016	2.5224	1.6535	1.8426	2.5816	2.6179	2.072	1.8553	1.8587	2.3136	2.6883	1.9591	2.4869	1.5543	2.8007	1.5451	3.4313	2.7971	2.4076	2.6424	2.8942	3.2389	3.0116	1.5207	0.981	3.1776	1.4639	1.4374	1.7109	3.1317	3.6075	0.9046	1.9557	2.9503	3.3923	3.2685	2.4412		396.016	0.3369	0.329	0.3589	0.3555	0.3431	0.3395	0.3577	0.3783	0.3334
		398.016	2.5284	1.6507	1.8378	2.5855	2.6155	2.0674	1.8541	1.864	2.3187	2.6934	1.9573	2.4856	1.557	2.79	1.5408	3.4267	2.7915	2.4016	2.6307	2.8989	3.2476	3.0112	1.5204	0.9773	3.1877	1.4634	1.4333	1.7042	3.1354	3.6084	0.9026	1.9581	2.9499	3.3827	3.2732	2.4368		398.016	0.3382	0.3311	0.3599	0.3573	0.3455	0.3426	0.3583	0.3812	0.335
		400.017	2.5343	1.6591	1.8412	2.5856	2.6288	2.074	1.8559	1.8703	2.3156	2.6968	1.962	2.4922	1.5655	2.8125	1.546	3.4401	2.8072	2.4126	2.6377	2.9146	3.2751	3.0399	1.5247	0.9836	3.206	1.4617	1.4337	1.7184	3.1452	3.6251	0.907	1.9685	2.9944	3.4004	3.3125	2.453		400.017	0.3373	0.3291	0.3584	0.3561	0.3437	0.3408	0.357	0.3794	0.3341
		402.017	2.5272	1.649	1.8406	2.5884	2.6246	2.0702	1.853	1.8735	2.3154	2.6891	1.9543	2.4893	1.5637	2.8025	1.5423	3.4237	2.7994	2.406	2.6344	2.9064	3.2599	3.0249	1.5221	0.9869	3.1885	1.4517	1.4272	1.7113	3.1394	3.621	0.9072	1.96	2.9837	3.3869	3.306	2.4497		402.017	0.3371	0.329	0.3577	0.3561	0.3431	0.3406	0.3565	0.3788	0.3334
		404.017	2.5309	1.654	1.8346	2.5855	2.6246	2.0793	1.8505	1.8692	2.3182	2.7022	1.9594	2.5028	1.5688	2.8178	1.5489	3.4476	2.8091	2.4147	2.6261	2.918	3.2697	3.0399	1.5218	0.9899	3.2032	1.4493	1.4248	1.7195	3.1509	3.6336	0.9095	1.9642	3.0099	3.3993	3.3283	2.4496		404.017	0.3358	0.3274	0.3558	0.355	0.3421	0.3401	0.3562	0.3786	0.3325
		406.017	2.5204	1.6529	1.8313	2.5874	2.6299	2.0755	1.8504	1.8738	2.3169	2.7017	1.9611	2.5014	1.5665	2.816	1.5446	3.4408	2.813	2.4097	2.6309	2.9235	3.2834	3.0435	1.524	0.9924	3.2195	1.4467	1.4179	1.7203	3.1452	3.6343	0.9075	1.9665	3.0271	3.3895	3.3349	2.4544		406.017	0.3354	0.3279	0.3561	0.3554	0.3418	0.3404	0.3559	0.3782	0.3329
		408.017	2.5192	1.6504	1.8297	2.59	2.629	2.0716	1.8543	1.8726	2.3114	2.7012	1.9522	2.4989	1.5651	2.8108	1.5401	3.4334	2.7999	2.4109	2.6256	2.9195	3.2809	3.0376	1.5209	0.9964	3.2117	1.4441	1.4167	1.7225	3.1434	3.626	0.9087	1.9604	2.9851	3.368	3.3036	2.4472		408.017	0.3361	0.328	0.3565	0.3554	0.3421	0.3404	0.3556	0.3768	0.3333
		410.017	2.5089	1.6475	1.8228	2.5748	2.6098	2.0658	1.8444	1.8701	2.3147	2.6938	1.9528	2.497	1.5623	2.8126	1.5386	3.4244	2.803	2.407	2.6208	2.9079	3.2822	3.0452	1.5186	0.9959	3.2248	1.4352	1.4093	1.7232	3.147	3.6367	0.9092	1.9598	3.0042	3.3772	3.3357	2.4403		410.017	0.3353	0.327	0.3562	0.3557	0.3411	0.3395	0.3546	0.3758	0.3326
		412.017	2.4895	1.6279	1.8049	2.5663	2.5828	2.0454	1.8344	1.8604	2.2972	2.6626	1.9222	2.4736	1.5511	2.77	1.5245	3.3852	2.7656	2.3808	2.5807	2.8794	3.2528	3.0086	1.5068	0.9944	3.1757	1.4171	1.395	1.7109	3.0996	3.5926	0.9038	1.932	2.8521	3.3124	3.2147	2.4215		412.017	0.3339	0.3271	0.3558	0.3561	0.3407	0.3389	0.3543	0.3758	0.332
		414.017	2.5034	1.633	1.8085	2.5783	2.6015	2.0517	1.8382	1.8661	2.2933	2.6836	1.9356	2.4847	1.5583	2.789	1.5286	3.3967	2.7769	2.3921	2.5873	2.8899	3.2868	3.0278	1.5098	0.9971	3.1908	1.4186	1.3929	1.7133	3.1171	3.6111	0.904	1.939	2.9151	3.327	3.2908	2.4419		414.017	0.3345	0.3268	0.356	0.3559	0.341	0.3395	0.3551	0.3769	0.3323
		416.017	2.494	1.6334	1.8027	2.5753	2.5823	2.0492	1.835	1.8604	2.2972	2.6796	1.9295	2.4851	1.5578	2.7818	1.5249	3.3926	2.7691	2.3768	2.5724	2.8725	3.2624	3.0064	1.5011	0.996	3.1718	1.4014	1.3819	1.7083	3.1054	3.5901	0.8969	1.9292	2.9227	3.3051	3.239	2.4325		416.017	0.3334	0.3257	0.3542	0.3552	0.3404	0.3384	0.353	0.3748	0.331
		418.017	2.5106	1.6432	1.8096	2.5913	2.6176	2.0677	1.8475	1.8778	2.306	2.7025	1.9425	2.503	1.5692	2.8068	1.5324	3.4152	2.7936	2.3997	2.589	2.9073	3.2986	3.0297	1.5065	1.0047	3.2037	1.4068	1.387	1.7237	3.1264	3.6165	0.9082	1.9424	2.9485	3.3276	3.3029	2.4488		418.017	0.3347	0.3268	0.3557	0.3567	0.3416	0.3395	0.3543	0.3763	0.3324
		420.017	2.5054	1.6392	1.8019	2.5903	2.6183	2.0622	1.8445	1.8738	2.31	2.7022	1.9471	2.4999	1.5698	2.818	1.5313	3.4156	2.7872	2.3998	2.5848	2.9136	3.3069	3.0333	1.5005	1.0023	3.2013	1.3968	1.3845	1.7265	3.1341	3.6221	0.9081	1.9416	2.9627	3.3275	3.2987	2.4431		420.017	0.331	0.3237	0.3527	0.3541	0.3395	0.3366	0.3522	0.3727	0.3294
		422.017	2.4983	1.6372	1.801	2.585	2.5974	2.0577	1.8419	1.873	2.301	2.6919	1.9357	2.4934	1.5654	2.7988	1.5253	3.4019	2.7795	2.3879	2.5745	2.893	3.2907	3.0269	1.4986	0.9873	3.1901	1.3885	1.3795	1.7252	3.126	3.6015	0.9062	1.9401	2.903	3.3093	3.2493	2.4281		422.017	0.3351	0.3273	0.3569	0.3581	0.3419	0.3409	0.3554	0.3778	0.3334
		424.017	2.4891	1.6245	1.7957	2.5722	2.5719	2.0434	1.8349	1.86	2.2772	2.6594	1.9196	2.4797	1.5538	2.7794	1.5143	3.3585	2.757	2.3737	2.5487	2.8611	3.2563	2.9924	1.4885	0.9832	3.1654	1.3757	1.3676	1.7114	3.1014	3.5733	0.9044	1.9197	2.8046	3.213	3.1861	2.4014		424.017	0.3354	0.3276	0.3565	0.3589	0.3418	0.3411	0.355	0.3773	0.3342
		426.018	2.4909	1.63	1.7936	2.5905	2.597	2.0555	1.8316	1.8655	2.2986	2.6898	1.9277	2.4966	1.5657	2.803	1.5215	3.4023	2.7873	2.3857	2.5574	2.8912	3.29	3.026	1.4918	1.0022	3.1877	1.3741	1.3633	1.7226	3.1292	3.6029	0.908	1.9307	2.9042	3.2812	3.2795	2.4316		426.018	0.3339	0.3255	0.3549	0.3571	0.3396	0.339	0.3531	0.3756	0.3321
		428.018	2.5039	1.6362	1.8007	2.6032	2.6109	2.0691	1.8413	1.874	2.3038	2.7001	1.9361	2.5053	1.5751	2.813	1.5275	3.4146	2.7952	2.3956	2.569	2.8976	3.2929	3.0417	1.486	0.9995	3.206	1.371	1.3633	1.7294	3.133	3.6268	0.9109	1.9347	2.9645	3.3232	3.3129	2.4504		428.018	0.3338	0.3255	0.3537	0.3575	0.3401	0.34	0.3536	0.3759	0.3324
		430.018	2.4883	1.6277	1.7911	2.5892	2.5895	2.0536	1.8346	1.8706	2.2875	2.6791	1.9226	2.4932	1.5725	2.7937	1.5186	3.3745	2.772	2.3769	2.5446	2.8742	3.2772	3.0159	1.476	1.0037	3.1788	1.3616	1.3519	1.7193	3.115	3.5939	0.9104	1.9206	2.8522	3.2474	3.2345	2.4279		430.018	0.3347	0.3265	0.3535	0.3571	0.3407	0.3411	0.3547	0.3766	0.333
		432.018	2.4893	1.6351	1.7871	2.5938	2.593	2.0629	1.8339	1.8753	2.299	2.6871	1.9221	2.4955	1.5808	2.7927	1.527	3.3861	2.7856	2.3736	2.5417	2.884	3.2748	3.0282	1.4795	1.0174	3.178	1.3653	1.3527	1.7277	3.1119	3.5919	0.9147	1.9252	2.8471	3.2301	3.2207	2.4148		432.018	0.3331	0.3252	0.3525	0.3569	0.34	0.3401	0.3533	0.3741	0.3322
		434.018	2.4873	1.6308	1.7899	2.5918	2.5928	2.0544	1.8357	1.869	2.2935	2.6849	1.9162	2.4895	1.5779	2.7901	1.5207	3.3721	2.7729	2.3721	2.5313	2.8786	3.2793	3.0195	1.4724	1.0126	3.1709	1.3579	1.3471	1.7263	3.0969	3.5933	0.9133	1.9189	2.8459	3.2264	3.2041	2.4164		434.018	0.3332	0.3249	0.3529	0.3571	0.3397	0.3398	0.3538	0.3746	0.3326
		436.018	2.4845	1.6255	1.7754	2.5943	2.594	2.0506	1.8331	1.8686	2.2918	2.685	1.9178	2.4914	1.5742	2.7952	1.5161	3.3749	2.7793	2.3768	2.5265	2.8783	3.2853	3.0163	1.4709	1.0104	3.1891	1.3527	1.3435	1.7259	3.1085	3.5955	0.9118	1.9123	2.8232	3.2054	3.2161	2.4127		436.018	0.3327	0.3239	0.3522	0.3567	0.3393	0.3389	0.3537	0.3736	0.3318
		438.018	2.4764	1.6242	1.7721	2.5802	2.5804	2.0407	1.8224	1.8749	2.2886	2.684	1.9101	2.4824	1.5745	2.7871	1.5112	3.3752	2.7714	2.374	2.5162	2.8825	3.2904	3.0218	1.4716	1.0189	3.1906	1.3515	1.3382	1.721	3.1079	3.5892	0.9149	1.9088	2.8052	3.2067	3.1895	2.409		438.018	0.3343	0.3257	0.3534	0.3579	0.3409	0.3415	0.3553	0.3763	0.3336
		440.018	2.4702	1.6235	1.7655	2.574	2.577	2.0421	1.8224	1.8722	2.2752	2.6808	1.9019	2.4805	1.5665	2.7834	1.5027	3.3558	2.7657	2.3614	2.5064	2.8716	3.2794	3.0191	1.4622	1.0178	3.1869	1.3447	1.3288	1.7208	3.1072	3.5889	0.9132	1.9085	2.8186	3.1961	3.2024	2.4084		440.018	0.3339	0.3262	0.3535	0.3578	0.3412	0.3407	0.3554	0.3768	0.3345
		442.018	2.6481	1.6272	1.7326	2.4775	2.5812	2.1317	1.8411	1.8908	2.1837	2.7078	1.8673	2.5342	1.5394	2.743	1.4691	3.6556	2.8819	2.5157	2.5897	2.9121	3.3817	3.1528	1.4705	1.0259	3.3698	1.547	1.2776	1.655	3.1642	3.6105	0.92	1.8736	2.9344	3.3968	3.3898	2.4545		442.018	0.3296	0.3197	0.3462	0.3618	0.3345	0.3389	0.3501	0.3721	0.3315
		444.018	2.716	1.6786	1.7598	2.5626	2.699	2.1728	1.8779	1.9409	2.2673	2.8119	1.9459	2.6132	1.5814	2.8274	1.5092	3.7732	2.9745	2.6559	2.6982	2.9972	3.5106	3.2495	1.5125	1.0488	3.488	1.7062	1.3005	1.6996	3.2536	3.7137	0.9312	1.9237	3.0582	3.5587	3.4972	2.5432		444.018	0.3316	0.3224	0.3478	0.3654	0.3377	0.3443	0.3535	0.3759	0.3336
		666.028
		668.028
		670.028
		672.028
		674.028
		676.028
		678.028
		680.028
		682.028
		684.028
		686.028
		688.029
		690.029
		692.029
		694.029
		696.029
		698.029
		700.029
		702.029
		704.029
		706.029
		708.029
		710.029
		712.029
		714.03
		716.03
		718.03
		720.03
		722.03
		724.03
		726.03
		728.03
		730.03
		732.03
		734.03
		736.03
		738.031
		740.031
		742.031
		744.031
		746.031
		748.031
		750.031
		752.031
		754.031
		756.031
		758.031
		760.032
		762.032
		764.032
		766.032
		768.032
		770.032
		772.032
		774.032
		776.032
		778.032
		780.032
		782.032
		784.033
		786.033
		788.033
		790.033
		792.033
		794.033
		796.033
		798.033
		800.033
		802.033
		804.033
		806.033
		808.034
		810.034
		812.034
		814.034
		816.034
		818.034
		820.034
		822.034
		824.034
		826.034
		828.034
		830.034
		832.034
		834.035
		836.035
		838.035
		840.035
		842.035
		844.035
		846.035
		848.035
		850.035
		852.035
		854.035
		856.035
		858.036
		860.036
		862.036
		864.036
		866.036
		868.036
		870.036
		872.036
		874.036
		876.036
		878.036
		880.037
		882.037
		884.037
		886.037
		888.037
		890.037
		892.037
		894.037
		896.037
		898.037
		900.037
		902.037
		904.038
		906.038
		908.038
		910.038
		912.038
		914.038
		916.038
		918.038
		920.038
		922.038
		924.038
		926.038
		928.038
		930.039
		932.039
		934.039
		936.039
		938.039
		940.039
		942.039
		944.039
		946.039
		948.039
		950.039
		952.039
		954.04
		956.04
		958.04
		960.04
		962.04
		964.04
		966.04
		968.04
		970.04
		972.04
		974.04
		976.04
		978.041
		980.041
		982.041
		984.041
		986.041
		988.041
		990.041
		992.041
		994.041
		996.041
		998.041
		1000.04
		1002.04
		1004.04
		1006.04
		1008.04
		1010.04
		1012.04
		1014.04
		1016.04
		1018.04
		1020.04
		1022.04
		1024.04
		1026.04
		1028.04
		1030.04
		1032.04
		1034.04
		1036.04
		1038.04
		1040.04
		1042.04
		1044.04
		1046.04
		1048.04
		1050.04
		1052.04
		1054.04
		1056.04
		1058.04
		1060.04
		1062.04
		1064.04
		1066.04
		1068.04
		1070.04
		1072.05
		1074.05
		1076.05
		1078.05
		1080.05
		1082.05
		1084.05
		1086.05
		1088.05
		1090.05
		1092.05
		1094.05
		1096.05
		1098.05
		1100.05
		1102.05
		1104.05
		1106.05
		1108.05
		1110.05
		1112.05
		1114.05
		1116.05
		1118.05
		1120.05
		1122.05
		1124.05
		1126.05
		1128.05
		1130.05
		1132.05
		1134.05
		1136.05
		1138.05
		1140.05
		1142.05
		1144.05
		1146.05
		1148.05
		1150.05
		1152.05
		1154.05
		1156.05
		1158.05
		1160.05
		1162.05
		1164.05
		1166.05
		1168.05
		1170.05
		1172.05
		1174.05
		1176.05
		1178.05
		1180.05
[truncated: 201 more columns]

## Sheet: Supplementary Figure 4
Supplementary Figure 4
	Supplementary Figure 4a
	Time (sec)	YFP																											STIM1YFP
	0	0.3631	0.3775	0.4234	0.3769	0.3426	0.3512	0.3329	0.3503	0.3642	0.3985	0.3417	0.3552	0.3303	0.3241	0.3318	0.3633	0.3822	0.3295	0.326	0.334	0.4032	0.3448	0.3726	0.4562	0.3735	0.3755		0.4069	0.3967	0.3756	0.3731	0.3917	0.4134	0.3398	0.3617	0.3644	0.3564	0.4452	0.5556	0.3556	0.3783	0.3861	0.4075	1.1274	0.4199	0.3571	0.4452	0.4102
	2	0.3598	0.3743	0.4189	0.3724	0.3389	0.3485	0.3305	0.3477	0.3612	0.3957	0.3397	0.3537	0.3277	0.3208	0.3292	0.3609	0.3786	0.3261	0.3238	0.3313	0.4005	0.3419	0.3697	0.4536	0.3707	0.3724		0.4049	0.3941	0.373	0.3695	0.3886	0.411	0.3371	0.3588	0.3614	0.3526	0.4428	0.5524	0.3524	0.3757	0.3833	0.4042	1.1184	0.4164	0.3543	0.4412	0.4081
	4	0.3616	0.3754	0.422	0.3745	0.3395	0.3498	0.3328	0.3495	0.3624	0.3969	0.3408	0.3553	0.329	0.3224	0.33	0.3612	0.3794	0.3279	0.3249	0.3326	0.4035	0.3429	0.371	0.4556	0.3724	0.3735		0.4067	0.3956	0.3744	0.3718	0.39	0.4163	0.3381	0.3598	0.3629	0.3532	0.4441	0.5557	0.3534	0.3779	0.3846	0.4055	1.1201	0.4184	0.3552	0.4405	0.4094
	6	0.3619	0.3755	0.4223	0.3748	0.3381	0.3492	0.3333	0.3498	0.3615	0.3966	0.3387	0.3546	0.3273	0.3212	0.3294	0.3604	0.378	0.3281	0.3245	0.3317	0.4049	0.3427	0.3712	0.4554	0.3728	0.3731		0.4077	0.3954	0.3755	0.3719	0.3891	0.4167	0.3384	0.3595	0.361	0.3514	0.4419	0.5519	0.3529	0.378	0.3842	0.4059	1.1195	0.4186	0.3541	0.4386	0.4097
	8	0.3626	0.3766	0.4234	0.3749	0.3378	0.3497	0.3359	0.3521	0.3626	0.3977	0.3398	0.3559	0.3281	0.3215	0.3301	0.3607	0.3784	0.3292	0.3255	0.3329	0.4056	0.343	0.372	0.4554	0.373	0.3734		0.4078	0.3958	0.3761	0.3729	0.389	0.4189	0.3393	0.3603	0.3612	0.3523	0.4447	0.5539	0.3533	0.3789	0.3845	0.4061	1.1213	0.4185	0.354	0.4406	0.4108
	10	0.3619	0.3766	0.4225	0.3739	0.3374	0.3495	0.3372	0.3515	0.3617	0.3988	0.34	0.3566	0.3284	0.3213	0.3293	0.3609	0.3786	0.33	0.3257	0.3332	0.405	0.343	0.3719	0.4543	0.3724	0.3728		0.4077	0.3961	0.3757	0.3727	0.3885	0.4186	0.3379	0.3601	0.3607	0.3513	0.4439	0.5547	0.3528	0.3788	0.3842	0.4061	1.1205	0.4183	0.3542	0.437	0.4098
	12	0.3636	0.378	0.4273	0.3783	0.3396	0.3517	0.3387	0.3543	0.365	0.4024	0.3429	0.3595	0.3322	0.3241	0.3318	0.3639	0.3824	0.3314	0.3265	0.3341	0.4075	0.3445	0.3725	0.4575	0.3748	0.3733		0.4098	0.3976	0.3769	0.3742	0.3905	0.4225	0.3398	0.3641	0.3623	0.354	0.4506	0.5655	0.3544	0.381	0.3866	0.4098	1.1386	0.42	0.3567	0.4427	0.4145
	14.001	0.3607	0.3746	0.4241	0.3743	0.337	0.3488	0.3361	0.3509	0.3624	0.3997	0.3403	0.3571	0.3289	0.3221	0.3288	0.3609	0.3791	0.3287	0.3242	0.3314	0.4057	0.3416	0.3696	0.4533	0.3719	0.3711		0.4067	0.3952	0.3737	0.3717	0.3868	0.4189	0.3367	0.361	0.3597	0.3508	0.4474	0.5603	0.3518	0.3781	0.3832	0.407	1.1252	0.4163	0.355	0.4354	0.4096
	16.0005	0.3615	0.3751	0.4255	0.3742	0.3368	0.3494	0.3346	0.3496	0.3623	0.3998	0.3387	0.3554	0.3272	0.3212	0.3287	0.3601	0.3773	0.3288	0.3241	0.3308	0.4077	0.3413	0.3704	0.4542	0.3731	0.3718		0.4082	0.3973	0.375	0.3738	0.388	0.42	0.336	0.3603	0.3593	0.3489	0.4432	0.5583	0.3521	0.379	0.3838	0.4064	1.1246	0.4159	0.3537	0.4319	0.4103
	18.0006	0.3601	0.3743	0.4232	0.3713	0.3363	0.348	0.3351	0.3496	0.3614	0.3978	0.3389	0.3546	0.3266	0.3209	0.3282	0.3601	0.3762	0.329	0.3241	0.3303	0.4048	0.3413	0.3702	0.4522	0.3712	0.3713		0.4069	0.3976	0.3742	0.3727	0.3871	0.4189	0.3362	0.3602	0.3588	0.3485	0.443	0.5585	0.3511	0.3773	0.3833	0.4043	1.1175	0.4143	0.3529	0.4311	0.4088
	20.0007	0.3625	0.377	0.4271	0.3762	0.339	0.3503	0.3376	0.3531	0.3645	0.401	0.3423	0.3575	0.3307	0.3227	0.3306	0.3629	0.3792	0.3306	0.3259	0.332	0.4073	0.3435	0.371	0.4569	0.3739	0.373		0.4091	0.3995	0.3754	0.375	0.3896	0.4218	0.3374	0.3634	0.3623	0.352	0.4474	0.5642	0.3539	0.3806	0.3855	0.4073	1.1276	0.417	0.356	0.4364	0.4129
	22.0008	0.36	0.3744	0.4212	0.372	0.3371	0.3489	0.3344	0.3505	0.363	0.3981	0.34	0.356	0.3282	0.3212	0.3282	0.3611	0.3771	0.3277	0.3242	0.3292	0.4043	0.3415	0.3693	0.4531	0.371	0.3705		0.4057	0.3963	0.3721	0.371	0.3868	0.4195	0.3349	0.36	0.3599	0.3491	0.4435	0.5616	0.3514	0.3775	0.3829	0.4034	1.1199	0.4141	0.3535	0.4311	0.4076
	24.0008	0.3631	0.3768	0.4264	0.3763	0.3386	0.3504	0.3365	0.353	0.3647	0.3996	0.3417	0.3571	0.3302	0.3222	0.3306	0.3628	0.3797	0.3309	0.3263	0.332	0.4078	0.3441	0.3719	0.4593	0.374	0.3722		0.4101	0.3996	0.3757	0.3744	0.3891	0.4244	0.3376	0.3635	0.3626	0.3521	0.4477	0.5661	0.354	0.3811	0.3864	0.4064	1.1312	0.4155	0.3554	0.4358	0.414
	26.0009	0.3605	0.3743	0.4208	0.3734	0.3376	0.349	0.3346	0.35	0.3624	0.3983	0.34	0.3566	0.3281	0.3209	0.329	0.3611	0.378	0.3281	0.3243	0.3305	0.4053	0.3426	0.3692	0.456	0.3722	0.3696		0.4081	0.3966	0.3732	0.3726	0.3872	0.4223	0.3351	0.36	0.3611	0.3495	0.4449	0.5619	0.3515	0.3783	0.3837	0.4035	1.1244	0.4136	0.3544	0.4314	0.4102
	28.001	0.3609	0.3733	0.4191	0.3724	0.3375	0.3488	0.3341	0.3491	0.3614	0.3966	0.339	0.3552	0.327	0.3204	0.3275	0.3599	0.3769	0.3291	0.3245	0.3302	0.4045	0.3418	0.3697	0.4545	0.3712	0.3695		0.408	0.3969	0.3732	0.3733	0.3877	0.4193	0.3353	0.3599	0.3598	0.3481	0.4438	0.5615	0.3518	0.378	0.382	0.4022	1.1204	0.4122	0.3538	0.4298	0.4098
	30.0011	0.3614	0.3751	0.4202	0.3743	0.338	0.3496	0.3344	0.3497	0.3616	0.3974	0.3396	0.3556	0.3273	0.3208	0.3281	0.3609	0.3777	0.3294	0.3245	0.3303	0.4048	0.342	0.3697	0.4547	0.3723	0.3698		0.407	0.3973	0.3735	0.3731	0.388	0.4186	0.3353	0.3595	0.3602	0.3479	0.4442	0.5645	0.352	0.3781	0.3819	0.403	1.1248	0.4125	0.3543	0.4311	0.4103
	32.0012	0.3604	0.3743	0.4178	0.3731	0.3372	0.3492	0.3336	0.3478	0.3606	0.3958	0.3383	0.3547	0.3265	0.3202	0.3269	0.3605	0.3763	0.3284	0.3234	0.3291	0.4031	0.3403	0.3686	0.4535	0.371	0.369		0.4071	0.3958	0.3724	0.372	0.3857	0.4161	0.334	0.3592	0.3591	0.3476	0.4423	0.5626	0.3522	0.3789	0.381	0.4022	1.1223	0.4123	0.3539	0.4301	0.4097
	34.0012	0.3603	0.3745	0.4184	0.3751	0.338	0.3497	0.3363	0.3489	0.3613	0.3965	0.3391	0.3554	0.3281	0.321	0.3277	0.3619	0.3784	0.3282	0.3239	0.3297	0.4031	0.3413	0.3691	0.4529	0.3723	0.3698		0.4073	0.3964	0.3728	0.3724	0.3862	0.4175	0.3345	0.3598	0.3596	0.3489	0.4465	0.5644	0.3517	0.379	0.3811	0.4027	1.1253	0.4126	0.3545	0.4327	0.4111
	36.0013	0.3594	0.3735	0.4178	0.3747	0.3367	0.3489	0.3359	0.3477	0.3601	0.3943	0.338	0.3533	0.3268	0.3197	0.3266	0.3588	0.3772	0.3271	0.3234	0.3288	0.404	0.3403	0.3683	0.4525	0.3723	0.3686		0.408	0.396	0.3723	0.3713	0.3856	0.4185	0.3342	0.359	0.3582	0.3476	0.4453	0.5637	0.3508	0.3788	0.3803	0.4017	1.1153	0.4121	0.3531	0.4322	0.4114
	38.0014	0.3606	0.3748	0.4184	0.3768	0.3386	0.3501	0.3376	0.349	0.3615	0.3965	0.3395	0.3546	0.328	0.3211	0.3278	0.3603	0.379	0.3283	0.3243	0.3305	0.4052	0.3415	0.3691	0.4541	0.3739	0.37		0.4084	0.3991	0.3733	0.3736	0.3863	0.4187	0.3352	0.3606	0.3596	0.3493	0.4457	0.5683	0.3524	0.3798	0.3816	0.4035	1.1223	0.4149	0.354	0.4333	0.4139
	40.0015	0.3614	0.3748	0.4171	0.3766	0.3392	0.351	0.3378	0.3486	0.3623	0.397	0.3401	0.3557	0.3288	0.3214	0.3279	0.3598	0.3798	0.3289	0.3251	0.3303	0.4048	0.3422	0.3695	0.4538	0.3736	0.3701		0.4083	0.3987	0.3736	0.3747	0.3877	0.4184	0.3355	0.3609	0.359	0.3497	0.446	0.5667	0.3526	0.3803	0.3818	0.4039	1.127	0.416	0.3543	0.4337	0.4145
	42.0016	0.4303	0.4691	0.5277	0.4294	0.3784	0.395	0.3634	0.4202	0.4334	0.4871	0.3717	0.4023	0.3745	0.3467	0.3472	0.4196	0.4377	0.3827	0.355	0.3738	0.466	0.3741	0.4328	0.551	0.4157	0.4421		0.4789	0.497	0.4285	0.4501	0.4616	0.4742	0.3872	0.4567	0.4152	0.4027	0.5653	0.6048	0.425	0.4844	0.4311	0.4895	1.3074	0.5127	0.4109	0.4738	0.4752
	44.0017	0.5451	0.6399	0.7122	0.5047	0.4376	0.4678	0.402	0.5166	0.5593	0.6593	0.4161	0.4783	0.4329	0.3809	0.3771	0.5121	0.5446	0.4562	0.4008	0.4292	0.5721	0.4182	0.5393	0.7301	0.4856	0.5637		0.6151	0.6919	0.5323	0.5916	0.5762	0.5469	0.4707	0.5913	0.5026	0.4831	0.7512	0.7425	0.5452	0.6651	0.5188	0.6245	1.7338	0.6728	0.499	0.531	0.5739
	46.0018	0.7609	0.9238	1.0282	0.6156	0.5325	0.5894	0.466	0.6673	0.7931	0.9683	0.486	0.6036	0.5226	0.4341	0.4304	0.6785	0.7136	0.569	0.4702	0.5144	0.7518	0.4939	0.7251	1.0692	0.6023	0.7805		0.8581	1.0408	0.7088	0.822	0.7703	0.6698	0.6135	0.7915	0.6626	0.6196	0.9929	0.9784	0.7508	0.9526	0.6706	0.8625	2.3004	0.946	0.6503	0.6302	0.731
	48.0018	1.0489	1.2525	1.4467	0.7337	0.6582	0.7589	0.5395	0.826	1.1233	1.3496	0.5647	0.7607	0.6244	0.4899	0.4898	0.907	0.9288	0.6996	0.5499	0.6147	0.9848	0.5943	0.9805	1.5485	0.7546	1.068		1.197	1.4494	0.9413	1.0934	1.0048	0.8231	0.7998	1.0272	0.8896	0.7978	1.2449	1.2414	1.0072	1.2776	0.8747	1.188	2.8321	1.2838	0.8389	0.7481	0.9339
	50.0019	1.326	1.5213	1.8382	0.8503	0.8012	0.9657	0.614	0.963	1.4583	1.6725	0.6464	0.9332	0.7324	0.545	0.563	1.1576	1.1298	0.8349	0.6332	0.7229	1.2293	0.7188	1.2561	2.0159	0.9288	1.3384		1.5386	1.7764	1.199	1.3321	1.2281	0.9915	1.0056	1.2793	1.1477	1.0064	1.53	1.4829	1.2404	1.5479	1.1043	1.527	3.235	1.5746	1.0397	0.878	1.1757
	52.002	1.5286	1.7045	2.1302	0.9518	0.9375	1.1629	0.6879	1.0664	1.7204	1.9093	0.725	1.0918	0.8307	0.6054	0.6336	1.3652	1.2968	0.9566	0.7118	0.8271	1.4229	0.8471	1.4817	2.34	1.0978	1.541		1.7969	2.0074	1.4164	1.5187	1.3866	1.1384	1.1876	1.5034	1.3725	1.2107	1.8107	1.689	1.413	1.7364	1.313	1.8035	3.5581	1.7807	1.2115	1.0068	1.3958
	54.0021	1.6423	1.8066	2.2798	1.0112	1.0394	1.3067	0.74	1.1213	1.8763	2.0369	0.7822	1.2	0.9014	0.6537	0.6855	1.4909	1.3976	1.038	0.77	0.907	1.5402	0.9558	1.6242	2.5281	1.2267	1.6639		1.9651	2.1552	1.5621	1.6351	1.4959	1.2331	1.3055	1.656	1.5232	1.3641	1.9922	1.7958	1.508	1.8295	1.4559	1.9693	3.69	1.8896	1.3228	1.0975	1.5523
	56.0022	1.7381	1.8923	2.4299	1.0742	1.1271	1.4185	0.7931	1.173	2.0083	2.1418	0.8352	1.2909	0.9681	0.6925	0.7408	1.5984	1.4717	1.1163	0.827	0.9839	1.6359	1.0553	1.7421	2.7116	1.345	1.7697		2.0987	2.3178	1.6894	1.7641	1.5789	1.3157	1.4118	1.7911	1.6496	1.5002	2.1505	1.894	1.5884	1.921	1.578	2.1126	3.8613	1.994	1.4198	1.1948	1.6844
	58.0022	1.7994	1.9435	2.5075	1.1183	1.1909	1.492	0.839	1.2112	2.0964	2.2131	0.8793	1.3579	1.0218	0.7317	0.7807	1.671	1.5238	1.1764	0.873	1.045	1.692	1.1358	1.8213	2.8587	1.4259	1.8451		2.1771	2.4746	1.7727	1.8981	1.633	1.3814	1.4826	1.8915	1.7369	1.6112	2.2305	1.9505	1.6401	1.9722	1.6614	2.2049	3.9262	2.0596	1.4838	1.2769	1.7715
	60.0023	1.8489	1.9929	2.5785	1.1634	1.2445	1.5482	0.8812	1.2391	2.1752	2.2629	0.921	1.4112	1.0711	0.7624	0.8292	1.7289	1.5645	1.2244	0.9106	1.0963	1.7382	1.203	1.878	3.0286	1.4955	1.9101		2.2403	2.6075	1.8336	2.0288	1.6738	1.428	1.5389	1.9539	1.8068	1.7039	2.2621	1.9666	1.6849	2.0153	1.7333	2.2764	3.9219	2.1155	1.5389	1.353	1.8502
	62.0024	1.8813	2.0297	2.634	1.1896	1.2816	1.5829	0.9095	1.255	2.2455	2.3023	0.9494	1.4472	1.1076	0.7921	0.8652	1.7776	1.5939	1.2505	0.9354	1.1311	1.7659	1.252	1.9121	3.2214	1.5429	1.9599		2.2808	2.6889	1.8781	2.1461	1.6886	1.4609	1.5754	1.9945	1.849	1.7713	2.266	1.9385	1.7133	2.0452	1.785	2.3356	3.9089	2.1519	1.5733	1.4015	1.8931
	64.0025	1.8851	2.0434	2.642	1.2113	1.3012	1.5931	0.9343	1.262	2.2886	2.2931	0.9712	1.4643	1.1334	0.8118	0.8862	1.8025	1.5892	1.2704	0.9569	1.1574	1.7715	1.2851	1.9278	3.3802	1.57	1.9828		2.2804	2.7103	1.9006	2.2256	1.693	1.4787	1.598	1.9995	1.8611	1.8187	2.2221	1.8633	1.7254	2.0512	1.8148	2.348	3.7913	2.1658	1.5889	1.4395	1.9157
	66.0026	1.9026	2.0725	2.7098	1.2427	1.3251	1.6114	0.9609	1.2774	2.3603	2.3131	0.9955	1.4897	1.1671	0.8329	0.917	1.8389	1.6166	1.2984	0.9791	1.1878	1.7937	1.326	1.9582	3.6129	1.6095	2.0275		2.3164	2.7496	1.9386	2.2998	1.7089	1.504	1.6339	2.0266	1.8959	1.8782	2.2124	1.798	1.7547	2.0813	1.8584	2.3982	3.7687	2.1948	1.6094	1.4974	1.9608
	68.0027	1.892	2.0612	2.7081	1.2514	1.3317	1.5988	0.9741	1.2721	2.3848	2.2743	1.0047	1.4913	1.1802	0.8447	0.9311	1.8506	1.6012	1.3044	0.9914	1.2006	1.7856	1.3438	1.9533	3.6998	1.6206	2.0327		2.3019	2.7304	1.9475	2.3169	1.6872	1.5031	1.6414	1.9982	1.8916	1.8976	2.1388	1.6769	1.757	2.0831	1.8735	2.3878	3.6542	2.1822	1.6051	1.5146	1.9786
	70.0028	1.8867	2.0666	2.709	1.2709	1.3454	1.5999	0.9934	1.2731	2.4102	2.2405	1.02	1.5006	1.2	0.8618	0.9508	1.8727	1.612	1.3168	1.0059	1.2159	1.7845	1.3696	1.9585	3.7634	1.6362	2.0422		2.304	2.7259	1.9709	2.3424	1.6852	1.5133	1.6576	1.992	1.8992	1.9285	2.0857	1.5663	1.773	2.0985	1.9059	2.3911	3.5716	2.1865	1.6109	1.5356	1.9871
	72.0028	1.876	2.0644	2.7179	1.2901	1.3558	1.592	1.0111	1.2794	2.4425	2.209	1.038	1.5124	1.2227	0.877	0.9714	1.8969	1.631	1.3259	1.0206	1.2319	1.787	1.3924	1.9632	3.8425	1.6439	2.0476		2.3176	2.7174	1.9932	2.3521	1.6692	1.5238	1.6796	1.9912	1.9097	1.9803	2.0472	1.4725	1.7898	2.1229	1.9429	2.3999	3.5505	2.1844	1.6168	1.5724	2.0097
	74.0029	1.8479	2.0318	2.6866	1.2954	1.3545	1.5696	1.0217	1.2705	2.4209	2.1392	1.041	1.5028	1.2284	0.8856	0.9801	1.8985	1.6135	1.3291	1.0302	1.2413	1.7726	1.4067	1.9507	3.8408	1.6469	2.0259		2.323	2.6959	2.0149	2.3308	1.6451	1.5256	1.6904	1.9628	1.8924	1.9974	1.9652	1.3771	1.7896	2.1307	1.9667	2.3747	3.4778	2.1609	1.602	1.5741	2.0068
	76.003	1.8171	2	2.6469	1.3023	1.3557	1.5502	1.03	1.2609	2.4163	2.0782	1.0515	1.5024	1.2437	0.8973	0.9959	1.903	1.606	1.3248	1.0358	1.2431	1.7587	1.4129	1.9318	3.8322	1.6423	2.0013		2.3223	2.6827	2.0248	2.288	1.6165	1.5209	1.6977	1.9405	1.8848	2.0354	1.9063	1.3037	1.7921	2.1473	2.004	2.3635	3.4408	2.1422	1.599	1.5868	2.007
	78.0031	1.7729	1.9549	2.6095	1.3051	1.3489	1.5193	1.0351	1.2483	2.3897	2.0037	1.0521	1.494	1.2494	0.9032	1.0014	1.8955	1.5865	1.3206	1.0369	1.2441	1.7372	1.4191	1.9035	3.8304	1.6311	1.9583		2.3351	2.6667	2.0474	2.2484	1.5809	1.5123	1.7065	1.9173	1.8661	2.076	1.8328	1.2432	1.7896	2.1618	2.0384	2.338	3.4132	2.1065	1.5807	1.5839	2.0154
	80.0032	1.7129	1.8827	2.5306	1.2867	1.3253	1.4777	1.0245	1.2134	2.3186	1.9028	1.0399	1.464	1.2352	0.8986	0.9927	1.8586	1.5388	1.2966	1.0287	1.2302	1.6986	1.4046	1.8539	3.7387	1.604	1.894		2.321	2.6265	2.0498	2.1773	1.528	1.4873	1.6925	1.8579	1.818	2.0751	1.7186	1.1758	1.7637	2.148	2.0575	2.2763	3.3065	2.052	1.5478	1.5471	1.9885
	82.0032	1.6649	1.8266	2.4553	1.2842	1.3172	1.4482	1.0283	1.1956	2.2716	1.8229	1.0414	1.4527	1.2381	0.9038	0.9981	1.8353	1.5114	1.2853	1.0285	1.226	1.6716	1.4049	1.8158	3.6726	1.5865	1.8381		2.3197	2.5987	2.0684	2.1283	1.4893	1.4781	1.7016	1.8285	1.7942	2.1119	1.6394	1.1468	1.7596	2.1564	2.0983	2.2357	3.2575	2.0145	1.5304	1.5392	1.9695
	84.0033	1.6075	1.7593	2.3689	1.2772	1.3032	1.4078	1.0262	1.1768	2.21	1.7367	1.0376	1.4288	1.2342	0.9039	0.9982	1.7997	1.4804	1.2683	1.0272	1.2203	1.636	1.3991	1.7695	3.6015	1.5601	1.7781		2.3202	2.5778	2.0846	2.0664	1.4527	1.4685	1.7054	1.7902	1.7577	2.1514	1.556	1.1291	1.7433	2.1517	2.1357	2.1936	3.1869	1.9559	1.5083	1.5275	1.9499
	86.0034	1.5589	1.7063	2.3102	1.2812	1.2957	1.3792	1.0295	1.1611	2.1632	1.6704	1.0402	1.4228	1.2428	0.9121	1.0032	1.7814	1.4606	1.2601	1.0266	1.2161	1.6143	1.3999	1.7317	3.5716	1.5462	1.727		2.341	2.5702	2.1138	2.0146	1.4212	1.4642	1.7268	1.7751	1.7439	2.2257	1.4957	1.1371	1.742	2.1765	2.2058	2.1747	3.1782	1.9217	1.4974	1.5351	1.9476
	88.0035	1.5046	1.6425	2.2465	1.2767	1.2781	1.3385	1.0251	1.1395	2.0941	1.5935	1.0335	1.399	1.2373	0.9087	0.9996	1.7391	1.4305	1.2483	1.0245	1.2084	1.5847	1.3917	1.6874	3.504	1.5272	1.6681		2.3469	2.5621	2.1364	1.9579	1.3852	1.4543	1.7403	1.7389	1.7119	2.2721	1.4232	1.1389	1.724	2.1787	2.2616	2.1358	3.1251	1.8633	1.4723	1.5234	1.9493
	90.0036	1.4443	1.5797	2.1751	1.2737	1.2583	1.2977	1.0204	1.1147	2.0229	1.5148	1.0261	1.376	1.2284	0.9086	0.997	1.6923	1.3941	1.2349	1.0197	1.1998	1.5478	1.3788	1.6368	3.4369	1.505	1.6019		2.3496	2.5462	2.1526	1.8952	1.3456	1.4427	1.7551	1.7076	1.6846	2.3278	1.3566	1.1512	1.7031	2.1777	2.3181	2.0905	3.0791	1.805	1.4459	1.5102	1.9428
	92.0037	1.3929	1.5151	2.0889	1.2618	1.2412	1.2599	1.0147	1.0901	1.9478	1.4416	1.0178	1.3509	1.2191	0.9066	0.9915	1.6439	1.3566	1.2188	1.016	1.1901	1.5131	1.3674	1.5886	3.351	1.4799	1.5364		2.3453	2.5239	2.1758	1.8328	1.3133	1.4304	1.7683	1.6701	1.6532	2.3827	1.2949	1.1621	1.684	2.1688	2.3789	2.0482	3.0154	1.7428	1.4198	1.4867	1.9208
	94.0037	1.3353	1.4545	2.026	1.2575	1.2245	1.2239	1.0092	1.0669	1.8888	1.3795	1.0126	1.3314	1.2209	0.9084	0.9929	1.6076	1.3281	1.2	1.0072	1.1803	1.4774	1.3534	1.5386	3.2909	1.4557	1.4756		2.3382	2.5081	2.1988	1.7671	1.2798	1.4209	1.7888	1.6461	1.6303	2.4663	1.2486	1.1842	1.6687	2.1695	2.4544	2.0202	3.0002	1.6863	1.3986	1.4923	1.912
	96.0038	1.2809	1.397	1.9453	1.2488	1.2067	1.1893	1.003	1.0427	1.8197	1.3176	1.0076	1.3137	1.2172	0.9084	0.9865	1.5601	1.2952	1.1803	1.0028	1.1693	1.4407	1.3376	1.4857	3.1964	1.4292	1.4152		2.3335	2.477	2.2078	1.7018	1.2477	1.4113	1.8077	1.6151	1.6046	2.5296	1.2097	1.2063	1.6486	2.16	2.5272	1.9784	2.9604	1.6295	1.3754	1.4844	1.893
	98.0039	1.2273	1.3413	1.8768	1.2437	1.185	1.1502	0.9956	1.0198	1.7524	1.257	0.9978	1.2899	1.2114	0.9067	0.9833	1.5113	1.2608	1.1654	0.9956	1.1574	1.4057	1.3195	1.4333	3.1138	1.4022	1.354		2.3175	2.4509	2.2217	1.6363	1.219	1.4009	1.831	1.5865	1.5798	2.6058	1.1754	1.231	1.6246	2.1548	2.6007	1.9459	2.9249	1.5693	1.348	1.4778	1.8764
	100.004	1.1704	1.2747	1.7871	1.2239	1.1576	1.1087	0.9817	0.9882	1.6724	1.1925	0.981	1.2544	1.1929	0.8988	0.9687	1.451	1.2198	1.139	0.9836	1.1384	1.3606	1.2917	1.3735	2.99	1.3671	1.2866		2.2833	2.3981	2.2194	1.568	1.1845	1.3806	1.833	1.5398	1.5399	2.6379	1.1311	1.2398	1.5879	2.1191	2.657	1.8915	2.8566	1.4987	1.3121	1.4472	1.8446
	102.004	1.1215	1.2202	1.7179	1.2123	1.1381	1.0746	0.971	0.9612	1.6048	1.1431	0.972	1.2312	1.1847	0.897	0.9645	1.4033	1.1905	1.1178	0.9739	1.1228	1.3224	1.2698	1.323	2.9062	1.3395	1.2328		2.2601	2.3651	2.2226	1.5029	1.1566	1.3655	1.8509	1.5041	1.514	2.6862	1.0971	1.2535	1.5587	2.0972	2.7215	1.8537	2.8177	1.4451	1.2878	1.4366	1.8288
	104.004	1.0694	1.1655	1.6375	1.1911	1.113	1.0368	0.9572	0.9342	1.5322	1.0886	0.9573	1.1981	1.1647	0.89	0.9529	1.3501	1.1515	1.0957	0.9624	1.1046	1.2766	1.2425	1.2702	2.7839	1.304	1.1743		2.2159	2.3058	2.2064	1.4387	1.1301	1.3494	1.8576	1.4624	1.4788	2.7125	1.0671	1.2601	1.5241	2.0613	2.7622	1.8034	2.7504	1.3798	1.2549	1.4123	1.7983
	106.004	1.0349	1.1279	1.5908	1.1927	1.1027	1.0139	0.9573	0.9196	1.4875	1.0568	0.9581	1.1883	1.1708	0.8953	0.9565	1.3181	1.1329	1.0824	0.9601	1.0978	1.2516	1.2302	1.2318	2.7111	1.2856	1.1331		2.2034	2.2787	2.2221	1.3888	1.1176	1.3513	1.8969	1.444	1.4731	2.7992	1.0584	1.2906	1.5091	2.0569	2.8514	1.7887	2.7636	1.3427	1.2418	1.4228	1.7908
	108.004	0.9843	1.072	1.5056	1.1616	1.0713	0.9765	0.9347	0.8833	1.4179	1.005	0.9358	1.1509	1.1459	0.8838	0.9387	1.26	1.089	1.049	0.9403	1.0704	1.2034	1.1942	1.1746	2.5726	1.2424	1.0741		2.1357	2.2019	2.1848	1.3212	1.0851	1.3233	1.8895	1.3927	1.4336	2.7848	1.0189	1.2795	1.4644	2.0014	2.8637	1.7332	2.692	1.2811	1.2045	1.382	1.7377
	110.004	0.9419	1.0255	1.4444	1.1474	1.0445	0.9408	0.9208	0.8585	1.352	0.9618	0.9187	1.1195	1.1285	0.872	0.9245	1.2081	1.0544	1.0293	0.9289	1.0528	1.1635	1.1644	1.1273	2.4851	1.2147	1.0252		2.0988	2.1558	2.1712	1.2695	1.0621	1.3059	1.9017	1.3518	1.4009	2.7899	0.9967	1.282	1.428	1.9613	2.8894	1.6902	2.6421	1.2278	1.171	1.3682	1.7201
	112.004	0.9092	0.9885	1.392	1.1357	1.0257	0.9152	0.9103	0.8395	1.3009	0.929	0.9102	1.0963	1.1163	0.869	0.9171	1.1697	1.0276	1.01	0.919	1.0394	1.1317	1.1414	1.0888	2.392	1.1916	0.9859		2.0592	2.1113	2.1552	1.2255	1.0436	1.2931	1.9112	1.3209	1.3799	2.8017	0.9789	1.2865	1.3988	1.9278	2.9213	1.656	2.6229	1.1871	1.1479	1.3571	1.6938
	114.005	0.8776	0.9537	1.3428	1.1253	1.0071	0.8898	0.8995	0.819	1.2525	0.8975	0.8988	1.0739	1.1058	0.8639	0.9086	1.1304	1.0025	0.9922	0.9109	1.0258	1.1009	1.119	1.0509	2.3053	1.1674	0.9487		2.0194	2.0633	2.1415	1.1822	1.0294	1.28	1.9237	1.2887	1.3562	2.8051	0.9611	1.2909	1.3701	1.8977	2.9448	1.6256	2.5884	1.1474	1.1241	1.3436	1.672
	116.005	0.8452	0.9172	1.293	1.1081	0.9847	0.8636	0.8857	0.7975	1.2041	0.8658	0.8855	1.0463	1.0913	0.857	0.901	1.0903	0.9775	0.971	0.8978	1.0078	1.0645	1.0921	1.0126	2.2162	1.1382	0.9109		1.9746	2.0113	2.1173	1.1371	1.0088	1.2647	1.9346	1.254	1.3301	2.8099	0.9412	1.2893	1.3366	1.8597	2.9634	1.5941	2.5682	1.1053	1.0982	1.3307	1.6417
	118.005	0.8118	0.8801	1.2296	1.0804	0.9585	0.8351	0.8666	0.7706	1.1499	0.8313	0.8668	1.0157	1.0651	0.8455	0.8822	1.0455	0.944	0.9434	0.8808	0.9842	1.027	1.0599	0.9711	2.0939	1.102	0.8722		1.9014	1.9289	2.0687	1.0891	0.9863	1.2389	1.9146	1.2083	1.2931	2.7362	0.9131	1.2683	1.2951	1.7948	2.9196	1.5409	2.4959	1.0615	1.0672	1.2934	1.5876
	120.005	0.7809	0.8475	1.1869	1.0652	0.9363	0.8092	0.852	0.7525	1.1041	0.8039	0.854	0.9893	1.0515	0.8368	0.8714	1.0091	0.9201	0.9219	0.8657	0.9627	0.9929	1.0305	0.9331	2.004	1.0732	0.837		1.842	1.8717	2.0232	1.0474	0.9655	1.218	1.9084	1.1762	1.2667	2.7151	0.8993	1.2665	1.2587	1.7473	2.9046	1.5082	2.4722	1.0235	1.0402	1.2892	1.5516
	122.005	0.762	0.8264	1.1494	1.0564	0.9227	0.7934	0.8474	0.7398	1.0722	0.785	0.8463	0.9735	1.0422	0.835	0.8665	0.9818	0.9038	0.9096	0.862	0.9559	0.9727	1.0142	0.91	1.9293	1.0566	0.814		1.8066	1.8305	2.0008	1.0213	0.9554	1.2083	1.9207	1.1518	1.2537	2.6851	0.8879	1.2657	1.2352	1.7169	2.9095	1.4805	2.4528	0.9969	1.0233	1.2768	1.5313
	124.005	0.7383	0.7988	1.1128	1.0431	0.9028	0.7718	0.8326	0.7211	1.0341	0.761	0.8339	0.9503	1.0271	0.8272	0.8528	0.9492	0.8825	0.893	0.8491	0.9398	0.9434	0.988	0.8809	1.8529	1.0338	0.7862		1.7623	1.7842	1.9683	0.9904	0.9404	1.1919	1.9232	1.1208	1.2277	2.6588	0.8705	1.2566	1.2038	1.6773	2.9032	1.4517	2.4361	0.9674	0.9985	1.2683	1.5039
	126.005	0.7181	0.7756	1.0791	1.029	0.8858	0.7539	0.8222	0.7063	0.9993	0.7415	0.8222	0.9294	1.0133	0.8194	0.8423	0.9205	0.8578	0.8781	0.8401	0.9266	0.9187	0.9667	0.8562	1.7832	1.0129	0.7626		1.7204	1.7407	1.9401	0.9639	0.9293	1.1781	1.9285	1.0946	1.2083	2.6348	0.86	1.2545	1.1779	1.6368	2.8993	1.4243	2.4229	0.9392	0.9783	1.2575	1.4815
	128.005	0.697	0.7526	1.0404	1.0072	0.8654	0.7348	0.8068	0.6891	0.9637	0.7197	0.8084	0.9076	0.9923	0.8109	0.8313	0.8921	0.8359	0.8561	0.8269	0.9075	0.8909	0.9392	0.8282	1.6995	0.9858	0.7376		1.6615	1.681	1.8837	0.9314	0.9131	1.1548	1.9013	1.0603	1.1817	2.5514	0.8403	1.2324	1.1438	1.5853	2.8467	1.3862	2.3746	0.9112	0.9553	1.2251	1.4373
	130.005	0.6823	0.7351	1.018	1.0022	0.853	0.7201	0.8008	0.6784	0.938	0.705	0.8007	0.8912	0.9832	0.8066	0.8256	0.87	0.8216	0.8468	0.8203	0.8982	0.8726	0.9223	0.8088	1.6452	0.9723	0.72		1.6332	1.6499	1.8611	0.9114	0.9078	1.1476	1.9107	1.0415	1.1655	2.5377	0.8336	1.2332	1.1222	1.5597	2.8463	1.3673	2.3783	0.8904	0.9388	1.2277	1.4245
	132.005	0.6636	0.7152	0.9881	0.9903	0.8361	0.7032	0.7896	0.6647	0.9108	0.6878	0.7903	0.8759	0.9725	0.8008	0.817	0.8476	0.8048	0.8313	0.809	0.8833	0.8495	0.9025	0.785	1.5859	0.9516	0.6989		1.5929	1.6096	1.8226	0.8853	0.8946	1.1305	1.9051	1.0162	1.1476	2.5071	0.8229	1.23	1.096	1.5201	2.8384	1.343	2.379	0.8689	0.9197	1.2191	1.3945
	134.005	0.6473	0.698	0.9596	0.9732	0.822	0.6895	0.78	0.6512	0.8863	0.6743	0.7816	0.861	0.9602	0.7967	0.8091	0.8271	0.7918	0.8121	0.797	0.8673	0.8296	0.8825	0.7629	1.5194	0.9302	0.6805		1.539	1.5563	1.7693	0.8584	0.8812	1.1115	1.8807	0.99	1.1269	2.4404	0.8099	1.2229	1.0696	1.4808	2.8026	1.3155	2.352	0.85	0.9046	1.2048	1.3629
	136.006	0.63	0.6786	0.9315	0.9556	0.8031	0.673	0.7659	0.6359	0.8568	0.6558	0.7671	0.8391	0.9421	0.785	0.7946	0.8034	0.7716	0.7952	0.7851	0.8501	0.806	0.8588	0.7403	1.4607	0.9088	0.6609		1.4981	1.5179	1.7271	0.8354	0.8679	1.0929	1.8626	0.9634	1.1018	2.3818	0.7925	1.2049	1.0411	1.4384	2.7681	1.2833	2.3258	0.8256	0.8832	1.1847	1.3346
	138.006	0.6167	0.6633	0.9089	0.9444	0.7891	0.6602	0.7561	0.6253	0.8335	0.6419	0.7567	0.8216	0.9283	0.7787	0.7875	0.7831	0.7587	0.783	0.7751	0.838	0.7892	0.8419	0.7238	1.407	0.89	0.6457		1.4623	1.4834	1.6883	0.8183	0.8562	1.0766	1.8449	0.9419	1.0819	2.3212	0.7798	1.1957	1.0183	1.4048	2.7359	1.2609	2.315	0.8102	0.8654	1.1729	1.3072
	140.006	0.6046	0.65	0.8901	0.937	0.7767	0.6486	0.7485	0.6178	0.8155	0.6317	0.7512	0.8108	0.9209	0.7733	0.7798	0.7683	0.7479	0.7726	0.7684	0.8287	0.7734	0.8271	0.7083	1.3609	0.8764	0.6311		1.4301	1.4528	1.6518	0.8004	0.8488	1.0645	1.8395	0.9246	1.0692	2.2842	0.776	1.196	0.9985	1.3753	2.7218	1.2434	2.3205	0.7943	0.852	1.1761	1.2879
	142.006	0.5914	0.6351	0.8693	0.9257	0.7607	0.6356	0.7365	0.6054	0.7918	0.6175	0.7379	0.7928	0.9051	0.7643	0.7688	0.7476	0.7325	0.7587	0.7556	0.8142	0.7545	0.808	0.6904	1.3199	0.8599	0.616		1.4003	1.4182	1.6104	0.7838	0.8361	1.047	1.8133	0.9007	1.0466	2.2202	0.7612	1.1821	0.9749	1.341	2.6914	1.2201	2.3066	0.7761	0.8342	1.1589	1.2697
	144.006	0.5789	0.619	0.844	0.9043	0.7448	0.6222	0.723	0.5925	0.7685	0.603	0.7243	0.7724	0.8859	0.7538	0.7552	0.7281	0.7141	0.7424	0.7434	0.7977	0.7364	0.7882	0.6731	1.269	0.8377	0.6006		1.3584	1.3817	1.5645	0.7646	0.8235	1.0261	1.7806	0.8759	1.0237	2.1322	0.7421	1.159	0.9506	1.3021	2.6313	1.187	2.2643	0.758	0.8151	1.1308	1.2354
	146.006	0.5682	0.6081	0.826	0.8942	0.7343	0.6126	0.7148	0.5835	0.7532	0.5938	0.7176	0.7627	0.8757	0.7497	0.7485	0.713	0.7051	0.7308	0.7343	0.7872	0.7219	0.7735	0.6589	1.2285	0.8244	0.5893		1.3287	1.3529	1.5289	0.75	0.815	1.0123	1.7616	0.8605	1.0103	2.0884	0.7347	1.1574	0.933	1.2736	2.6068	1.1688	2.2647	0.7449	0.8027	1.1283	1.2105
	148.006	0.5598	0.5978	0.8087	0.8849	0.7251	0.6046	0.7091	0.5767	0.7386	0.5858	0.712	0.7533	0.8693	0.7472	0.7436	0.7033	0.6954	0.7197	0.727	0.7761	0.7096	0.7604	0.6456	1.1889	0.8096	0.5784		1.3014	1.3266	1.4934	0.7365	0.8067	0.9996	1.743	0.8462	0.998	2.0293	0.7283	1.1546	0.9172	1.246	2.5789	1.1542	2.2638	0.7361	0.7931	1.1243	1.1861
	150.006	0.5468	0.5815	0.7845	0.8644	0.7083	0.5925	0.6931	0.5624	0.7171	0.5708	0.6975	0.7324	0.849	0.7338	0.7293	0.6838	0.6775	0.7027	0.7118	0.7594	0.6916	0.741	0.6288	1.1453	0.7891	0.5635		1.2654	1.2921	1.4494	0.7192	0.7909	0.9787	1.7038	0.8234	0.9762	1.9549	0.7126	1.1313	0.8932	1.2078	2.518	1.1235	2.2313	0.7173	0.7738	1.0936	1.155
	152.006	0.5402	0.573	0.7731	0.8592	0.6967	0.5828	0.6859	0.5555	0.7018	0.5614	0.6871	0.7198	0.8355	0.7258	0.7199	0.67	0.6661	0.6964	0.7064	0.752	0.6806	0.7292	0.6196	1.1194	0.7826	0.5552		1.2481	1.2748	1.4232	0.7119	0.785	0.9674	1.6854	0.809	0.9612	1.8933	0.7043	1.1199	0.8779	1.1833	2.485	1.1066	2.2181	0.704	0.7602	1.0852	1.1442
	154.006	0.5325	0.5642	0.7581	0.848	0.6859	0.5746	0.6778	0.5488	0.688	0.5541	0.6809	0.7089	0.8268	0.7213	0.7134	0.658	0.6584	0.6843	0.6968	0.739	0.6693	0.7152	0.6064	1.0859	0.7679	0.5446		1.2185	1.248	1.3845	0.6987	0.7735	0.9497	1.6516	0.7933	0.9477	1.8343	0.6958	1.1115	0.8604	1.1571	2.4408	1.0887	2.2032	0.6952	0.7492	1.0794	1.1203
	156.006	0.5234	0.5528	0.7436	0.8357	0.6733	0.5651	0.6676	0.5392	0.6714	0.5414	0.6688	0.6928	0.8102	0.7114	0.7022	0.6438	0.6439	0.6756	0.6891	0.7293	0.6561	0.7017	0.5964	1.0579	0.7551	0.534		1.2014	1.2305	1.3608	0.6894	0.7655	0.937	1.634	0.7784	0.9326	1.7844	0.6846	1.0992	0.8442	1.1331	2.4112	1.0694	2.2046	0.6822	0.7341	1.0632	1.1054
	158.006	0.515	0.5423	0.7259	0.8212	0.6624	0.5565	0.6568	0.5302	0.6587	0.5333	0.6614	0.6828	0.7991	0.7054	0.6939	0.6326	0.6346	0.6614	0.6785	0.7158	0.6431	0.6876	0.5836	1.025	0.7397	0.5237		1.1736	1.205	1.3244	0.6751	0.7546	0.9205	1.6029	0.7616	0.9174	1.7212	0.6745	1.0863	0.8275	1.1077	2.3618	1.0505	2.1917	0.672	0.7229	1.0495	1.0804
	160.006	0.5094	0.5372	0.7173	0.8172	0.6567	0.5504	0.6543	0.5279	0.6506	0.5296	0.6585	0.6786	0.7971	0.702	0.6909	0.6261	0.6304	0.6559	0.6725	0.7098	0.6344	0.6805	0.5746	1.0024	0.7307	0.518		1.1591	1.1871	1.2995	0.6672	0.7486	0.9139	1.5875	0.7559	0.9101	1.6844	0.6764	1.0921	0.8171	1.0918	2.3329	1.0396	2.199	0.6647	0.7172	1.0554	1.0662
	162.007	0.5	0.5245	0.6994	0.7997	0.6419	0.5405	0.6396	0.515	0.6332	0.518	0.6441	0.6615	0.7779	0.6907	0.6759	0.6098	0.6151	0.6406	0.6609	0.695	0.6206	0.6639	0.5615	0.9724	0.7145	0.5062		1.1298	1.1624	1.2649	0.6534	0.7348	0.8928	1.5435	0.7349	0.8905	1.614	0.6586	1.0693	0.7973	1.0597	2.272	1.0145	2.1635	0.6512	0.6999	1.0299	1.0391
	164.007	0.4948	0.5181	0.6874	0.7878	0.6323	0.5333	0.6313	0.5088	0.6214	0.5096	0.6341	0.6492	0.7622	0.6826	0.6663	0.5982	0.6037	0.6347	0.6538	0.686	0.6122	0.6539	0.555	0.95	0.7046	0.4998		1.1176	1.1468	1.2429	0.6482	0.729	0.8821	1.5171	0.7217	0.8758	1.5586	0.6475	1.0511	0.7855	1.0406	2.2181	0.997	2.1445	0.6425	0.6888	1.0076	1.0256
	166.007	0.492	0.5145	0.6839	0.791	0.6283	0.5296	0.6323	0.5098	0.6163	0.5088	0.6337	0.6465	0.7642	0.6815	0.6668	0.595	0.604	0.6319	0.6521	0.6836	0.6068	0.6499	0.5502	0.9351	0.7001	0.4954		1.1042	1.1358	1.2264	0.6425	0.7265	0.8785	1.5067	0.7197	0.8737	1.5319	0.6533	1.0626	0.7786	1.0284	2.2004	0.9924	2.1697	0.6394	0.6858	1.0228	1.0188
	168.007	0.482	0.5042	0.6664	0.772	0.6163	0.521	0.6189	0.4976	0.6023	0.4981	0.6224	0.6334	0.7473	0.6725	0.655	0.5817	0.5911	0.6171	0.6391	0.6679	0.594	0.6343	0.5378	0.9065	0.6838	0.4854		1.0806	1.1119	1.1937	0.6305	0.7133	0.8596	1.4683	0.7014	0.8562	1.4769	0.6371	1.0408	0.762	1.0033	2.145	0.9708	2.1425	0.6269	0.6722	0.9995	0.9919
	170.007	0.4774	0.4976	0.6565	0.7636	0.6099	0.5159	0.6136	0.494	0.5943	0.494	0.619	0.6275	0.7422	0.6674	0.6492	0.5761	0.5844	0.6093	0.6314	0.6607	0.5864	0.6264	0.5296	0.8856	0.6745	0.4796		1.0627	1.0968	1.1684	0.6213	0.7063	0.8502	1.4402	0.6935	0.8477	1.439	0.6331	1.0373	0.7507	0.9843	2.0977	0.9575	2.1269	0.6207	0.6654	0.9914	0.9745
	172.007	0.4748	0.4941	0.653	0.7586	0.604	0.5116	0.6088	0.4907	0.5868	0.4903	0.613	0.6195	0.7333	0.6634	0.6447	0.5695	0.5799	0.6052	0.6279	0.655	0.5817	0.6198	0.5253	0.8734	0.6698	0.4766		1.052	1.0859	1.1549	0.6186	0.7014	0.8413	1.4192	0.6866	0.8387	1.3973	0.6298	1.0283	0.7422	0.9711	2.0542	0.9483	2.1169	0.6164	0.6582	0.9853	0.9686
	174.007	0.4666	0.4849	0.6389	0.7475	0.5917	0.5025	0.5987	0.4838	0.5747	0.4813	0.602	0.6062	0.7179	0.6518	0.6334	0.5576	0.5676	0.5946	0.619	0.6441	0.5708	0.6072	0.516	0.8508	0.6564	0.4688		1.034	1.0681	1.1321	0.6087	0.6917	0.8287	1.3933	0.6735	0.8241	1.3556	0.6173	1.0149	0.7285	0.9504	2.0078	0.9293	2.1014	0.6045	0.6445	0.9676	0.9492
	176.007	0.4613	0.48	0.6306	0.7404	0.5854	0.4972	0.5931	0.479	0.567	0.4765	0.5973	0.601	0.7121	0.6472	0.6278	0.551	0.5626	0.5879	0.6116	0.6367	0.5636	0.5999	0.5093	0.836	0.6488	0.4632		1.0235	1.0577	1.1114	0.6028	0.6856	0.8189	1.3711	0.667	0.8161	1.3258	0.6141	1.012	0.7188	0.9369	1.9721	0.9206	2.1113	0.599	0.6382	0.9657	0.9372
	178.007	0.4559	0.4735	0.6194	0.73	0.5788	0.4923	0.5866	0.473	0.5594	0.4721	0.591	0.5935	0.7046	0.6431	0.6215	0.5448	0.5563	0.579	0.604	0.6276	0.5556	0.5919	0.5018	0.8167	0.6379	0.4569		1.0079	1.0411	1.0908	0.5955	0.6785	0.8082	1.3484	0.6569	0.8069	1.2952	0.6061	1.0045	0.7094	0.919	1.9304	0.9084	2.1049	0.5927	0.6314	0.9577	0.9178
	180.007	0.4515	0.4675	0.612	0.7214	0.5711	0.4864	0.5792	0.4685	0.551	0.4666	0.5838	0.5847	0.6943	0.6345	0.6143	0.5359	0.5486	0.5723	0.5982	0.6204	0.5486	0.5833	0.4955	0.8009	0.6305	0.4516		0.9938	1.0264	1.0743	0.5891	0.6712	0.7981	1.3232	0.6488	0.7963	1.265	0.5998	0.9958	0.6994	0.9045	1.8871	0.896	2.0954	0.5866	0.6232	0.943	0.9071
	182.007	0.4452	0.4617	0.6023	0.711	0.5629	0.4807	0.5714	0.4627	0.5417	0.4599	0.5759	0.5768	0.6829	0.6273	0.6063	0.5285	0.5407	0.5634	0.5904	0.6114	0.5411	0.5745	0.4883	0.7841	0.6206	0.4458		0.9803	1.0137	1.0562	0.5806	0.6644	0.7874	1.3006	0.6402	0.7857	1.2332	0.5933	0.9864	0.6891	0.8887	1.8428	0.8819	2.0849	0.5788	0.6136	0.9317	0.8917
	184.007	0.4412	0.456	0.5945	0.704	0.5559	0.4758	0.5651	0.4589	0.5349	0.4557	0.5711	0.5691	0.6769	0.6215	0.5993	0.5225	0.5345	0.5583	0.5838	0.6043	0.5338	0.5672	0.482	0.7694	0.6122	0.4405		0.9683	1.0006	1.0377	0.5739	0.658	0.7778	1.2785	0.6337	0.7779	1.2068	0.5886	0.9799	0.6802	0.8746	1.8053	0.8711	2.0788	0.5727	0.6071	0.9253	0.8786
	186.008	0.4395	0.4543	0.5909	0.7003	0.5522	0.4734	0.5612	0.4562	0.5309	0.4544	0.5673	0.5651	0.6709	0.6196	0.5969	0.518	0.5323	0.553	0.5799	0.5995	0.5314	0.5626	0.4788	0.7621	0.6079	0.4383		0.9619	0.9914	1.0234	0.5719	0.6557	0.772	1.2584	0.6286	0.7714	1.1816	0.5858	0.9747	0.6747	0.8664	1.7691	0.8653	2.0739	0.5703	0.602	0.9188	0.8736
	188.008	0.4351	0.4487	0.5812	0.6885	0.5447	0.4683	0.5561	0.4523	0.5228	0.4491	0.5597	0.557	0.6595	0.6117	0.5885	0.5112	0.5249	0.5481	0.5739	0.5928	0.5234	0.5547	0.4736	0.7445	0.5984	0.4331		0.9472	0.9786	1.0067	0.5663	0.6479	0.7616	1.2356	0.6205	0.7605	1.1539	0.5787	0.962	0.6649	0.8503	1.7202	0.8504	2.0512	0.5633	0.5938	0.9048	0.8552
	190.008	0.4326	0.4463	0.578	0.6849	0.542	0.4658	0.5524	0.4509	0.5201	0.447	0.5582	0.5538	0.6564	0.6089	0.5866	0.5088	0.5227	0.5428	0.5703	0.5887	0.5205	0.5514	0.4698	0.7358	0.5939	0.4318		0.9401	0.9712	0.9958	0.5636	0.6458	0.7586	1.2232	0.6174	0.7584	1.1428	0.577	0.9635	0.6603	0.8424	1.6961	0.8473	2.064	0.5618	0.5916	0.9063	0.8464
	192.008	0.4282	0.4421	0.5725	0.6798	0.5362	0.4615	0.5472	0.4466	0.5144	0.4435	0.5527	0.5488	0.6518	0.6032	0.5804	0.5029	0.5181	0.5363	0.5641	0.581	0.515	0.545	0.464	0.7243	0.5869	0.4264		0.9308	0.9602	0.9824	0.5571	0.6413	0.7508	1.2085	0.6122	0.7501	1.1247	0.5742	0.9612	0.653	0.8312	1.6668	0.8384	2.0736	0.5571	0.5851	0.9018	0.8393
	194.008	0.4212	0.4333	0.5591	0.6628	0.5251	0.4534	0.5349	0.4379	0.5026	0.4353	0.5413	0.5365	0.6357	0.5921	0.5685	0.4932	0.5056	0.5252	0.553	0.5688	0.5047	0.5328	0.4553	0.7072	0.5753	0.4189		0.912	0.9423	0.9603	0.548	0.629	0.7343	1.1718	0.5975	0.7329	1.0872	0.5594	0.9384	0.6392	0.8113	1.6093	0.8165	2.0233	0.5466	0.5733	0.8717	0.8178
	196.008	0.4203	0.4329	0.5578	0.6637	0.5223	0.4511	0.5344	0.4384	0.4997	0.4342	0.5396	0.5349	0.6331	0.5895	0.5673	0.4902	0.505	0.5247	0.5523	0.5673	0.503	0.5307	0.4534	0.7022	0.573	0.4182		0.9079	0.9405	0.9542	0.5473	0.6279	0.7321	1.1638	0.5969	0.73	1.0788	0.5619	0.9417	0.6351	0.8071	1.5881	0.8148	2.0441	0.5442	0.5699	0.8779	0.8164
	198.008	0.4193	0.4315	0.5557	0.6619	0.5193	0.4493	0.5327	0.4379	0.4968	0.4335	0.5375	0.5314	0.6291	0.5869	0.564	0.4877	0.5036	0.5211	0.5487	0.5632	0.5003	0.5268	0.4506	0.6955	0.5693	0.4173		0.9032	0.9357	0.9455	0.5454	0.6256	0.7275	1.1524	0.5935	0.726	1.0652	0.559	0.9373	0.6312	0.7998	1.5623	0.8106	2.0379	0.5432	0.5668	0.8741	0.811
	200.008	0.4148	0.4257	0.5476	0.6511	0.5133	0.445	0.5252	0.4326	0.491	0.4287	0.5304	0.5245	0.6203	0.5807	0.5574	0.4814	0.4963	0.5147	0.542	0.5558	0.4947	0.5204	0.4452	0.6824	0.5612	0.4122		0.8896	0.9227	0.932	0.5394	0.6204	0.72	1.1352	0.5861	0.7184	1.0464	0.5528	0.9308	0.6231	0.7869	1.5287	0.8003	2.037	0.5374	0.5598	0.8609	0.7963
	202.008	0.411	0.4212	0.5395	0.6402	0.5069	0.4406	0.5184	0.4275	0.4844	0.4242	0.5245	0.5173	0.611	0.5746	0.5506	0.4757	0.4906	0.5079	0.5355	0.5488	0.4886	0.5135	0.4409	0.6702	0.5534	0.4085		0.8813	0.9122	0.9168	0.5334	0.6147	0.7107	1.1165	0.579	0.7077	1.0258	0.5449	0.916	0.6149	0.7732	1.4898	0.7883	2.0153	0.5316	0.5529	0.8467	0.7822
	204.008	0.4118	0.4228	0.5413	0.6437	0.5074	0.442	0.5198	0.4308	0.4851	0.4259	0.5262	0.5193	0.6136	0.5759	0.5522	0.4767	0.4933	0.5084	0.5363	0.5494	0.4885	0.5137	0.4405	0.668	0.5539	0.4093		0.8801	0.9103	0.9126	0.5344	0.6161	0.7123	1.1136	0.5819	0.7102	1.0267	0.5493	0.928	0.6152	0.7731	1.4825	0.7925	2.0545	0.534	0.5544	0.8598	0.7837
	206.008	0.407	0.4172	0.534	0.6322	0.4998	0.4355	0.5128	0.4258	0.4772	0.4206	0.5181	0.5107	0.6025	0.5668	0.5436	0.4697	0.486	0.5014	0.5286	0.541	0.482	0.5065	0.4344	0.6556	0.5457	0.4049		0.8669	0.8975	0.8979	0.5278	0.6069	0.7014	1.0902	0.5725	0.6979	1.0029	0.5406	0.9119	0.605	0.7581	1.4373	0.7751	2.0072	0.5252	0.5453	0.8393	0.7705
	208.008	0.404	0.4137	0.5285	0.6257	0.4935	0.4314	0.5055	0.4205	0.4716	0.4164	0.5117	0.5034	0.5927	0.5611	0.537	0.4631	0.4787	0.4941	0.5225	0.5336	0.4769	0.4988	0.4297	0.6471	0.5397	0.401		0.857	0.8884	0.8853	0.5223	0.6016	0.6937	1.0717	0.5648	0.6892	0.9828	0.5338	0.8999	0.5983	0.7491	1.4101	0.7669	1.9958	0.5216	0.5386	0.8256	0.7615
	210.009	0.4036	0.413	0.526	0.6237	0.4924	0.432	0.5054	0.4224	0.4702	0.417	0.511	0.5029	0.5925	0.5594	0.5368	0.4627	0.4796	0.4936	0.5214	0.5328	0.4754	0.4986	0.4284	0.6407	0.5366	0.4013		0.8527	0.8823	0.8794	0.5218	0.6014	0.692	1.0643	0.5643	0.6878	0.9773	0.5361	0.9035	0.5958	0.7427	1.3895	0.7635	1.9944	0.5203	0.5375	0.8264	0.7565
	212.009	0.4013	0.4102	0.5209	0.618	0.4887	0.4284	0.501	0.4189	0.467	0.4144	0.5064	0.4986	0.5862	0.5556	0.5316	0.459	0.4766	0.4878	0.5167	0.5271	0.4722	0.494	0.4251	0.6327	0.5315	0.3986		0.8447	0.8744	0.8682	0.5182	0.5958	0.6872	1.0502	0.5596	0.6806	0.9654	0.5317	0.8971	0.592	0.7344	1.3662	0.7572	1.9915	0.5178	0.534	0.8189	0.7481
	214.009	0.4002	0.4092	0.521	0.6156	0.487	0.4272	0.4999	0.4203	0.465	0.415	0.5066	0.4985	0.5854	0.5543	0.5306	0.4585	0.4759	0.4869	0.5142	0.5244	0.4702	0.4922	0.4231	0.6275	0.529	0.3978		0.8392	0.869	0.8621	0.5163	0.5951	0.684	1.0408	0.5585	0.6792	0.9618	0.5338	0.8992	0.5881	0.73	1.344	0.7538	1.9914	0.5167	0.532	0.8197	0.7427
	216.009	0.3958	0.4039	0.5127	0.6058	0.4788	0.4209	0.4906	0.4133	0.4569	0.4082	0.497	0.4879	0.5733	0.5446	0.5209	0.4503	0.4669	0.4785	0.5054	0.5156	0.464	0.483	0.4177	0.6187	0.5213	0.393		0.8287	0.8563	0.8474	0.5102	0.5858	0.6732	1.0214	0.5466	0.6667	0.9381	0.5226	0.8799	0.5778	0.7169	1.3103	0.7401	1.957	0.5093	0.5223	0.8017	0.7328
	218.009	0.3938	0.402	0.5081	0.5995	0.4756	0.4197	0.4876	0.4119	0.454	0.406	0.493	0.4843	0.5671	0.5406	0.5166	0.4473	0.4642	0.4751	0.5033	0.5121	0.4607	0.4793	0.416	0.6105	0.5165	0.3915		0.823	0.851	0.8405	0.5068	0.5837	0.6691	1.013	0.542	0.6615	0.9311	0.5181	0.873	0.5746	0.7103	1.2925	0.7343	1.9626	0.5064	0.5194	0.7939	0.7236
	220.009	0.395	0.4024	0.5067	0.5974	0.4747	0.4194	0.4876	0.4134	0.4529	0.407	0.4924	0.4846	0.5659	0.5398	0.5159	0.447	0.4648	0.4739	0.5018	0.51	0.4597	0.479	0.4147	0.6052	0.5151	0.3919		0.8163	0.845	0.833	0.506	0.5825	0.6672	1.0028	0.542	0.6597	0.9238	0.5199	0.8741	0.5722	0.7052	1.2712	0.7309	1.9512	0.5058	0.5178	0.792	0.722
	222.009	0.3924	0.399	0.5026	0.5931	0.4708	0.4167	0.4823	0.4098	0.4491	0.4039	0.4881	0.479	0.5595	0.5346	0.5124	0.443	0.4603	0.4695	0.4978	0.506	0.4565	0.4741	0.4116	0.5988	0.5093	0.389		0.8112	0.8393	0.8247	0.5019	0.5788	0.662	0.9914	0.5362	0.6537	0.9128	0.5157	0.8664	0.5666	0.699	1.2525	0.7251	1.9515	0.5028	0.5135	0.7847	0.7139
	224.009	0.3888	0.3956	0.4959	0.5845	0.4664	0.4132	0.4768	0.4069	0.4449	0.4012	0.4843	0.476	0.5548	0.53	0.5066	0.4393	0.4566	0.4629	0.4921	0.4992	0.4521	0.4688	0.4076	0.589	0.5037	0.3857		0.8008	0.8281	0.8136	0.4971	0.5725	0.6549	0.9778	0.53	0.6463	0.9024	0.5114	0.8622	0.5615	0.6875	1.2316	0.7154	1.9374	0.4996	0.5086	0.7762	0.7026
	226.009	0.3886	0.3943	0.4966	0.5834	0.4635	0.4111	0.4747	0.4067	0.443	0.4005	0.4818	0.4727	0.5502	0.5268	0.5044	0.4363	0.4551	0.4627	0.4907	0.4978	0.4513	0.4662	0.4063	0.5869	0.5037	0.3854		0.7988	0.8273	0.8079	0.4956	0.5703	0.653	0.9712	0.5292	0.6445	0.8949	0.511	0.8599	0.5579	0.6845	1.2159	0.7121	1.9423	0.4983	0.5056	0.7754	0.7011
	228.009	0.3884	0.394	0.4955	0.5821	0.4616	0.4106	0.4733	0.4066	0.4408	0.3998	0.479	0.4698	0.5464	0.5237	0.5018	0.4346	0.4526	0.4607	0.4886	0.495	0.4501	0.4653	0.4058	0.5832	0.5007	0.3854		0.7982	0.825	0.8049	0.4951	0.5699	0.652	0.9662	0.5264	0.6413	0.8889	0.5085	0.8579	0.5562	0.6813	1.2029	0.7078	1.9414	0.496	0.5031	0.7695	0.6982
	230.009	0.385	0.3905	0.49	0.574	0.4568	0.4071	0.4676	0.4024	0.4366	0.3968	0.4742	0.4643	0.5392	0.5191	0.4961	0.4302	0.4495	0.4548	0.4827	0.489	0.4449	0.4589	0.4012	0.5758	0.4951	0.3822		0.7901	0.8136	0.7932	0.4893	0.5637	0.6451	0.9519	0.5202	0.6333	0.8768	0.5036	0.8478	0.5487	0.6716	1.1816	0.6995	1.9261	0.4924	0.4981	0.7605	0.6895
	232.01	0.385	0.391	0.4907	0.5747	0.4563	0.4065	0.4677	0.4045	0.436	0.3975	0.4744	0.4647	0.54	0.5181	0.4956	0.4306	0.4505	0.4548	0.4819	0.4884	0.445	0.4592	0.4015	0.572	0.4937	0.3828		0.7889	0.8118	0.7905	0.4898	0.5641	0.6458	0.9485	0.5213	0.6324	0.8756	0.5064	0.8538	0.5479	0.6702	1.173	0.6989	1.938	0.4922	0.4976	0.7661	0.6875
	234.01	0.3859	0.3917	0.4897	0.5712	0.4552	0.4067	0.4668	0.4048	0.4358	0.3976	0.4734	0.464	0.5376	0.5167	0.4946	0.4306	0.4494	0.4527	0.4805	0.4865	0.4448	0.4577	0.4011	0.5683	0.4915	0.3825		0.7831	0.8075	0.7851	0.4891	0.5635	0.6439	0.9407	0.519	0.6307	0.8696	0.505	0.8497	0.5471	0.666	1.16	0.6956	1.9246	0.4921	0.4971	0.7602	0.6807
	236.01	0.3808	0.3852	0.481	0.5596	0.4477	0.4012	0.4588	0.3982	0.4284	0.3912	0.4644	0.4558	0.5267	0.5082	0.485	0.4232	0.4413	0.4454	0.4732	0.478	0.4382	0.4497	0.3952	0.5589	0.4835	0.3769		0.7739	0.7953	0.7739	0.483	0.5546	0.6347	0.9243	0.5099	0.6202	0.8537	0.4952	0.8371	0.5382	0.655	1.1368	0.6834	1.9056	0.4847	0.4892	0.7445	0.6691
	238.01	0.3794	0.3844	0.4797	0.5569	0.4451	0.3995	0.454	0.3965	0.4258	0.3896	0.4615	0.4518	0.5212	0.5045	0.4823	0.4205	0.4393	0.4421	0.4692	0.4746	0.4365	0.4456	0.3935	0.5551	0.4815	0.3759		0.7692	0.7913	0.7681	0.4803	0.5511	0.6304	0.9137	0.5053	0.615	0.844	0.4912	0.828	0.534	0.6494	1.1216	0.6787	1.8929	0.4826	0.4852	0.7334	0.6664
	240.01	0.378	0.3826	0.4768	0.5524	0.4422	0.398	0.4528	0.3951	0.4237	0.3883	0.4585	0.4502	0.5187	0.5014	0.4795	0.418	0.4366	0.4409	0.4674	0.4716	0.4342	0.4445	0.3918	0.549	0.4775	0.3747		0.7652	0.7882	0.7626	0.4781	0.5498	0.6277	0.9094	0.5035	0.6119	0.8401	0.4897	0.8287	0.531	0.6444	1.1098	0.6732	1.8968	0.4799	0.4824	0.7333	0.6617
	242.01	0.3779	0.3834	0.4758	0.5515	0.4424	0.398	0.4524	0.3963	0.4242	0.3895	0.4592	0.4513	0.5188	0.5008	0.4789	0.4191	0.4394	0.4382	0.4661	0.4695	0.4337	0.4431	0.3907	0.5457	0.4767	0.3745		0.7602	0.7839	0.7557	0.476	0.5476	0.6266	0.9009	0.503	0.6118	0.8362	0.4925	0.8297	0.5296	0.6413	1.0999	0.6729	1.8935	0.482	0.4833	0.7347	0.6558
	244.01	0.3591	0.3619	0.4479	0.5059	0.4082	0.3774	0.4166	0.383	0.3939	0.3703	0.4216	0.4146	0.4652	0.4521	0.4372	0.3926	0.4094	0.4076	0.4333	0.4338	0.4044	0.4185	0.3707	0.4965	0.4416	0.3608		1.0767	1.1422	0.9201	0.4958	0.6163	0.7142	1.1457	0.5681	0.7269	1.0042	0.5964	1.3129	0.5394	0.6779	1.3886	0.7123	2.1076	0.5125	0.467	0.7524	0.6382
	246.01	0.359	0.3623	0.4468	0.5047	0.4075	0.377	0.4155	0.3815	0.393	0.3699	0.4199	0.4129	0.4612	0.4493	0.4344	0.3913	0.4082	0.4058	0.4321	0.4331	0.406	0.418	0.3707	0.4969	0.4405	0.3599		1.6289	1.6773	1.3188	0.551	0.7561	0.8472	1.5596	0.6434	0.963	1.4861	0.7452	1.6567	0.6082	0.8199	1.9595	0.8448	2.5228	0.5892	0.4935	0.8902	0.7013
	248.01	0.3586	0.3618	0.4428	0.5008	0.4046	0.3758	0.413	0.3804	0.3913	0.3688	0.4169	0.4103	0.4562	0.4456	0.4306	0.3899	0.4062	0.4047	0.4313	0.4307	0.4054	0.4164	0.3703	0.4922	0.4379	0.3585		2.0876	2.1053	1.8088	0.6066	0.8976	0.9733	1.9064	0.6954	1.2346	2.0106	0.8827	1.9379	0.6872	0.9969	2.476	0.9891	2.8665	0.6779	0.5252	1.0266	0.7728
	250.01	0.356	0.3603	0.439	0.4943	0.4019	0.3734	0.4094	0.3767	0.3891	0.3667	0.4136	0.4075	0.4514	0.4429	0.4272	0.3876	0.4043	0.3988	0.426	0.4259	0.4035	0.4143	0.3673	0.4884	0.433	0.3554		2.5097	2.6132	2.2762	0.6587	1.0129	1.0691	2.1884	0.7344	1.5024	2.455	0.9939	2.0232	0.772	1.2154	3.078	1.1292	3.1165	0.7848	0.5588	1.157	0.8521
	252.01	0.3556	0.3599	0.4381	0.4933	0.4	0.3717	0.4076	0.3754	0.3877	0.3665	0.4114	0.4058	0.4482	0.4397	0.4244	0.3864	0.4027	0.3976	0.4243	0.4238	0.4026	0.4124	0.3668	0.4866	0.4321	0.3556		2.9901	2.9793	2.7045	0.7142	1.1112	1.1561	2.567	0.7697	1.7576	2.7861	1.0884	2.0901	0.8663	1.493	3.4905	1.2599	3.3152	0.9093	0.5943	1.2756	0.9565
	254.01	0.3547	0.3583	0.4353	0.4886	0.3979	0.3702	0.4047	0.3729	0.3858	0.3651	0.4088	0.4036	0.4437	0.4364	0.4212	0.3847	0.401	0.3952	0.4214	0.4206	0.4019	0.4098	0.3655	0.4833	0.4296	0.3537		3.1687	3.086	3.065	0.7632	1.1958	1.2239	2.8256	0.7868	1.9567	2.8874	1.1565	2.0734	0.9635	1.7784	3.6245	1.3631	3.3542	1.051	0.6322	1.3617	1.0587
	256.01	0.3532	0.358	0.4321	0.484	0.3956	0.3684	0.4019	0.3715	0.3843	0.3641	0.4056	0.4009	0.4392	0.4335	0.4179	0.383	0.3987	0.3925	0.4191	0.4174	0.4007	0.4083	0.3638	0.4796	0.4268	0.3523		3.2396	3.1233	3.5158	0.8046	1.2718	1.2867	2.9178	0.8001	2.1474	2.9229	1.2064	2.0742	1.0661	2.0584	3.689	1.4693	3.4052	1.2064	0.6696	1.4653	1.1633
	258.011	0.3539	0.359	0.4319	0.4817	0.3955	0.3686	0.4017	0.3725	0.3844	0.3651	0.4052	0.4008	0.4382	0.4323	0.4171	0.384	0.3996	0.3917	0.4184	0.4166	0.4011	0.4094	0.3643	0.4786	0.4259	0.3528		3.228	3.1064	3.8772	0.846	1.3531	1.345	2.9164	0.8069	2.3516	2.8962	1.228	2.0264	1.1717	2.3003	3.679	1.5754	3.3735	1.3642	0.7104	1.5413	1.2689
	260.011	0.3524	0.3576	0.4299	0.4788	0.3931	0.366	0.3991	0.3706	0.383	0.3636	0.403	0.3983	0.4337	0.4286	0.414	0.3816	0.3976	0.3889	0.4151	0.4137	0.3993	0.4073	0.3622	0.4753	0.4234	0.3511		3.2914	3.1515	4.1343	0.8787	1.4436	1.3935	2.9525	0.813	2.6455	2.9647	1.2602	2.0416	1.2682	2.5583	3.7682	1.6631	3.4523	1.5109	0.7495	1.6194	1.3866
	262.011	0.3494	0.354	0.4241	0.4716	0.3874	0.3616	0.3919	0.3657	0.3772	0.3587	0.3948	0.3915	0.4252	0.4214	0.4067	0.3759	0.3913	0.3833	0.4097	0.4074	0.3949	0.4012	0.359	0.4699	0.4186	0.3469		3.2328	3.0977	4.14	0.9008	1.4983	1.4081	2.8571	0.8034	2.7973	2.8649	1.2426	1.9637	1.3417	2.7395	3.6856	1.6882	3.3624	1.6245	0.7777	1.5972	1.4788
	264.011	0.3499	0.3548	0.4248	0.4711	0.3871	0.3623	0.3921	0.3661	0.3773	0.3588	0.3945	0.3913	0.4241	0.4211	0.4054	0.376	0.3912	0.3836	0.4094	0.4068	0.3953	0.4017	0.3589	0.4686	0.4179	0.347		3.2478	3.1148	4.2464	0.9296	1.5649	1.442	2.88	0.8052	2.9542	2.8874	1.2609	1.9652	1.4263	2.994	3.7205	1.7355	3.4037	1.7433	0.816	1.6296	1.5853
	266.011	0.3488	0.3538	0.421	0.4654	0.3855	0.3611	0.3902	0.3656	0.3762	0.3586	0.3929	0.3901	0.4196	0.418	0.4032	0.375	0.3891	0.3815	0.4076	0.4049	0.3943	0.4004	0.359	0.4648	0.4154	0.3466		3.1653	3.0425	4.1699	0.9478	1.583	1.4511	2.8111	0.7984	2.9577	2.7962	1.2529	1.9144	1.4862	3.1987	3.6398	1.7425	3.312	1.8242	0.849	1.6148	1.6401
	268.011	0.348	0.3533	0.4206	0.4639	0.3847	0.3602	0.3887	0.3642	0.3758	0.3588	0.3923	0.3898	0.4186	0.4169	0.4025	0.3748	0.3898	0.3794	0.4057	0.4025	0.3934	0.3994	0.3573	0.4628	0.4134	0.3457		3.1433	3.0257	4.1663	0.9676	1.607	1.4661	2.8207	0.7923	2.9984	2.7779	1.2615	1.9079	1.5484	3.4728	3.626	1.7719	3.3214	1.9116	0.8834	1.6298	1.7096
	270.011	0.3467	0.3526	0.4189	0.4619	0.3833	0.3586	0.3883	0.3653	0.3755	0.3579	0.391	0.3904	0.4182	0.4149	0.4006	0.3747	0.389	0.3785	0.4039	0.4004	0.392	0.3981	0.3555	0.4597	0.4119	0.3441		3.1397	3.0126	4.1911	0.9885	1.6256	1.4853	2.8174	0.7874	3.0482	2.7967	1.2827	1.934	1.6066	3.7298	3.6166	1.7988	3.3468	1.9922	0.9145	1.6487	1.7744
	272.011	0.3465	0.3521	0.4197	0.4609	0.3809	0.3572	0.3857	0.3637	0.3729	0.3559	0.3875	0.3863	0.4133	0.4117	0.3979	0.372	0.3868	0.3784	0.4028	0.3995	0.3916	0.3964	0.356	0.4605	0.4114	0.3442		3.0856	2.958	4.1441	1.0059	1.6277	1.4893	2.7727	0.7765	3.0098	2.7208	1.265	1.8977	1.6426	3.8783	3.5344	1.8002	3.2877	2.0532	0.9367	1.6234	1.8304
	274.011	0.3424	0.3479	0.4121	0.4518	0.3762	0.3533	0.3799	0.3579	0.3687	0.3518	0.3821	0.3811	0.4053	0.4057	0.3916	0.3677	0.3812	0.3731	0.3974	0.3942	0.3869	0.3909	0.3517	0.4524	0.4053	0.3404		2.9949	2.8832	4.0501	1.0138	1.6135	1.478	2.6959	0.7599	2.9544	2.6385	1.2546	1.856	1.6644	3.9201	3.4305	1.7867	3.2055	2.0927	0.9535	1.5873	1.8419
	276.011	0.3436	0.3496	0.4142	0.4527	0.3766	0.3537	0.3804	0.3593	0.3695	0.3527	0.3829	0.3816	0.4061	0.4067	0.3924	0.3686	0.3826	0.3739	0.3975	0.3942	0.3872	0.392	0.3524	0.4532	0.4064	0.3414		3.0134	2.898	4.0919	1.0405	1.6342	1.4984	2.7155	0.7595	2.9925	2.6562	1.2745	1.8854	1.7211	4.0849	3.4396	1.8197	3.2754	2.2027	0.9855	1.6132	1.911
	278.011	0.3442	0.3492	0.4132	0.4517	0.3765	0.3542	0.3802	0.3591	0.3695	0.353	0.382	0.3811	0.4044	0.4057	0.3918	0.3687	0.3826	0.3731	0.3976	0.3936	0.3874	0.3923	0.3525	0.4513	0.4049	0.3415		2.9517	2.8497	4.0413	1.057	1.6336	1.5051	2.6791	0.7544	2.9626	2.6094	1.2693	1.8707	1.753	4.0978	3.3865	1.8201	3.2346	2.2672	1.0101	1.5964	1.941
	280.012	0.3411	0.3457	0.4087	0.4455	0.3724	0.3503	0.376	0.356	0.3659	0.3498	0.3776	0.3772	0.4002	0.4013	0.3866	0.3656	0.3782	0.369	0.3936	0.3893	0.3839	0.3882	0.3495	0.4459	0.4007	0.3383		2.8883	2.8024	3.9635	1.0652	1.6201	1.4982	2.6385	0.7412	2.9203	2.5556	1.2605	1.8495	1.7729	4.0716	3.3205	1.8111	3.1895	2.3071	1.0252	1.5771	1.9458
	282.012	0.3414	0.346	0.4091	0.4448	0.3712	0.3495	0.374	0.3551	0.3647	0.3492	0.3761	0.3753	0.3979	0.399	0.3846	0.3639	0.3774	0.3683	0.3918	0.3876	0.3832	0.3862	0.3489	0.4461	0.401	0.3376		2.8464	2.7652	3.91	1.0792	1.6124	1.4973	2.6003	0.734	2.8775	2.5039	1.2545	1.8328	1.7929	4.0373	3.2686	1.8073	3.1523	2.3504	1.043	1.56	1.9689
	284.012	0.3391	0.3442	0.4051	0.44	0.3698	0.3484	0.3719	0.3521	0.3632	0.3475	0.3739	0.3735	0.3941	0.3969	0.382	0.363	0.375	0.3664	0.3902	0.3853	0.381	0.3844	0.3474	0.4421	0.3976	0.3366		2.8104	2.7391	3.8924	1.0974	1.6128	1.501	2.5814	0.7285	2.8575	2.4799	1.2463	1.8389	1.8258	4.0284	3.2474	1.8097	3.1463	2.3961	1.0635	1.546	1.9955
	286.012	0.3413	0.3464	0.408	0.4431	0.3709	0.3495	0.3747	0.3559	0.3649	0.3499	0.3753	0.3751	0.3966	0.397	0.3835	0.3646	0.3783	0.3702	0.3929	0.3884	0.3822	0.3868	0.3503	0.4428	0.3997	0.3384		2.7763	2.7247	3.8784	1.1206	1.615	1.5124	2.5663	0.7293	2.8305	2.4545	1.2548	1.8475	1.8579	4.0269	3.2154	1.8161	3.1362	2.4358	1.0863	1.5484	2.0203
	288.012	0.3407	0.3452	0.4066	0.441	0.3701	0.3492	0.3728	0.3545	0.3647	0.35	0.3755	0.3752	0.395	0.3965	0.3824	0.3645	0.3768	0.3677	0.39	0.3859	0.3802	0.3853	0.3482	0.4416	0.3985	0.3372		2.7358	2.6904	3.821	1.1303	1.6034	1.5094	2.5355	0.7238	2.8045	2.4283	1.2535	1.851	1.8789	3.9701	3.192	1.8158	3.1203	2.4626	1.1062	1.5374	2.0231
	290.012	0.3366	0.3416	0.4007	0.4332	0.365	0.3456	0.3669	0.3479	0.3601	0.3452	0.3691	0.3692	0.3877	0.3908	0.376	0.3591	0.3711	0.3627	0.3855	0.3812	0.3769	0.3808	0.3449	0.4362	0.3929	0.3333		2.6974	2.6672	3.7877	1.1426	1.5875	1.5025	2.5002	0.7123	2.7602	2.3797	1.237	1.8299	1.8924	3.9121	3.1503	1.802	3.095	2.4673	1.114	1.508	2.0302
	292.012	0.3371	0.3427	0.4022	0.4354	0.365	0.3449	0.3669	0.3493	0.3598	0.3458	0.3693	0.369	0.3877	0.3902	0.3769	0.3597	0.3721	0.3643	0.3862	0.3814	0.3773	0.3803	0.3447	0.4364	0.394	0.334		2.6797	2.658	3.7742	1.1642	1.5868	1.509	2.4857	0.712	2.7419	2.3652	1.2413	1.8462	1.9152	3.9003	3.1451	1.8047	3.1045	2.4972	1.1307	1.5123	2.0536
	294.012	0.3379	0.3433	0.4036	0.4356	0.366	0.3462	0.3679	0.3504	0.3606	0.347	0.3702	0.3706	0.3881	0.3909	0.3771	0.3609	0.373	0.3643	0.3866	0.3816	0.3776	0.3817	0.346	0.4384	0.3941	0.3343		2.6618	2.6526	3.7537	1.1839	1.5839	1.5138	2.4743	0.7096	2.7175	2.3484	1.2454	1.8504	1.9409	3.8567	3.1381	1.8084	3.104	2.5131	1.1484	1.5076	2.073
	296.012	0.3376	0.3429	0.4016	0.433	0.3652	0.3453	0.3666	0.3498	0.3599	0.3465	0.369	0.3691	0.3869	0.3893	0.3756	0.3598	0.3716	0.3632	0.386	0.3814	0.3766	0.3801	0.3454	0.436	0.3926	0.3344		2.6414	2.6377	3.7245	1.2009	1.5765	1.5134	2.4563	0.707	2.6987	2.327	1.2434	1.8523	1.957	3.8183	3.1197	1.8087	3.0957	2.5183	1.1614	1.4951	2.0763
	298.012	0.3373	0.3426	0.4018	0.4336	0.3643	0.3452	0.3655	0.3491	0.3592	0.3463	0.3683	0.3683	0.3859	0.3873	0.3745	0.3597	0.3721	0.3627	0.3845	0.3798	0.3764	0.38	0.3453	0.4353	0.3921	0.3342		2.6139	2.6243	3.6883	1.2176	1.5669	1.5127	2.4277	0.7049	2.6698	2.302	1.2382	1.8581	1.974	3.7616	3.1065	1.807	3.09	2.5073	1.1762	1.4837	2.0713
	300.012	0.3355	0.3407	0.3995	0.4299	0.3617	0.3429	0.3629	0.3463	0.3567	0.3438	0.3652	0.3662	0.383	0.3853	0.372	0.3577	0.3694	0.3614	0.3826	0.3773	0.3737	0.3769	0.3432	0.4325	0.3894	0.3317		2.5937	2.6057	3.658	1.2304	1.5512	1.5056	2.403	0.6977	2.6311	2.2754	1.2315	1.8561	1.9786	3.7105	3.0883	1.7979	3.0795	2.494	1.185	1.4702	2.0869
	302.012	0.3355	0.3409	0.3992	0.4293	0.362	0.3432	0.3623	0.3467	0.357	0.3444	0.3655	0.3656	0.3818	0.3851	0.3716	0.3577	0.3698	0.3608	0.3819	0.3767	0.3737	0.3767	0.3429	0.4322	0.3892	0.3315		2.5732	2.6001	3.6309	1.2437	1.5424	1.5072	2.3849	0.6964	2.6104	2.2547	1.2316	1.862	1.9944	3.6624	3.0878	1.7973	3.0802	2.4822	1.1952	1.4645	2.0948
	304.012	0.3367	0.3422	0.4003	0.4301	0.3629	0.3444	0.3645	0.3482	0.3581	0.3456	0.366	0.3667	0.3822	0.385	0.372	0.358	0.3711	0.3631	0.3829	0.378	0.3744	0.3779	0.3445	0.4336	0.3906	0.3331		2.5604	2.5919	3.618	1.2621	1.5354	1.5115	2.3738	0.698	2.5857	2.2377	1.2297	1.862	2.0092	3.6077	3.082	1.7996	3.0762	2.4708	1.207	1.4609	2.1001
	306.013	0.3364	0.3415	0.4003	0.429	0.3616	0.3433	0.3628	0.3474	0.3574	0.3451	0.3659	0.3656	0.3816	0.384	0.3713	0.3585	0.3703	0.3626	0.3823	0.377	0.3736	0.3769	0.3439	0.4324	0.3897	0.3324		2.56	2.6057	3.6117	1.2718	1.5295	1.516	2.3758	0.6971	2.5827	2.2431	1.2394	1.8893	2.0296	3.5916	3.0941	1.8022	3.1052	2.4662	1.2173	1.4645	2.1177
	308.013	0.3341	0.3392	0.3962	0.4241	0.359	0.3413	0.3587	0.343	0.3547	0.3425	0.3621	0.3631	0.3774	0.3811	0.368	0.3551	0.3669	0.3583	0.3788	0.3735	0.3711	0.3737	0.3416	0.4293	0.3871	0.3306		2.5298	2.5754	3.581	1.2756	1.5068	1.5046	2.3384	0.6906	2.531	2.2024	1.219	1.8675	2.022	3.5073	3.0689	1.7834	3.0673	2.4331	1.216	1.4396	2.0959
	310.013	0.3353	0.3407	0.3982	0.426	0.3602	0.3428	0.3607	0.3454	0.3558	0.3447	0.3639	0.3638	0.3784	0.3815	0.3698	0.3567	0.3691	0.3598	0.3798	0.3742	0.3717	0.375	0.3425	0.4295	0.3877	0.3317		2.5149	2.5717	3.5525	1.2854	1.5001	1.5047	2.33	0.6919	2.5134	2.1962	1.2237	1.8756	2.0302	3.4414	3.0705	1.7861	3.0667	2.418	1.228	1.4373	2.1029
	312.013	0.3354	0.341	0.3995	0.4259	0.3606	0.3433	0.3601	0.3459	0.3565	0.3447	0.3633	0.364	0.3782	0.3815	0.3692	0.357	0.3694	0.3601	0.3802	0.3749	0.3724	0.3752	0.3433	0.4301	0.3873	0.3325		2.4996	2.5646	3.5253	1.2886	1.4914	1.5048	2.3184	0.6912	2.484	2.1797	1.2214	1.8757	2.0321	3.3858	3.0609	1.782	3.0658	2.3961	1.2327	1.436	2.1015
	314.013	0.3361	0.3422	0.4024	0.4287	0.3605	0.3431	0.3618	0.3483	0.357	0.3452	0.3644	0.3647	0.3795	0.3809	0.37	0.3577	0.3714	0.363	0.3814	0.376	0.3733	0.3767	0.3444	0.4316	0.389	0.3334		2.517	2.5878	3.5554	1.3032	1.4895	1.5159	2.3328	0.6954	2.493	2.1999	1.2406	1.913	2.0521	3.38	3.0974	1.7958	3.1197	2.3884	1.246	1.4534	2.1221
	316.013	0.3346	0.34	0.3975	0.4237	0.3586	0.342	0.3582	0.3445	0.3553	0.344	0.3625	0.3629	0.3765	0.3789	0.3675	0.3561	0.3685	0.359	0.3782	0.3729	0.3707	0.3727	0.3421	0.4274	0.3855	0.331		2.4707	2.554	3.4839	1.2962	1.4581	1.4998	2.286	0.689	2.4399	2.1569	1.22	1.8865	2.0325	3.2718	3.0642	1.7739	3.071	2.3452	1.2439	1.4278	2.0819
	318.013	0.3328	0.3378	0.3941	0.4196	0.3562	0.3403	0.3546	0.3404	0.3519	0.3409	0.3588	0.3596	0.3714	0.3764	0.3639	0.3532	0.3647	0.356	0.3758	0.3696	0.3687	0.3689	0.34	0.4252	0.3829	0.329		2.4411	2.5314	3.4358	1.2912	1.4314	1.4816	2.2437	0.6809	2.3837	2.1102	1.2004	1.8547	2.0135	3.1771	3.0266	1.753	3.0211	2.3076	1.2377	1.3911	2.0572
	320.013	0.3352	0.3408	0.3992	0.4243	0.3583	0.342	0.3575	0.3445	0.3546	0.3436	0.3606	0.3618	0.3743	0.3776	0.366	0.3559	0.3673	0.3606	0.3787	0.373	0.3711	0.3726	0.3427	0.4294	0.3864	0.3317		2.4631	2.5674	3.4785	1.3057	1.4353	1.4975	2.2684	0.6867	2.3933	2.1362	1.2184	1.8929	2.0312	3.1691	3.0658	1.7707	3.0768	2.3015	1.2486	1.4155	2.0866
	322.013	0.3344	0.3405	0.3986	0.4237	0.3581	0.3419	0.3565	0.3436	0.3543	0.3439	0.3612	0.362	0.3738	0.3777	0.3666	0.3559	0.3684	0.3587	0.3774	0.3719	0.3706	0.3717	0.3422	0.4287	0.385	0.3313		2.4617	2.5655	3.4816	1.3068	1.4236	1.4965	2.2679	0.6877	2.385	2.137	1.2248	1.9111	2.0333	3.1353	3.0839	1.7761	3.1046	2.2894	1.255	1.427	2.0969
	324.013	0.3347	0.3414	0.3992	0.4241	0.3586	0.3429	0.3577	0.3445	0.3556	0.3452	0.3624	0.3635	0.376	0.3781	0.368	0.3572	0.3707	0.3591	0.3774	0.3717	0.371	0.3729	0.3424	0.4275	0.3858	0.3323		2.4341	2.5432	3.431	1.2998	1.4065	1.4897	2.2442	0.6893	2.3549	2.1197	1.2231	1.9172	2.0235	3.0525	3.0777	1.773	3.091	2.2588	1.2582	1.4327	2.0635
	326.013	0.3339	0.3403	0.3979	0.4222	0.357	0.3414	0.3561	0.3435	0.3538	0.344	0.3605	0.362	0.3731	0.376	0.3656	0.3559	0.3687	0.3584	0.3763	0.3712	0.3692	0.3709	0.3416	0.4257	0.3837	0.3309		2.4074	2.522	3.403	1.2947	1.3827	1.4773	2.2231	0.6856	2.3103	2.0935	1.2214	1.906	2.0017	2.9664	3.0496	1.7553	3.0626	2.2149	1.2534	1.4059	2.043
	328.014	0.3334	0.34	0.3982	0.4217	0.356	0.3405	0.3544	0.3422	0.3524	0.3425	0.3587	0.3595	0.3709	0.375	0.3637	0.3548	0.3668	0.3579	0.3746	0.3697	0.369	0.3691	0.3411	0.4263	0.3835	0.331		2.3959	2.519	3.3816	1.2884	1.3631	1.4661	2.1964	0.6823	2.2773	2.0606	1.2116	1.8922	1.9829	2.892	3.0368	1.746	3.0426	2.1831	1.2454	1.3901	2.0372
	330.014	0.3325	0.3386	0.3944	0.4175	0.3544	0.3398	0.3523	0.3406	0.3506	0.3412	0.3559	0.3571	0.3682	0.3724	0.3617	0.3532	0.3645	0.3559	0.3739	0.368	0.368	0.3678	0.3409	0.4237	0.3815	0.3295		2.393	2.5232	3.3967	1.2901	1.3512	1.4686	2.1953	0.6808	2.2529	2.0619	1.21	1.8994	1.9759	2.8394	3.0487	1.7399	3.0548	2.1616	1.2444	1.3891	2.0243
	332.014	0.3353	0.3419	0.3999	0.4227	0.3572	0.3417	0.3559	0.3444	0.3543	0.3446	0.3601	0.362	0.3723	0.3756	0.3651	0.3565	0.3692	0.3588	0.3757	0.3707	0.3701	0.3711	0.3429	0.4265	0.3833	0.3321		2.3934	2.5273	3.3972	1.2908	1.3395	1.4724	2.2051	0.6868	2.245	2.0648	1.2261	1.9188	1.9739	2.7946	3.0693	1.7515	3.0789	2.1516	1.2508	1.4074	2.0314
	334.014	0.3336	0.3401	0.398	0.42	0.355	0.3406	0.3532	0.3415	0.352	0.3424	0.3574	0.359	0.369	0.3733	0.3631	0.354	0.3666	0.3567	0.3742	0.3682	0.3687	0.3688	0.3411	0.425	0.3821	0.3303		2.3723	2.5143	3.3724	1.2858	1.3172	1.4588	2.1836	0.6824	2.2061	2.0444	1.2194	1.9108	1.9479	2.7232	3.0527	1.7365	3.0598	2.1122	1.2428	1.3909	2.0133
	336.014	0.3328	0.3395	0.3955	0.4181	0.3539	0.34	0.3514	0.34	0.3508	0.3419	0.3567	0.3576	0.3675	0.3724	0.3616	0.3532	0.3653	0.3546	0.3719	0.3665	0.3673	0.3667	0.3403	0.4241	0.3809	0.3296		2.3467	2.4867	3.3156	1.2706	1.2934	1.4394	2.1446	0.6772	2.1602	2.0095	1.204	1.8853	1.9145	2.6427	3.0223	1.7167	3.0146	2.07	1.2342	1.3673	1.9847
	338.014	0.3336	0.3409	0.3967	0.4189	0.3547	0.3409	0.3521	0.3415	0.3518	0.3431	0.3575	0.3595	0.3688	0.3724	0.3629	0.3547	0.3672	0.3555	0.3724	0.3676	0.367	0.3676	0.341	0.4245	0.3812	0.3301		2.3406	2.4925	3.3177	1.2718	1.2833	1.4434	2.1448	0.6795	2.1384	2.0097	1.211	1.898	1.9072	2.5943	3.0277	1.7159	3.0284	2.0496	1.2352	1.3735	1.9804
	340.014	0.3316	0.3383	0.3935	0.415	0.3525	0.3389	0.349	0.3385	0.3498	0.3412	0.3548	0.3566	0.3655	0.37	0.36	0.3523	0.3648	0.3526	0.3696	0.3646	0.3655	0.3648	0.339	0.422	0.3784	0.328		2.3276	2.4795	3.3051	1.2596	1.2629	1.4306	2.1324	0.6759	2.1127	1.9951	1.2111	1.8975	1.8867	2.5391	3.0289	1.7115	3.0393	2.0266	1.2271	1.3653	1.9581
	342.014	0.3323	0.3385	0.3936	0.415	0.3526	0.3389	0.3491	0.3395	0.35	0.3414	0.3551	0.357	0.3661	0.3699	0.3596	0.3526	0.3654	0.3534	0.3707	0.3649	0.3656	0.365	0.3399	0.4219	0.3785	0.3284		2.3043	2.4703	3.27	1.2552	1.245	1.4231	2.1237	0.6759	2.0793	1.9771	1.2116	1.8886	1.8567	2.4754	3.016	1.6992	3.0252	1.9985	1.2208	1.3552	1.9348
	344.014	0.3327	0.339	0.3959	0.4168	0.3526	0.3391	0.3495	0.3403	0.3501	0.3418	0.3549	0.3572	0.3657	0.3702	0.3601	0.3528	0.3663	0.3543	0.37	0.3647	0.366	0.3654	0.34	0.4235	0.3793	0.3289		2.3123	2.4745	3.2798	1.2544	1.2331	1.419	2.121	0.6754	2.054	1.9771	1.2143	1.9035	1.8419	2.435	3.0338	1.6966	3.0465	1.9767	1.2155	1.3609	1.9497
	346.014	0.3331	0.3399	0.3959	0.4168	0.3528	0.3399	0.3494	0.3407	0.3503	0.3424	0.3548	0.3565	0.3646	0.3696	0.36	0.3528	0.3664	0.3545	0.3706	0.3654	0.3671	0.3655	0.3402	0.4239	0.3791	0.329		2.31	2.4837	3.2842	1.2541	1.2214	1.4169	2.1213	0.6774	2.0396	1.9744	1.2174	1.9092	1.83	2.4033	3.0536	1.6965	3.0706	1.9647	1.2144	1.358	1.9497
	348.014	0.3333	0.3403	0.3954	0.4157	0.3531	0.341	0.3493	0.3399	0.3501	0.3428	0.355	0.3575	0.3648	0.3703	0.3602	0.3534	0.3672	0.3533	0.3707	0.365	0.3667	0.3655	0.341	0.4223	0.3788	0.3298		2.2871	2.4647	3.2392	1.2464	1.2046	1.4085	2.1023	0.6771	2.0029	1.9498	1.2143	1.8969	1.8027	2.336	3.0314	1.681	3.0465	1.9388	1.2115	1.3432	1.9044
	350.014	0.3329	0.3413	0.3955	0.4149	0.3537	0.3411	0.3493	0.3409	0.3507	0.3436	0.356	0.3584	0.3662	0.3704	0.3601	0.3542	0.3682	0.3532	0.3698	0.3638	0.3664	0.3654	0.3406	0.4223	0.3787	0.3296		2.2804	2.4694	3.2384	1.2386	1.1958	1.4068	2.1081	0.6784	1.9894	1.9578	1.2252	1.923	1.7921	2.3134	3.0579	1.6838	3.0871	1.929	1.2101	1.3569	1.9076
	352.014	0.3319	0.3394	0.3938	0.4128	0.3511	0.3391	0.347	0.3387	0.349	0.3418	0.3527	0.3548	0.3625	0.3677	0.3582	0.3515	0.365	0.3522	0.3681	0.3628	0.3653	0.3633	0.3392	0.4202	0.3766	0.3282		2.2519	2.4422	3.2	1.2251	1.1702	1.3917	2.0732	0.6734	1.9401	1.9141	1.2098	1.8864	1.7528	2.2579	3.0221	1.6553	3.0416	1.8916	1.1932	1.3244	1.8801
	354.015	0.3328	0.34	0.3951	0.4148	0.3517	0.3395	0.3474	0.3394	0.3485	0.3431	0.3531	0.3552	0.3625	0.3679	0.3585	0.3517	0.3661	0.3531	0.3685	0.3637	0.3661	0.3637	0.3402	0.4228	0.3774	0.3291		2.2606	2.4521	3.1982	1.2238	1.1621	1.3919	2.0771	0.6743	1.9203	1.9158	1.2166	1.9	1.7391	2.2312	3.0443	1.6578	3.0648	1.8817	1.1924	1.3308	1.8889
	356.015	0.3326	0.3399	0.3941	0.4142	0.3515	0.3401	0.3476	0.3402	0.3489	0.3435	0.3531	0.3559	0.3626	0.3675	0.3583	0.3525	0.3664	0.3526	0.369	0.3634	0.3655	0.3638	0.3404	0.4216	0.3773	0.329		2.2486	2.4455	3.1737	1.2185	1.1484	1.3858	2.0635	0.675	1.8923	1.8993	1.2174	1.8981	1.7168	2.1919	3.0389	1.6424	3.0594	1.8597	1.1871	1.3206	1.8637
	358.015	0.3342	0.342	0.3976	0.4168	0.3531	0.3415	0.3488	0.3413	0.3504	0.3457	0.3554	0.3576	0.3648	0.3687	0.3602	0.3543	0.3684	0.3543	0.3696	0.3645	0.3669	0.3656	0.3419	0.4236	0.3783	0.3302		2.2523	2.4584	3.18	1.2177	1.1428	1.3908	2.0721	0.6778	1.8832	1.9027	1.2263	1.918	1.7081	2.172	3.0713	1.6435	3.09	1.8607	1.1904	1.3325	1.8694
	360.015	0.3325	0.3404	0.3949	0.4132	0.3522	0.3404	0.3472	0.34	0.3502	0.3452	0.3549	0.3573	0.3644	0.3681	0.3592	0.3538	0.368	0.3513	0.3674	0.3619	0.3654	0.3634	0.3402	0.421	0.3762	0.3288		2.2306	2.441	3.1412	1.2066	1.129	1.3804	2.0569	0.6754	1.8516	1.8869	1.2255	1.916	1.6839	2.14	3.0581	1.6289	3.0737	1.8394	1.1863	1.3203	1.8439
	362.015	0.331	0.3392	0.3939	0.412	0.3497	0.3382	0.3455	0.338	0.3478	0.3423	0.3518	0.3539	0.3603	0.3643	0.3568	0.351	0.3648	0.3506	0.3657	0.3608	0.3644	0.3619	0.3388	0.4198	0.3744	0.3275		2.2246	2.4321	3.1285	1.1943	1.1154	1.3715	2.0487	0.6718	1.8206	1.8644	1.2187	1.9102	1.656	2.1062	3.0503	1.608	3.0654	1.8103	1.1739	1.304	1.8328
	364.015	0.3302	0.3378	0.392	0.4098	0.348	0.3373	0.3424	0.3359	0.3459	0.3408	0.3494	0.352	0.3572	0.3629	0.3544	0.3492	0.3626	0.3487	0.364	0.3589	0.3629	0.3594	0.338	0.4196	0.374	0.3265		2.2056	2.4188	3.0884	1.182	1.0989	1.3529	2.0181	0.6672	1.7768	1.8365	1.2093	1.8859	1.6266	2.069	3.0216	1.584	3.0247	1.7854	1.1602	1.2843	1.8161
	366.015	0.33	0.3376	0.3911	0.4084	0.3485	0.3375	0.3432	0.3363	0.3461	0.3413	0.3489	0.3522	0.3579	0.3633	0.3544	0.3495	0.3632	0.3485	0.3639	0.3589	0.363	0.3592	0.3382	0.4181	0.3729	0.3266		2.2008	2.4174	3.0605	1.1758	1.0901	1.3488	2.0125	0.667	1.7489	1.8297	1.2081	1.8884	1.6097	2.0381	3.0285	1.5726	3.0243	1.7733	1.1558	1.277	1.8007
	368.015	0.3321	0.3407	0.3954	0.4126	0.3508	0.3399	0.3463	0.3396	0.349	0.3436	0.3524	0.3547	0.361	0.3652	0.3572	0.3521	0.3667	0.3514	0.3671	0.3622	0.3657	0.3626	0.3411	0.4217	0.3765	0.3292		2.2162	2.441	3.0806	1.1786	1.0899	1.3527	2.0302	0.6743	1.7454	1.8392	1.2283	1.9161	1.606	2.0351	3.0605	1.5728	3.0684	1.7742	1.1622	1.2875	1.8055
	370.015	0.3321	0.3409	0.3961	0.413	0.351	0.3396	0.3458	0.3404	0.3487	0.3443	0.352	0.3548	0.361	0.3643	0.3573	0.353	0.3674	0.3524	0.367	0.362	0.3657	0.3625	0.3418	0.422	0.3763	0.3297		2.2036	2.4347	3.0532	1.1735	1.0834	1.3473	2.0195	0.6748	1.7172	1.8239	1.2282	1.9127	1.5842	2.0111	3.0532	1.5588	3.064	1.7624	1.1534	1.2784	1.7973
	372.015	0.3307	0.339	0.3928	0.4097	0.3496	0.3389	0.3438	0.3383	0.3483	0.3436	0.3516	0.3541	0.359	0.3639	0.356	0.352	0.3661	0.349	0.364	0.3592	0.3641	0.3602	0.3398	0.4193	0.3742	0.3281		2.1744	2.4078	3.0031	1.1558	1.0692	1.3292	1.9944	0.6696	1.6806	1.7985	1.2228	1.9017	1.556	1.9707	3.0247	1.5331	3.0301	1.7375	1.1466	1.2571	1.7601
	374.015	0.3307	0.3388	0.3928	0.4097	0.3491	0.3389	0.3439	0.3381	0.3484	0.3439	0.3512	0.3542	0.3595	0.3625	0.3556	0.3518	0.3658	0.3498	0.364	0.3593	0.364	0.3605	0.3399	0.4195	0.3742	0.3278		2.1648	2.4037	2.9646	1.1438	1.0608	1.3242	1.9817	0.6677	1.6567	1.7828	1.2245	1.9035	1.535	1.9458	3.0206	1.5144	3.02	1.7212	1.1379	1.2493	1.7509
	376.015	0.328	0.3358	0.3899	0.4041	0.3456	0.3358	0.3393	0.3339	0.3444	0.3398	0.346	0.3489	0.3542	0.3588	0.3515	0.3477	0.3617	0.3466	0.3603	0.3553	0.361	0.3561	0.337	0.4154	0.3704	0.325		2.1411	2.3807	2.9278	1.1327	1.0475	1.3058	1.9576	0.6591	1.6186	1.7397	1.2047	1.8743	1.5027	1.9134	2.9898	1.4843	2.9864	1.6957	1.1197	1.2168	1.7264
	378.016	0.33	0.3378	0.3922	0.4073	0.3474	0.3376	0.3418	0.3363	0.346	0.3417	0.3481	0.3512	0.3558	0.3602	0.3531	0.3497	0.3637	0.3488	0.3625	0.3572	0.3633	0.3584	0.3394	0.4187	0.3733	0.3274		2.1508	2.3952	2.9227	1.1316	1.0493	1.3116	1.9628	0.6627	1.6082	1.7412	1.2135	1.8868	1.4947	1.9141	3.0163	1.4806	3.0115	1.6959	1.121	1.2152	1.7357
	380.016	0.3312	0.3395	0.3954	0.4113	0.3486	0.339	0.3439	0.3393	0.3471	0.3441	0.3506	0.3538	0.3579	0.361	0.3552	0.3514	0.3668	0.3513	0.3643	0.3598	0.3647	0.3607	0.3411	0.4204	0.3748	0.3295		2.1598	2.4149	2.9257	1.1289	1.0533	1.3172	1.9808	0.6685	1.5984	1.7483	1.2321	1.9215	1.4921	1.9159	3.0414	1.4762	3.0551	1.6953	1.1193	1.2296	1.745
	382.016	0.3306	0.3396	0.394	0.4089	0.3484	0.3386	0.3431	0.3382	0.3474	0.344	0.3494	0.3522	0.3573	0.3606	0.3542	0.3515	0.366	0.3501	0.3637	0.3585	0.364	0.3598	0.3404	0.4192	0.3739	0.329		2.1516	2.4109	2.8903	1.1221	1.0491	1.3127	1.9783	0.6676	1.5819	1.7365	1.2309	1.9193	1.4796	1.8985	3.0503	1.464	3.0625	1.6907	1.1163	1.2177	1.7346
	384.016	0.3295	0.339	0.3935	0.4074	0.3468	0.3374	0.3418	0.3373	0.3459	0.343	0.3481	0.3515	0.3556	0.3589	0.3531	0.3502	0.3651	0.3489	0.3615	0.357	0.363	0.3581	0.3398	0.4186	0.3723	0.3276		2.1239	2.3865	2.8308	1.1076	1.0374	1.2971	1.9466	0.6627	1.5411	1.6985	1.2204	1.8918	1.451	1.8655	3.0081	1.4369	3.0055	1.6621	1.1019	1.1929	1.7034
	386.016	0.3293	0.338	0.3912	0.4065	0.3464	0.3367	0.3405	0.3357	0.3449	0.3425	0.3467	0.3499	0.3533	0.3579	0.3515	0.3492	0.364	0.348	0.3613	0.3564	0.3626	0.3572	0.3395	0.4173	0.3711	0.327		2.1075	2.3834	2.7975	1.1002	1.0301	1.2867	1.9298	0.66	1.5214	1.6743	1.2085	1.878	1.4357	1.8497	2.9969	1.4165	2.9817	1.6467	1.0937	1.1731	1.6857
	388.016	0.3294	0.3389	0.3928	0.4067	0.3464	0.3371	0.3412	0.3371	0.3455	0.3434	0.3473	0.3504	0.3546	0.358	0.3524	0.35	0.3647	0.3487	0.3616	0.3569	0.3623	0.3575	0.3402	0.4178	0.3723	0.3279		2.1072	2.3793	2.7714	1.0931	1.0274	1.2822	1.9269	0.6606	1.5079	1.6638	1.2142	1.8862	1.4247	1.8384	3.0021	1.4054	2.9907	1.6399	1.0895	1.1683	1.6785
	390.016	0.3299	0.3389	0.3923	0.4069	0.3474	0.3377	0.3413	0.3373	0.3467	0.3447	0.3484	0.3515	0.3552	0.3586	0.3527	0.3509	0.3656	0.3479	0.3618	0.3567	0.3625	0.3576	0.3398	0.418	0.3716	0.3281		2.1023	2.3693	2.7381	1.0831	1.0221	1.2779	1.9168	0.6602	1.4928	1.6466	1.2174	1.8844	1.4123	1.8261	3.0037	1.395	2.9868	1.6371	1.0854	1.1572	1.6581
	392.016	0.3292	0.3387	0.3918	0.4042	0.3462	0.3372	0.3399	0.3362	0.3452	0.3431	0.3465	0.3493	0.3528	0.3571	0.3512	0.3501	0.3639	0.3472	0.3599	0.3555	0.3619	0.3566	0.3395	0.4163	0.3705	0.3281		2.0927	2.3663	2.7047	1.073	1.017	1.2696	1.9073	0.6602	1.4724	1.6309	1.2127	1.8781	1.401	1.8085	3.0001	1.3768	2.976	1.6233	1.0767	1.1359	1.6436
	394.016	0.3265	0.3363	0.3887	0.4007	0.3436	0.3348	0.3372	0.3338	0.3429	0.3417	0.3449	0.3481	0.3509	0.355	0.3491	0.3478	0.3619	0.3444	0.358	0.3526	0.3598	0.3536	0.3366	0.414	0.3686	0.3249		2.0763	2.3544	2.6646	1.0591	1.0066	1.2553	1.8925	0.6549	1.4443	1.6025	1.2059	1.8723	1.38	1.7894	2.9839	1.3578	2.9646	1.6127	1.0678	1.1217	1.6317
	396.016	0.3284	0.338	0.3908	0.4035	0.3452	0.3364	0.3381	0.3355	0.3441	0.3438	0.3461	0.3486	0.3515	0.3558	0.3498	0.3488	0.3636	0.3468	0.3593	0.3547	0.3614	0.3558	0.339	0.4153	0.3702	0.3273		2.0707	2.3654	2.6438	1.0545	1.0061	1.256	1.8932	0.6578	1.4374	1.595	1.2126	1.8789	1.3749	1.7864	2.9943	1.3495	2.9709	1.6085	1.0655	1.1162	1.6303
	398.016	0.3311	0.3416	0.3952	0.4074	0.3481	0.3392	0.3422	0.3393	0.3482	0.3469	0.3487	0.3517	0.3546	0.3587	0.3537	0.3515	0.3675	0.35	0.3616	0.3574	0.3643	0.3594	0.3421	0.4187	0.3729	0.3299		2.081	2.3739	2.6273	1.0541	1.0148	1.2619	1.9021	0.6633	1.4397	1.5907	1.2275	1.8967	1.3749	1.7903	3.0178	1.3486	3.0001	1.6177	1.0685	1.1199	1.6294
	400.017	0.3286	0.3391	0.3932	0.404	0.3453	0.3367	0.3399	0.3367	0.3456	0.3443	0.3463	0.349	0.3522	0.3552	0.3504	0.3493	0.3645	0.3474	0.3602	0.3546	0.3617	0.3566	0.3393	0.4165	0.3709	0.3274		2.0673	2.3544	2.5742	1.0416	1.0051	1.2476	1.8838	0.6596	1.4175	1.567	1.2195	1.8889	1.3573	1.7643	2.9997	1.3281	2.9779	1.5984	1.0552	1.1008	1.6058
[truncated: 64 more columns]

## Sheet: Supplementary Figure 5
Supplementary Figure 5
	Supplementary Figure 5f
	Time (sec)	WT																F394D
	0	0.5296	0.751	0.6492	0.4689	0.3709	0.4167	0.598	0.4927	0.5407	0.684	0.9818	1.0278	0.4913	0.3719	0.6757		0.4597	0.431	0.4968	0.4183	0.3814	0.3138	0.3477	0.3613	0.3792	0.4597	0.5552	0.5463	0.5491	0.5252	0.4788	0.4393	0.4231	0.4575	0.4697	0.475	0.4358	0.465	0.4119	0.3663	0.3287	0.3349	0.389	0.376	0.3794	0.4087	0.4432	0.5048
	2	0.5251	0.7501	0.6448	0.466	0.3686	0.4147	0.5934	0.4891	0.5372	0.6781	0.9749	1.0222	0.4896	0.3694	0.6785		0.456	0.4281	0.4927	0.4136	0.3792	0.3182	0.3472	0.3613	0.3785	0.4552	0.5464	0.5397	0.542	0.5198	0.475	0.435	0.4184	0.4526	0.4644	0.4695	0.4295	0.459	0.4092	0.3635	0.3233	0.3308	0.3848	0.372	0.3756	0.4036	0.4386	0.4988
	4	0.5323	0.7644	0.6509	0.4732	0.3735	0.4192	0.6003	0.4972	0.5456	0.6881	0.9915	1.0408	0.4956	0.3753	0.6866		0.4564	0.4281	0.4919	0.4131	0.379	0.3223	0.3481	0.3627	0.3777	0.4542	0.5474	0.5385	0.5421	0.518	0.4746	0.4344	0.4178	0.4522	0.4636	0.4682	0.4297	0.4595	0.4082	0.3625	0.3261	0.3315	0.3849	0.3717	0.3754	0.4038	0.4374	0.4977
	6	0.5312	0.7664	0.6483	0.4709	0.3719	0.4171	0.5992	0.4945	0.5438	0.6872	0.9894	1.0438	0.4937	0.3752	0.6856		0.4505	0.4222	0.4864	0.4096	0.3732	0.3164	0.3439	0.3571	0.3727	0.4496	0.5383	0.5324	0.5358	0.5119	0.4682	0.4295	0.413	0.4475	0.4591	0.465	0.4247	0.4546	0.4029	0.3583	0.3217	0.3274	0.3804	0.367	0.3713	0.3992	0.4317	0.4928
	8	0.5454	0.7881	0.6656	0.4824	0.3819	0.4285	0.6123	0.5078	0.5595	0.7045	1.0152	1.0752	0.5081	0.3874	0.7074		0.4503	0.4214	0.4852	0.4093	0.3731	0.3174	0.3435	0.3569	0.3725	0.4495	0.5395	0.5314	0.5333	0.512	0.4668	0.428	0.4128	0.4469	0.458	0.4635	0.4239	0.453	0.4015	0.3577	0.3211	0.3264	0.3786	0.366	0.3702	0.3987	0.4315	0.4928
	10	0.5372	0.7773	0.6524	0.4736	0.3759	0.4222	0.6055	0.4975	0.5513	0.6942	0.9995	1.0637	0.5011	0.3817	0.6982		0.4476	0.4204	0.4832	0.407	0.3723	0.3175	0.3437	0.3581	0.3714	0.4467	0.5359	0.5294	0.5323	0.5084	0.4645	0.4271	0.4123	0.4448	0.4551	0.4611	0.4233	0.4511	0.399	0.357	0.3223	0.3271	0.3786	0.3667	0.369	0.396	0.4294	0.4901
	12	0.539	0.7799	0.6532	0.4744	0.3763	0.4225	0.6054	0.4984	0.5527	0.6923	0.9985	1.066	0.4986	0.3811	0.6986		0.4559	0.4258	0.4913	0.4137	0.3772	0.3211	0.349	0.3621	0.379	0.4546	0.545	0.5387	0.5395	0.5183	0.4718	0.4351	0.4188	0.4532	0.4659	0.4705	0.4309	0.4609	0.4065	0.3637	0.3256	0.3308	0.3856	0.3708	0.3759	0.4051	0.4382	0.5
	14.001	0.5298	0.771	0.6413	0.4675	0.3711	0.4166	0.598	0.4899	0.5439	0.6822	0.9823	1.0498	0.4915	0.3755	0.6863		0.4609	0.4306	0.4959	0.4183	0.3824	0.3245	0.3527	0.3654	0.3827	0.4605	0.5507	0.5455	0.5466	0.5236	0.4791	0.44	0.4244	0.4595	0.4702	0.477	0.4361	0.4654	0.4117	0.3672	0.3307	0.3362	0.3903	0.3749	0.3794	0.409	0.4423	0.5064
	16.0005	0.5351	0.7774	0.6461	0.4725	0.3747	0.4209	0.6044	0.4927	0.5487	0.6893	0.9942	1.0778	0.4978	0.3788	0.6937		0.4588	0.4278	0.4918	0.4136	0.3795	0.3246	0.351	0.3639	0.3793	0.4553	0.5459	0.5378	0.5403	0.5183	0.4734	0.4345	0.4178	0.4522	0.4638	0.4694	0.4296	0.4594	0.4073	0.3634	0.3271	0.3315	0.3842	0.3699	0.3737	0.4029	0.4371	0.4965
	18.0006	0.5285	0.7721	0.6365	0.4675	0.3706	0.4179	0.5973	0.488	0.5436	0.6803	0.9837	1.0856	0.4934	0.3735	0.6859		0.4436	0.4158	0.4778	0.4041	0.3695	0.3164	0.3418	0.3547	0.3714	0.4442	0.5334	0.5255	0.5301	0.5063	0.4617	0.4246	0.4098	0.4432	0.4547	0.4609	0.4231	0.4515	0.398	0.3571	0.3225	0.3265	0.3782	0.3637	0.3681	0.3969	0.429	0.4884
	20.0007	0.5243	0.7666	0.6326	0.4627	0.3686	0.4153	0.5936	0.4836	0.5409	0.673	0.9786	1.1533	0.4899	0.3726	0.6836		0.4535	0.4235	0.4868	0.4092	0.3766	0.3233	0.3485	0.3586	0.3749	0.4499	0.5413	0.5318	0.5351	0.5106	0.4666	0.4287	0.4143	0.4481	0.4588	0.4648	0.4265	0.4556	0.4019	0.3604	0.3249	0.3288	0.3819	0.3678	0.3716	0.4001	0.4325	0.493
	22.0008	0.5314	0.7759	0.6406	0.4693	0.3726	0.4188	0.5977	0.4893	0.5465	0.6766	0.9877	1.2133	0.4945	0.3753	0.6897		0.4576	0.4279	0.4924	0.4137	0.3799	0.3267	0.3509	0.3621	0.3778	0.4552	0.5478	0.5361	0.5418	0.5198	0.4727	0.434	0.4184	0.4539	0.465	0.4701	0.431	0.461	0.4066	0.3646	0.329	0.3337	0.387	0.3709	0.3758	0.4048	0.4372	0.4986
	24.0008	0.525	0.7691	0.6346	0.4629	0.3681	0.4126	0.5933	0.4828	0.5406	0.6701	0.9784	1.2362	0.4899	0.3723	0.6824		0.4347	0.4077	0.4692	0.3953	0.3625	0.3111	0.3353	0.3457	0.363	0.4346	0.5243	0.5124	0.5191	0.4952	0.452	0.4152	0.4013	0.4342	0.4457	0.4502	0.4136	0.4408	0.389	0.3498	0.3152	0.3196	0.3699	0.3574	0.3602	0.3868	0.4186	0.477
	26.0009	0.5187	0.7623	0.6278	0.4579	0.365	0.4083	0.5862	0.4773	0.5359	0.6606	0.9727	1.2496	0.4839	0.3676	0.6755		0.4521	0.4223	0.4853	0.4113	0.376	0.3224	0.3475	0.3604	0.3769	0.4511	0.5432	0.5312	0.5363	0.5133	0.4697	0.4305	0.4169	0.4509	0.4622	0.468	0.4298	0.4579	0.404	0.3625	0.3274	0.3324	0.3853	0.3714	0.374	0.4024	0.4347	0.4968
	28.001	0.5229	0.7653	0.6322	0.4609	0.3664	0.4124	0.5864	0.4809	0.5376	0.6667	0.9822	1.2751	0.4881	0.3687	0.6791		0.4514	0.4239	0.4868	0.41	0.3777	0.3211	0.347	0.3601	0.3751	0.4512	0.5421	0.5304	0.535	0.5135	0.4686	0.4298	0.4155	0.4484	0.4603	0.4661	0.4287	0.4562	0.4031	0.3619	0.3263	0.3312	0.3832	0.3702	0.3722	0.4003	0.4327	0.4933
	30.0011	0.5188	0.7605	0.6259	0.4573	0.3641	0.4073	0.5798	0.4763	0.5344	0.6639	0.9759	1.2698	0.4817	0.3641	0.6736		0.4522	0.4233	0.488	0.4117	0.3769	0.3211	0.3475	0.3603	0.3764	0.4516	0.5439	0.5336	0.5381	0.5144	0.4697	0.4324	0.4168	0.4506	0.4614	0.4676	0.4304	0.4577	0.4041	0.3624	0.3279	0.3321	0.3857	0.3708	0.3739	0.4025	0.4341	0.4953
	32.0012	0.5253	0.7734	0.6382	0.4647	0.3696	0.4132	0.5898	0.4845	0.5445	0.6796	0.996	1.2915	0.4907	0.3702	0.6883		0.4468	0.4191	0.4828	0.4075	0.3724	0.3162	0.3429	0.3534	0.3728	0.4479	0.5375	0.5276	0.5323	0.5086	0.4647	0.4276	0.4131	0.4463	0.4564	0.4629	0.4245	0.4531	0.3993	0.3584	0.3212	0.3271	0.3813	0.366	0.3696	0.397	0.4294	0.4907
	34.0012	0.5324	0.7824	0.6489	0.4701	0.3749	0.4197	0.5997	0.4899	0.5504	0.6888	1.0095	1.3013	0.4988	0.3773	0.703		0.4586	0.4303	0.4944	0.4171	0.3826	0.3275	0.353	0.3636	0.3825	0.4583	0.552	0.5395	0.5449	0.5229	0.4774	0.4381	0.4238	0.4562	0.467	0.4735	0.4345	0.4639	0.4092	0.3681	0.3329	0.3368	0.3907	0.375	0.378	0.4062	0.439	0.5017
	36.0013	0.5168	0.7592	0.6342	0.4565	0.3635	0.407	0.5831	0.4759	0.5372	0.6714	0.9775	1.2517	0.484	0.3656	0.6859		0.452	0.4243	0.4877	0.4114	0.379	0.3231	0.348	0.3609	0.3781	0.4526	0.5453	0.5309	0.5389	0.5153	0.4707	0.4326	0.419	0.4502	0.4611	0.4677	0.4308	0.4597	0.4037	0.3644	0.3301	0.3335	0.3852	0.3706	0.3736	0.4024	0.4348	0.496
	38.0014	0.5365	0.7888	0.6617	0.4744	0.3769	0.4215	0.6053	0.4926	0.5561	0.6937	1.0105	1.2898	0.5015	0.3792	0.7111		0.4481	0.4201	0.485	0.4073	0.3738	0.3186	0.3442	0.3541	0.3749	0.4484	0.5401	0.5274	0.5345	0.5124	0.4669	0.4299	0.4154	0.449	0.4587	0.4654	0.4261	0.4549	0.4013	0.3592	0.3238	0.3286	0.3825	0.3662	0.3705	0.3996	0.4317	0.4949
	40.0015	0.5269	0.7785	0.6491	0.467	0.37	0.4152	0.5956	0.4847	0.549	0.6874	0.9952	1.2763	0.4965	0.3741	0.7032		0.4581	0.4284	0.4931	0.4165	0.3819	0.3252	0.3497	0.3623	0.3801	0.4561	0.5496	0.5348	0.5413	0.5184	0.4739	0.4356	0.4206	0.4548	0.466	0.472	0.4322	0.4626	0.4079	0.3662	0.329	0.333	0.3877	0.3725	0.3762	0.4052	0.4389	0.5007
	42.0016	0.5325	0.784	0.6576	0.4708	0.3739	0.4178	0.6026	0.489	0.556	0.6923	0.9985	1.3045	0.4992	0.3763	0.7061		0.4546	0.4258	0.4882	0.4149	0.3806	0.3249	0.3525	0.368	0.3814	0.4488	0.5428	0.5315	0.5374	0.5158	0.4709	0.4319	0.4177	0.4496	0.4599	0.4672	0.4318	0.4586	0.4054	0.3647	0.3333	0.3362	0.3914	0.3736	0.3772	0.4035	0.4389	0.5003
	44.0017	0.6943	1.0337	1.2156	0.52	0.4598	0.6911	1.6686	0.755	0.6625	1.9333	1.7248	1.4496	0.5486	0.4683	1.05		0.4667	0.4387	0.5028	0.4259	0.3895	0.3332	0.3617	0.3787	0.3921	0.4631	0.5564	0.5475	0.5507	0.5298	0.4832	0.4438	0.4275	0.4634	0.4725	0.4785	0.4432	0.4686	0.4156	0.3718	0.3397	0.3437	0.4025	0.3821	0.3855	0.4138	0.4502	0.5147
	46.0018	0.73	1.0525	1.2778	0.5215	0.4756	0.7571	1.9273	0.8382	0.6813	2.1827	1.8485	1.4309	0.5527	0.4843	1.1087		0.4661	0.4386	0.5031	0.4268	0.3902	0.3319	0.3639	0.3805	0.3942	0.4641	0.558	0.5512	0.5544	0.5327	0.4857	0.4461	0.4295	0.4654	0.4754	0.4821	0.4477	0.4737	0.4183	0.3739	0.3402	0.345	0.4061	0.3828	0.3877	0.417	0.4543	0.5186
	48.0018	0.7423	1.0367	1.2854	0.5084	0.474	0.7893	2.0585	0.8905	0.6701	2.2313	1.886	1.3641	0.5383	0.4853	1.1188		0.4524	0.4266	0.4889	0.4146	0.3781	0.3215	0.3517	0.3688	0.3828	0.4501	0.5425	0.5351	0.5372	0.5172	0.4717	0.4329	0.4173	0.4536	0.4618	0.4673	0.4341	0.4587	0.4062	0.3626	0.3304	0.3348	0.3958	0.3708	0.3757	0.4033	0.4403	0.5037
	50.0019	0.7903	1.0682	1.3468	0.5211	0.4933	0.8537	2.2402	0.9864	0.694	2.3551	1.9955	1.3727	0.5541	0.5038	1.1852		0.4582	0.4323	0.496	0.4191	0.3841	0.3266	0.3578	0.3757	0.3886	0.4549	0.5499	0.5398	0.5435	0.5226	0.4772	0.4382	0.4223	0.4574	0.4669	0.4732	0.4409	0.4639	0.4112	0.3681	0.3361	0.3399	0.4006	0.3774	0.3813	0.4092	0.4461	0.5103
	52.002	0.8297	1.0812	1.3676	0.5252	0.5056	0.8982	2.3798	1.0634	0.7013	2.3931	2.0659	1.3638	0.5631	0.5171	1.2253		0.4528	0.4255	0.4887	0.4138	0.3784	0.3218	0.352	0.3705	0.383	0.4483	0.543	0.5338	0.5352	0.5149	0.4711	0.4333	0.4194	0.452	0.4612	0.466	0.4331	0.4582	0.4064	0.3629	0.3308	0.3343	0.3953	0.3706	0.3743	0.4025	0.4411	0.5035
	54.0021	0.8594	1.0829	1.3726	0.5225	0.5117	0.9292	2.6247	1.1221	0.6948	2.3792	2.0864	1.3336	0.5611	0.5226	1.2489		0.4563	0.4291	0.4909	0.4151	0.3803	0.3242	0.3548	0.3725	0.3857	0.4518	0.5443	0.5369	0.5387	0.5176	0.4729	0.4347	0.4192	0.4549	0.4636	0.468	0.436	0.4607	0.4082	0.3647	0.3341	0.3378	0.399	0.3729	0.3772	0.4043	0.4424	0.5056
	56.0022	0.9088	1.1058	1.3945	0.5311	0.5255	0.9714	2.9363	1.2032	0.7056	2.4184	2.1552	1.3372	0.5723	0.5409	1.2914		0.4579	0.4294	0.4915	0.4154	0.3813	0.3253	0.3561	0.3744	0.3856	0.453	0.5458	0.539	0.54	0.5187	0.4746	0.4361	0.4176	0.4547	0.465	0.4693	0.4365	0.4612	0.409	0.3653	0.3331	0.337	0.3994	0.3752	0.3772	0.4056	0.4437	0.5079
	58.0022	0.9372	1.0971	1.3783	0.5288	0.5278	0.9845	3.0041	1.2355	0.6983	2.3733	2.1159	1.2991	0.5691	0.5424	1.2952		0.4543	0.4262	0.4883	0.4127	0.3778	0.3227	0.3534	0.3709	0.3817	0.4506	0.5428	0.5353	0.5363	0.5164	0.4699	0.4325	0.4134	0.4522	0.4612	0.4669	0.4327	0.4583	0.4065	0.3621	0.3286	0.3332	0.3973	0.3708	0.3733	0.4029	0.4392	0.5043
	60.0023	0.9883	1.1136	1.3952	0.5409	0.5435	1.0229	3.0739	1.3012	0.7166	2.4054	2.1577	1.3009	0.5843	0.558	1.3418		0.4492	0.4198	0.4831	0.4078	0.3724	0.3174	0.3503	0.3645	0.3773	0.4455	0.5356	0.5283	0.5287	0.5141	0.4652	0.4288	0.4101	0.4473	0.4568	0.4612	0.4286	0.4532	0.4022	0.3575	0.3246	0.3293	0.3942	0.3671	0.3687	0.3971	0.4343	0.4986
	62.0024	1.004	1.0959	1.3644	0.5367	0.5422	1.0232	3.056	1.3197	0.7122	2.345	2.1028	1.2577	0.5785	0.5547	1.3316		0.4526	0.4249	0.4875	0.4111	0.3766	0.3219	0.3553	0.37	0.3815	0.4498	0.5432	0.5334	0.536	0.5185	0.47	0.4335	0.4162	0.4517	0.461	0.4673	0.4327	0.4588	0.407	0.3623	0.3302	0.3337	0.3988	0.3715	0.3734	0.4015	0.4385	0.5032
	64.0025	1.0517	1.1157	1.3814	0.5488	0.5603	1.0551	3.089	1.368	0.7309	2.3738	2.1273	1.2654	0.5911	0.5713	1.3728		0.4461	0.4187	0.4803	0.4043	0.3721	0.3167	0.35	0.3632	0.3759	0.4427	0.5364	0.5263	0.5281	0.5106	0.4627	0.4271	0.4087	0.4449	0.4542	0.4604	0.4265	0.4521	0.4008	0.3557	0.3235	0.3289	0.3925	0.3653	0.3677	0.3961	0.4313	0.4958
	66.0026	1.0683	1.1035	1.362	0.5453	0.5628	1.0606	3.0517	1.3802	0.7282	2.3483	2.1024	1.2331	0.5907	0.5705	1.3758		0.4552	0.4266	0.4902	0.4125	0.3783	0.3227	0.3556	0.3714	0.384	0.453	0.5461	0.5362	0.539	0.5208	0.4719	0.4347	0.417	0.4542	0.4633	0.4702	0.4357	0.4609	0.4094	0.3633	0.3298	0.3341	0.3999	0.3725	0.3752	0.4042	0.4396	0.5062
	68.0027	1.1009	1.1085	1.3604	0.5512	0.5749	1.0808	3.0506	1.4133	0.739	2.3452	2.0931	1.2197	0.5977	0.5853	1.398		0.4598	0.4312	0.4962	0.4165	0.3833	0.3273	0.3591	0.3762	0.3875	0.4562	0.5505	0.541	0.5446	0.5242	0.4779	0.4399	0.4224	0.4579	0.4668	0.4745	0.4405	0.4652	0.4144	0.3667	0.3352	0.339	0.4031	0.3771	0.3783	0.4073	0.4434	0.5107
	70.0028	1.1333	1.1171	1.3689	0.5624	0.5914	1.1034	3.0597	1.4521	0.7594	2.3493	2.1041	1.2163	0.6109	0.6018	1.417		0.4519	0.4247	0.4884	0.4095	0.3776	0.3225	0.3512	0.3682	0.38	0.4493	0.5419	0.5329	0.5364	0.5161	0.4695	0.4325	0.4148	0.4497	0.4599	0.4667	0.4336	0.458	0.4071	0.3613	0.3294	0.3327	0.3961	0.3701	0.3721	0.4014	0.436	0.5034
	72.0028	1.1389	1.101	1.3461	0.5568	0.5945	1.1028	2.9934	1.4454	0.7561	2.3076	2.0574	1.1844	0.6044	0.6037	1.4075		0.462	0.4346	0.4987	0.4177	0.3857	0.3316	0.3611	0.3794	0.3908	0.4596	0.5537	0.5442	0.5495	0.5267	0.4812	0.4432	0.4251	0.46	0.4718	0.4768	0.4455	0.4679	0.4173	0.3693	0.3403	0.3449	0.4056	0.3806	0.3822	0.4105	0.4476	0.5143
	74.0029	1.1678	1.1118	1.3533	0.5672	0.6119	1.1263	3.0019	1.4823	0.7768	2.3225	2.0739	1.1809	0.6163	0.6176	1.4284		0.4574	0.4299	0.4922	0.4143	0.3812	0.3272	0.3557	0.3739	0.3849	0.4548	0.5472	0.5398	0.543	0.5229	0.4757	0.4398	0.422	0.4563	0.4668	0.4728	0.4385	0.4643	0.4129	0.3667	0.3348	0.3395	0.4022	0.3752	0.3775	0.4064	0.4431	0.511
	76.003	1.198	1.1204	1.3591	0.5762	0.6293	1.1522	3.0046	1.525	0.7952	2.3354	2.0866	1.1764	0.6284	0.6339	1.4492		0.4644	0.4365	0.5017	0.4211	0.388	0.3319	0.3618	0.3797	0.3921	0.4617	0.5578	0.5485	0.5517	0.5292	0.4837	0.4475	0.4288	0.464	0.474	0.4805	0.4464	0.471	0.4197	0.3725	0.341	0.3451	0.4087	0.3816	0.3833	0.4135	0.4487	0.5196
	78.0031	1.2086	1.1133	1.3457	0.5772	0.6386	1.1604	2.9773	1.5299	0.8005	2.3135	2.0551	1.1615	0.6309	0.6426	1.4561		0.4604	0.4317	0.497	0.4152	0.3832	0.328	0.3562	0.3748	0.3862	0.4574	0.5478	0.5416	0.5445	0.5225	0.4768	0.4419	0.422	0.4572	0.4672	0.4742	0.4395	0.4641	0.4135	0.3671	0.3345	0.3385	0.4025	0.375	0.3769	0.4068	0.4423	0.5122
	80.0032	1.21	1.1013	1.3298	0.5724	0.6415	1.1622	2.9181	1.5296	0.8062	2.2707	2.0242	1.1378	0.6344	0.6466	1.4415		0.4575	0.429	0.4927	0.4135	0.3809	0.3266	0.3535	0.372	0.3842	0.4537	0.5459	0.5383	0.5404	0.5176	0.4748	0.439	0.4199	0.4545	0.4643	0.4699	0.4364	0.462	0.4099	0.3647	0.3323	0.3379	0.3999	0.3724	0.3754	0.4042	0.4406	0.5092
	82.0032	1.224	1.0986	1.3227	0.574	0.6512	1.1792	2.8935	1.5466	0.8181	2.2655	2.0228	1.128	0.6427	0.6548	1.4539		0.4604	0.4324	0.4961	0.4161	0.3829	0.3278	0.3565	0.375	0.3866	0.4567	0.5477	0.542	0.5448	0.523	0.4778	0.4417	0.4233	0.4573	0.4672	0.4733	0.4399	0.4641	0.4138	0.366	0.3359	0.3398	0.4017	0.3751	0.3776	0.4067	0.4429	0.5124
	84.0033	1.261	1.1148	1.3382	0.5858	0.6708	1.2131	2.9173	1.5832	0.8465	2.2941	2.0428	1.1279	0.6583	0.6758	1.4745		0.4684	0.4403	0.5053	0.4229	0.3908	0.3338	0.363	0.3802	0.3937	0.4647	0.5575	0.5517	0.5553	0.5326	0.4856	0.4499	0.4302	0.4662	0.4774	0.4827	0.4492	0.4758	0.4217	0.375	0.3417	0.347	0.4112	0.3823	0.3854	0.4152	0.4521	0.5243
	86.0034	1.2829	1.116	1.3363	0.5928	0.6844	1.2374	2.9197	1.5983	0.8605	2.288	2.0351	1.1186	0.661	0.6915	1.4904		0.4546	0.4273	0.4896	0.4099	0.3789	0.3232	0.3512	0.3692	0.3831	0.4523	0.5426	0.537	0.5391	0.5178	0.4725	0.4367	0.4188	0.452	0.4634	0.4692	0.4355	0.4604	0.4092	0.3618	0.3315	0.3373	0.3995	0.3715	0.3736	0.4036	0.4383	0.5084
	88.0035	1.2964	1.1149	1.3259	0.5965	0.6951	1.256	2.8782	1.6126	0.8773	2.2787	2.0307	1.1124	0.6688	0.6996	1.4897		0.4479	0.421	0.4833	0.4034	0.3731	0.3186	0.3457	0.3621	0.3752	0.4447	0.5343	0.5278	0.5293	0.5093	0.4643	0.4294	0.4108	0.446	0.4554	0.4611	0.4267	0.4518	0.4026	0.3553	0.3253	0.3311	0.3928	0.3637	0.3671	0.3957	0.4313	0.5003
	90.0036	1.357	1.145	1.3659	0.6211	0.7292	1.3139	2.9694	1.6783	0.9195	2.3593	2.0898	1.1377	0.6974	0.7278	1.5427		0.4465	0.4197	0.4806	0.4035	0.3722	0.3198	0.3474	0.3653	0.376	0.4442	0.5358	0.5282	0.5313	0.5093	0.4647	0.4294	0.4126	0.4466	0.4558	0.4607	0.4291	0.4531	0.4029	0.3585	0.3285	0.334	0.3941	0.3669	0.3687	0.3972	0.4318	0.5022
	92.0037	1.3256	1.0957	1.3047	0.6002	0.7094	1.2765	2.8524	1.6203	0.896	2.2544	1.9996	1.0834	0.6715	0.7072	1.4767		0.4487	0.4217	0.4829	0.4047	0.3731	0.3197	0.3476	0.3657	0.3765	0.4458	0.5379	0.5291	0.5319	0.5103	0.4666	0.4305	0.4127	0.4481	0.4561	0.4611	0.4295	0.4544	0.4048	0.3587	0.3271	0.3335	0.395	0.366	0.3695	0.3978	0.4335	0.5038
	94.0037	1.3767	1.1144	1.3245	0.619	0.7328	1.3183	2.893	1.6667	0.9266	2.2892	2.0293	1.093	0.6939	0.7322	1.5088		0.4628	0.4346	0.4986	0.4179	0.3846	0.329	0.3574	0.3772	0.3875	0.46	0.5533	0.5452	0.5469	0.5247	0.4799	0.4433	0.4248	0.4608	0.4693	0.4757	0.4426	0.4674	0.4163	0.3682	0.3378	0.3428	0.4061	0.3764	0.379	0.4097	0.4443	0.519
	96.0038	1.4342	1.1391	1.3515	0.641	0.7599	1.3664	2.9804	1.7211	0.9675	2.3406	2.0816	1.1269	0.723	0.7682	1.5461		0.4534	0.4248	0.4875	0.4092	0.3773	0.3216	0.3503	0.3684	0.3805	0.4501	0.5422	0.534	0.5348	0.5151	0.4703	0.4341	0.4157	0.4523	0.4615	0.4659	0.4341	0.4586	0.4072	0.3612	0.3304	0.3362	0.3988	0.3696	0.3731	0.4025	0.4369	0.5074
	98.0039	1.4408	1.1259	1.3277	0.6411	0.7634	1.366	2.9266	1.7055	0.9682	2.2997	2.0436	1.1021	0.7188	0.7661	1.5216		0.462	0.4334	0.497	0.4181	0.384	0.3286	0.3579	0.3762	0.389	0.4595	0.5545	0.5445	0.5469	0.5263	0.4808	0.4429	0.4255	0.4605	0.4702	0.4765	0.4433	0.467	0.4159	0.3686	0.3371	0.3446	0.4066	0.3772	0.38	0.4101	0.4453	0.5173
	100.004	1.4841	1.1329	1.3339	0.6579	0.7812	1.3923	2.9334	1.7408	0.9978	2.3127	2.0589	1.1063	0.7357	0.7913	1.5429		0.4545	0.4269	0.4913	0.413	0.3783	0.3238	0.3525	0.3711	0.3827	0.451	0.5465	0.536	0.5389	0.5189	0.4731	0.4354	0.4189	0.4541	0.4628	0.4681	0.4362	0.4606	0.4092	0.3626	0.3312	0.338	0.3995	0.3704	0.3744	0.4032	0.438	0.51
	102.004	1.5061	1.1334	1.3328	0.6675	0.7965	1.4081	2.9376	1.7501	1.0236	2.3035	2.0551	1.1041	0.7446	0.8028	1.5326		0.459	0.4316	0.4959	0.4153	0.382	0.3273	0.355	0.3737	0.3851	0.4554	0.5517	0.5412	0.5435	0.5223	0.476	0.4392	0.4215	0.4575	0.4655	0.4716	0.4388	0.4639	0.4122	0.3648	0.3338	0.3396	0.4017	0.3742	0.3766	0.4062	0.4417	0.5133
	104.004	1.553	1.1516	1.3508	0.6839	0.8196	1.4364	3.0217	1.7796	1.0564	2.3425	2.0843	1.1164	0.7667	0.8335	1.5602		0.4598	0.4326	0.4963	0.4145	0.3831	0.3278	0.3562	0.3753	0.3864	0.4561	0.552	0.5433	0.5451	0.5231	0.4776	0.4399	0.4231	0.459	0.4678	0.4727	0.4405	0.4642	0.4137	0.3665	0.3352	0.3418	0.4024	0.3755	0.3769	0.4075	0.4416	0.5143
	106.004	1.5535	1.1384	1.329	0.6819	0.8173	1.4247	2.9641	1.7553	1.0565	2.3068	2.0483	1.0975	0.7665	0.8342	1.5343		0.47	0.4406	0.5074	0.4235	0.3912	0.3349	0.3632	0.3831	0.3951	0.4665	0.5646	0.5561	0.5564	0.5361	0.4875	0.4496	0.4318	0.469	0.4785	0.4838	0.4481	0.4739	0.423	0.3741	0.3415	0.3482	0.4111	0.3823	0.3852	0.417	0.4512	0.526
	108.004	1.5547	1.1291	1.3185	0.6851	0.8248	1.4247	2.9602	1.7414	1.0705	2.2954	2.04	1.096	0.7785	0.8449	1.523		0.4533	0.4236	0.49	0.4091	0.3764	0.3215	0.3499	0.3682	0.38	0.4496	0.543	0.5363	0.5361	0.517	0.4703	0.4335	0.4168	0.4542	0.4617	0.4672	0.4328	0.4573	0.4076	0.3601	0.3273	0.3365	0.3968	0.3677	0.3712	0.4025	0.4368	0.5085
	110.004	1.5749	1.1412	1.326	0.7011	0.8392	1.443	2.9802	1.7536	1.1028	2.3068	2.0403	1.1009	0.7994	0.8711	1.5304		0.4606	0.429	0.4975	0.4142	0.3829	0.3262	0.3544	0.3729	0.3862	0.4568	0.5498	0.5451	0.5447	0.5255	0.4773	0.4409	0.4224	0.4607	0.469	0.4751	0.4399	0.4654	0.4136	0.3665	0.3327	0.342	0.403	0.3741	0.3773	0.4092	0.4424	0.5171
	112.004	1.5787	1.1462	1.3296	0.7184	0.8503	1.4557	3.0009	1.7522	1.1237	2.3068	2.0448	1.0982	0.8146	0.8868	1.5394		0.4668	0.4375	0.5058	0.4211	0.3883	0.3319	0.3604	0.3783	0.3913	0.4644	0.5592	0.5524	0.5536	0.5334	0.4853	0.4474	0.4302	0.4681	0.4769	0.4814	0.4476	0.4736	0.4219	0.3731	0.3378	0.3471	0.4096	0.3805	0.3829	0.4155	0.4504	0.5252
	114.005	1.5213	1.1008	1.2772	0.704	0.8277	1.4109	2.872	1.6789	1.1058	2.2245	1.9645	1.062	0.7974	0.865	1.4876		0.4602	0.4296	0.4971	0.4134	0.3833	0.3277	0.3551	0.3733	0.3856	0.4571	0.5525	0.543	0.5445	0.5238	0.4773	0.4405	0.4228	0.4597	0.467	0.4724	0.4397	0.4662	0.414	0.3674	0.3341	0.3434	0.4023	0.375	0.3777	0.4088	0.4436	0.5154
	116.005	1.5383	1.1092	1.2849	0.7134	0.8413	1.4316	2.8888	1.6821	1.1273	2.2428	1.977	1.072	0.8218	0.8847	1.5009		0.4568	0.4263	0.4912	0.4093	0.3789	0.3253	0.3502	0.37	0.382	0.4511	0.5453	0.5371	0.5402	0.5198	0.4733	0.4358	0.4183	0.4555	0.4631	0.4691	0.4373	0.4619	0.4091	0.3637	0.3316	0.34	0.3991	0.373	0.3739	0.4054	0.4389	0.511
	118.005	1.5797	1.1341	1.3114	0.7371	0.8659	1.4608	2.9799	1.7143	1.1775	2.3082	2.0342	1.1	0.8528	0.9161	1.5394		0.4661	0.4332	0.5026	0.4184	0.3859	0.3301	0.3584	0.3771	0.3904	0.4616	0.5571	0.5485	0.5507	0.531	0.4829	0.4452	0.428	0.4659	0.4738	0.4807	0.4451	0.4709	0.419	0.3727	0.3373	0.3465	0.4079	0.38	0.3826	0.4143	0.4485	0.5217
	120.005	1.5608	1.1209	1.2905	0.7351	0.8613	1.4434	2.9083	1.6729	1.1784	2.2645	2.0003	1.0799	0.8599	0.9146	1.5139		0.4636	0.4303	0.4993	0.4153	0.3829	0.328	0.3544	0.3728	0.3862	0.4575	0.5509	0.5451	0.5449	0.5253	0.4785	0.4413	0.4232	0.4613	0.4689	0.4745	0.4392	0.4662	0.4153	0.3677	0.3333	0.3413	0.4032	0.3731	0.3771	0.4087	0.443	0.515
	122.005	1.5741	1.1265	1.2962	0.7499	0.8735	1.4569	2.9678	1.6685	1.2032	2.2839	2.0179	1.0933	0.8834	0.9332	1.5227		0.455	0.4208	0.4886	0.4074	0.3758	0.3217	0.3471	0.3657	0.3789	0.4472	0.5392	0.5319	0.5328	0.5145	0.4684	0.4316	0.4151	0.451	0.458	0.4644	0.4312	0.4556	0.4055	0.3599	0.3278	0.3362	0.3946	0.3676	0.3696	0.3997	0.4335	0.5041
	124.005	1.6023	1.1463	1.3104	0.7724	0.891	1.4728	2.9674	1.6808	1.24	2.3187	2.0323	1.1095	0.9093	0.9601	1.5385		0.4678	0.4338	0.5049	0.4227	0.3879	0.3307	0.3592	0.3797	0.3921	0.4632	0.5572	0.5524	0.5514	0.5342	0.4854	0.4479	0.4301	0.4684	0.4761	0.4817	0.4475	0.4727	0.4206	0.3725	0.3393	0.3487	0.4087	0.3812	0.3832	0.4151	0.4488	0.523
	126.005	1.6276	1.1566	1.3296	0.7899	0.9137	1.504	3.063	1.6819	1.2875	2.3572	2.0785	1.1326	0.9424	0.9926	1.571		0.4633	0.4306	0.4993	0.4169	0.384	0.3285	0.3552	0.3745	0.3873	0.4573	0.5506	0.5444	0.5449	0.5251	0.4784	0.4422	0.4242	0.4618	0.4698	0.474	0.4404	0.4655	0.4142	0.3672	0.3361	0.3441	0.4019	0.3741	0.3771	0.4086	0.4438	0.515
	128.005	1.6131	1.1473	1.312	0.7914	0.9116	1.4871	3.0113	1.6532	1.2887	2.3357	2.0507	1.1198	0.9485	0.9926	1.5524		0.4765	0.4426	0.512	0.4279	0.3946	0.3376	0.3644	0.3859	0.3996	0.4714	0.5685	0.5581	0.5609	0.5411	0.4921	0.4551	0.4367	0.4749	0.4825	0.4882	0.4534	0.4791	0.4271	0.3784	0.3461	0.3539	0.4145	0.3878	0.389	0.4211	0.4558	0.5304
	130.005	1.5632	1.1129	1.27	0.7769	0.8832	1.4391	2.9761	1.5751	1.2658	2.2555	1.9787	1.0837	0.9297	0.978	1.5044		0.4679	0.4345	0.5041	0.4219	0.3885	0.3314	0.3593	0.3786	0.3921	0.4633	0.5574	0.5515	0.5506	0.5302	0.4841	0.4478	0.4296	0.4654	0.4732	0.4793	0.4451	0.4706	0.4194	0.3733	0.3387	0.3466	0.4065	0.3791	0.3817	0.4134	0.4481	0.5215
	132.005	1.6491	1.1722	1.3339	0.8289	0.9364	1.5157	3.1039	1.642	1.3456	2.3726	2.0807	1.1467	0.9885	1.0372	1.5787		0.4652	0.4316	0.4997	0.4184	0.3854	0.3288	0.3575	0.3769	0.389	0.4596	0.5549	0.5467	0.5478	0.5271	0.4799	0.4441	0.4264	0.4625	0.4707	0.4761	0.4421	0.4675	0.4163	0.3695	0.3374	0.3448	0.4037	0.3786	0.3791	0.4107	0.4445	0.518
	134.005	1.5941	1.1322	1.2865	0.8078	0.9073	1.455	3.0098	1.5661	1.313	2.2874	2.0064	1.1086	0.9667	1.0077	1.5229		0.4424	0.4103	0.4743	0.3971	0.3656	0.313	0.3392	0.3577	0.371	0.4374	0.5264	0.5201	0.5225	0.5017	0.4572	0.4229	0.4056	0.4397	0.4475	0.4538	0.4214	0.4451	0.3963	0.3524	0.3205	0.3274	0.385	0.3592	0.3607	0.3895	0.4246	0.4929
	136.006	1.6271	1.1572	1.3158	0.8351	0.9332	1.4909	3.1549	1.578	1.3608	2.3521	2.0609	1.135	0.9971	1.0469	1.5634		0.4492	0.4166	0.4811	0.4038	0.3716	0.318	0.345	0.3645	0.3757	0.443	0.5345	0.5278	0.528	0.5086	0.4629	0.4286	0.4107	0.4452	0.4536	0.4591	0.4266	0.451	0.4009	0.3566	0.3254	0.332	0.3897	0.3634	0.3648	0.3953	0.4289	0.4994
	138.006	1.6236	1.1556	1.3085	0.849	0.9421	1.4825	3.1289	1.5584	1.3656	2.3387	2.0484	1.1277	1.0037	1.0464	1.5602		0.4561	0.4232	0.4895	0.4088	0.3775	0.3244	0.3507	0.3706	0.3821	0.4499	0.543	0.5344	0.5356	0.5151	0.4703	0.4347	0.4163	0.4522	0.4595	0.4662	0.432	0.4567	0.4065	0.3617	0.3303	0.3362	0.395	0.3684	0.3704	0.4008	0.4336	0.5062
	140.006	1.633	1.1717	1.3168	0.8684	0.9609	1.4982	3.1807	1.5522	1.3941	2.3468	2.0664	1.1347	1.0163	1.0667	1.5648		0.4594	0.4271	0.4938	0.4122	0.3812	0.3251	0.3528	0.3728	0.3846	0.4546	0.5472	0.5402	0.5411	0.5216	0.4757	0.4406	0.4214	0.4578	0.4651	0.4724	0.4387	0.4637	0.4121	0.3659	0.3337	0.3409	0.4005	0.3731	0.3756	0.4066	0.4407	0.5128
	142.006	1.6381	1.1798	1.3196	0.8807	0.9674	1.4988	3.1165	1.5471	1.4081	2.3606	2.0689	1.1386	1.0225	1.0737	1.5598		0.477	0.4433	0.5131	0.4264	0.3947	0.3375	0.366	0.3846	0.3997	0.4714	0.5669	0.5592	0.5595	0.5406	0.4903	0.4555	0.4348	0.4722	0.4812	0.4879	0.4529	0.4782	0.4262	0.3783	0.343	0.3508	0.414	0.3846	0.3869	0.4195	0.4542	0.5301
	144.006	1.6236	1.1793	1.3161	0.8883	0.9727	1.4874	3.1141	1.5269	1.4166	2.3477	2.064	1.1401	1.0258	1.0777	1.5521		0.4589	0.4275	0.4934	0.4125	0.3815	0.3267	0.3539	0.3748	0.3862	0.4555	0.5488	0.5398	0.5422	0.5218	0.4745	0.4393	0.4211	0.4564	0.4656	0.4715	0.4378	0.462	0.4116	0.3677	0.3355	0.3416	0.4011	0.3734	0.3766	0.4058	0.4405	0.5123
	146.006	1.6098	1.1813	1.3091	0.8971	0.968	1.4731	3.1046	1.4985	1.4275	2.3391	2.0506	1.1336	1.0296	1.0788	1.5418		0.4624	0.4292	0.4951	0.4145	0.3831	0.3274	0.3549	0.3734	0.3882	0.4561	0.5513	0.5432	0.5428	0.5244	0.4774	0.4427	0.4226	0.4579	0.4677	0.4737	0.4395	0.4642	0.4152	0.3671	0.335	0.3412	0.403	0.3731	0.3762	0.4069	0.4411	0.514
	148.006	1.6208	1.1906	1.3171	0.9175	0.9805	1.4742	3.1208	1.4911	1.4451	2.3609	2.0638	1.1435	1.0491	1.1017	1.5464		0.453	0.4225	0.4877	0.407	0.3773	0.3224	0.3496	0.3698	0.3819	0.4493	0.5431	0.5343	0.537	0.5164	0.4707	0.4361	0.4173	0.452	0.4617	0.4665	0.4347	0.4582	0.409	0.3626	0.3299	0.3355	0.397	0.3683	0.3714	0.4014	0.4351	0.5069
	150.006	1.5886	1.1726	1.2941	0.915	0.9646	1.4348	3.0595	1.4504	1.4235	2.3198	2.0253	1.123	1.0363	1.0761	1.5099		0.4704	0.4371	0.506	0.4212	0.3897	0.3338	0.3615	0.3814	0.3943	0.4655	0.5594	0.5521	0.5533	0.5345	0.4875	0.4513	0.4309	0.4677	0.4763	0.4825	0.4486	0.4735	0.4239	0.3738	0.3402	0.3469	0.4102	0.3818	0.3836	0.4146	0.4507	0.5237
	152.006	1.6442	1.2158	1.3384	0.9596	0.9981	1.4787	3.1667	1.4861	1.4783	2.4018	2.0919	1.172	1.0905	1.1279	1.5583		0.4688	0.4346	0.5038	0.4205	0.3888	0.3323	0.3608	0.381	0.3943	0.4644	0.557	0.551	0.5532	0.5347	0.4864	0.4509	0.4297	0.4662	0.4759	0.4821	0.4481	0.4732	0.4241	0.3741	0.338	0.3465	0.4096	0.3812	0.3835	0.4151	0.449	0.5239
	154.006	1.6676	1.2315	1.3595	0.9837	1.0124	1.4908	3.2361	1.4867	1.5052	2.447	2.1212	1.1955	1.1208	1.1467	1.5781		0.4492	0.4181	0.4834	0.4038	0.3737	0.3198	0.346	0.3659	0.3784	0.4464	0.5347	0.5295	0.53	0.512	0.467	0.4329	0.4128	0.4476	0.4557	0.4618	0.4292	0.4539	0.4058	0.3587	0.3253	0.3322	0.3922	0.3644	0.3676	0.3973	0.4306	0.5014
	156.006	1.5898	1.1759	1.2999	0.9455	0.9627	1.4173	3.0815	1.4079	1.4394	2.3385	2.019	1.1391	1.0814	1.1096	1.5041		0.4654	0.4311	0.4991	0.4191	0.3852	0.3295	0.3578	0.3761	0.3904	0.4607	0.5524	0.5477	0.5475	0.5288	0.4819	0.4469	0.4261	0.4646	0.4718	0.4784	0.4433	0.4691	0.4206	0.3702	0.3353	0.3429	0.4058	0.3762	0.3798	0.4112	0.4465	0.5192
	158.006	1.6432	1.2153	1.3392	0.9875	1.0012	1.4462	3.2268	1.4401	1.5009	2.4251	2.0938	1.1864	1.1401	1.1684	1.5539		0.4588	0.4266	0.4941	0.4143	0.3813	0.3264	0.3527	0.3749	0.3872	0.4541	0.547	0.5397	0.5395	0.5203	0.4759	0.4406	0.4211	0.4577	0.4646	0.4708	0.4371	0.4626	0.4136	0.3659	0.3332	0.34	0.4001	0.3727	0.3751	0.4053	0.4397	0.512
	160.006	1.5928	1.1804	1.3042	0.9718	0.9692	1.3941	3.1484	1.3873	1.4645	2.3657	2.0389	1.1523	1.1214	1.1496	1.5127		0.4636	0.4321	0.4993	0.4198	0.3856	0.3304	0.3574	0.3777	0.3916	0.4601	0.5528	0.5465	0.5478	0.5289	0.4816	0.4466	0.4259	0.4638	0.4715	0.4774	0.4436	0.4708	0.4197	0.3707	0.3367	0.3435	0.4066	0.3778	0.3799	0.4103	0.4457	0.5201
	162.007	1.5584	1.1635	1.281	0.9607	0.9499	1.3571	3.0957	1.3526	1.4456	2.3054	2.0009	1.1328	1.1194	1.1324	1.4705		0.4619	0.429	0.4956	0.4162	0.3831	0.3289	0.3564	0.3774	0.3893	0.4574	0.5502	0.5435	0.5438	0.5249	0.4795	0.4439	0.423	0.4608	0.469	0.4739	0.4409	0.4654	0.4165	0.3672	0.3335	0.3412	0.4041	0.3754	0.3778	0.4081	0.4421	0.5161
	164.007	1.5762	1.179	1.3022	0.9772	0.9612	1.3641	3.1734	1.3607	1.4705	2.3525	2.0345	1.1563	1.1559	1.1519	1.4907		0.4627	0.431	0.4965	0.4163	0.384	0.3293	0.3561	0.3766	0.3902	0.4573	0.5489	0.5445	0.5439	0.5241	0.4796	0.4439	0.4238	0.4611	0.4688	0.4738	0.4409	0.4664	0.4177	0.3699	0.336	0.3428	0.4047	0.376	0.3773	0.4076	0.4425	0.5151
	166.007	1.5732	1.1845	1.3058	0.9875	0.9589	1.3564	3.1862	1.355	1.4711	2.3504	2.0351	1.1568	1.1631	1.157	1.4866		0.454	0.4229	0.4895	0.4078	0.3782	0.3228	0.3494	0.3693	0.3846	0.4506	0.5408	0.5363	0.5358	0.517	0.471	0.4364	0.4165	0.4535	0.4631	0.4675	0.4351	0.4597	0.4104	0.363	0.3271	0.3368	0.3995	0.3688	0.3712	0.4018	0.4352	0.5078
	168.007	1.5409	1.1654	1.2826	0.9817	0.9417	1.3142	3.1285	1.3266	1.4489	2.3072	1.9988	1.1439	1.1554	1.1374	1.4603		0.4637	0.4336	0.4985	0.4181	0.3867	0.3306	0.3594	0.3787	0.3938	0.4607	0.5518	0.5473	0.5475	0.5269	0.4815	0.4454	0.4252	0.4632	0.4719	0.4767	0.445	0.4698	0.4196	0.3698	0.3375	0.3444	0.4083	0.3773	0.3791	0.4102	0.4441	0.5174
	170.007	1.5833	1.2018	1.3245	1.0165	0.9653	1.3413	3.2545	1.3557	1.4864	2.3766	2.0644	1.2571	1.1982	1.1727	1.4906		0.4684	0.4354	0.5	0.42	0.3881	0.3328	0.3586	0.38	0.3942	0.4615	0.554	0.5475	0.5476	0.5277	0.4831	0.4472	0.4265	0.4632	0.4712	0.4759	0.4455	0.4685	0.4208	0.3707	0.3364	0.3438	0.409	0.3785	0.3786	0.4104	0.4447	0.5183
	172.007	1.5808	1.2049	1.3289	1.0241	0.9701	1.3395	3.2957	1.3505	1.4975	2.3991	2.0842	1.35	1.2164	1.1891	1.4958		0.4549	0.4201	0.4869	0.4063	0.3764	0.3207	0.3479	0.3676	0.3821	0.4477	0.5384	0.5315	0.5325	0.516	0.4684	0.4346	0.414	0.4513	0.4599	0.4655	0.4328	0.4575	0.4094	0.3596	0.325	0.3344	0.3972	0.367	0.3683	0.3998	0.4331	0.5047
	174.007	1.5752	1.2059	1.3282	1.0317	0.9661	1.3222	3.2406	1.345	1.4905	2.4036	2.0816	1.3906	1.2284	1.1856	1.4883		0.4504	0.4176	0.4826	0.4045	0.3739	0.3198	0.345	0.3683	0.3818	0.4459	0.5334	0.5283	0.5305	0.5109	0.4664	0.4321	0.4126	0.4491	0.4568	0.4617	0.4303	0.4545	0.4073	0.3589	0.3261	0.3335	0.3958	0.3668	0.3676	0.3971	0.4304	0.5024
	176.007	1.5022	1.1516	1.268	0.9942	0.9224	1.2512	3.1236	1.2765	1.4197	2.2898	1.9804	1.3441	1.1661	1.1362	1.4121		0.4607	0.4274	0.4929	0.4138	0.3821	0.3265	0.353	0.3755	0.389	0.4536	0.545	0.538	0.5396	0.5204	0.4754	0.4403	0.4204	0.4578	0.466	0.4722	0.4391	0.4652	0.4146	0.3651	0.3319	0.3399	0.4035	0.3736	0.3743	0.4054	0.4392	0.5126
	178.007	1.5445	1.1901	1.3122	1.0421	0.9503	1.2827	3.2253	1.3112	1.4693	2.3659	2.0609	1.4138	1.214	1.1847	1.4587		0.456	0.4236	0.4892	0.4085	0.3787	0.3243	0.3493	0.3725	0.3837	0.4496	0.5398	0.5343	0.5354	0.5171	0.4718	0.4366	0.4165	0.4529	0.4611	0.4667	0.4355	0.4595	0.4106	0.3638	0.3285	0.3375	0.3999	0.3702	0.3722	0.4022	0.4361	0.5082
	180.007	1.5519	1.198	1.3234	1.0617	0.9576	1.2788	3.27	1.3188	1.4759	2.3827	2.0774	1.4284	1.2264	1.2027	1.465		0.4537	0.421	0.4872	0.4093	0.3765	0.3218	0.3493	0.3688	0.384	0.4494	0.5394	0.5336	0.5352	0.5174	0.471	0.436	0.4163	0.4541	0.4635	0.4671	0.4364	0.46	0.4114	0.3611	0.3274	0.3355	0.4005	0.3684	0.3713	0.4024	0.4355	0.5103
	182.007	1.545	1.199	1.3216	1.072	0.9548	1.2615	3.241	1.3102	1.4699	2.3871	2.0712	1.4349	1.2158	1.2024	1.4574		0.4632	0.4319	0.4978	0.4184	0.3857	0.3303	0.3557	0.3785	0.3912	0.4581	0.5515	0.5432	0.5442	0.524	0.4788	0.4436	0.4246	0.4618	0.4702	0.4754	0.4436	0.4669	0.4191	0.3686	0.3341	0.3426	0.4071	0.3772	0.3775	0.409	0.4429	0.5188
	184.007	1.6036	1.2445	1.3791	1.1151	0.9902	1.3002	3.4235	1.3516	1.5219	2.4809	2.1543	1.499	1.2723	1.2578	1.5134		0.4672	0.4338	0.5003	0.421	0.387	0.3317	0.3577	0.3803	0.394	0.4612	0.553	0.5468	0.5473	0.5268	0.4824	0.4468	0.4265	0.4648	0.4727	0.4788	0.4463	0.4702	0.4206	0.3707	0.3361	0.3428	0.4104	0.3793	0.3803	0.4118	0.4454	0.5228
	186.008	1.5253	1.1879	1.3141	1.0699	0.9424	1.2254	3.253	1.2893	1.4543	2.381	2.062	1.4486	1.2257	1.1923	1.4394		0.4434	0.4122	0.4756	0.3991	0.3682	0.3146	0.3388	0.3601	0.373	0.438	0.5253	0.5178	0.5184	0.5	0.4578	0.423	0.4042	0.4407	0.448	0.4532	0.4209	0.4456	0.4007	0.3499	0.3189	0.3251	0.3891	0.3586	0.3594	0.3897	0.4225	0.4947
	188.008	1.5527	1.213	1.3428	1.1043	0.963	1.2367	3.3344	1.2988	1.4762	2.4222	2.0994	1.465	1.2471	1.2189	1.4658		0.4687	0.436	0.5029	0.4217	0.389	0.3344	0.3594	0.3828	0.3943	0.463	0.554	0.5476	0.5496	0.5285	0.4849	0.4481	0.4284	0.4652	0.4722	0.4771	0.4459	0.4717	0.4249	0.3719	0.3385	0.3459	0.4109	0.3805	0.3802	0.4117	0.4465	0.5219
	190.008	1.461	1.1457	1.2648	1.0495	0.9041	1.1545	3.159	1.2198	1.3925	2.2854	1.9838	1.3885	1.186	1.155	1.3743		0.4631	0.429	0.4966	0.4182	0.3849	0.3289	0.3546	0.3777	0.3909	0.4574	0.5475	0.5418	0.5439	0.524	0.4799	0.4431	0.4243	0.4618	0.47	0.4748	0.4436	0.4687	0.4198	0.3683	0.3357	0.3425	0.4082	0.3769	0.3783	0.4091	0.4437	0.519
	192.008	1.5184	1.2014	1.3247	1.1046	0.9426	1.1968	3.3197	1.2721	1.4541	2.3971	2.0826	1.4552	1.2463	1.2091	1.4384		0.4595	0.4272	0.4942	0.4144	0.3816	0.3264	0.3525	0.3748	0.3874	0.453	0.5432	0.5367	0.5383	0.5188	0.4757	0.4389	0.4199	0.4561	0.4652	0.4697	0.4377	0.4621	0.4154	0.364	0.3319	0.338	0.404	0.3734	0.3723	0.4034	0.4385	0.5101
	194.008	1.498	1.192	1.3136	1.1075	0.9262	1.1747	3.2445	1.2501	1.4358	2.3673	2.0463	1.4276	1.2387	1.1909	1.4188		0.4635	0.4299	0.4964	0.4154	0.3837	0.3286	0.3535	0.3752	0.3891	0.4558	0.5463	0.5391	0.5414	0.5208	0.4775	0.4417	0.4217	0.4596	0.4663	0.471	0.4395	0.4651	0.4173	0.3662	0.3324	0.3404	0.4055	0.3765	0.3743	0.4053	0.4412	0.5145
	196.008	1.5031	1.2034	1.3253	1.1289	0.9367	1.17	3.2974	1.2572	1.4476	2.3938	2.0768	1.4399	1.2489	1.2019	1.4304		0.4564	0.4245	0.4905	0.4124	0.3788	0.3247	0.3501	0.3725	0.3843	0.4507	0.5403	0.5339	0.5364	0.5153	0.4734	0.4369	0.418	0.454	0.4619	0.4684	0.4361	0.4621	0.4147	0.362	0.3298	0.337	0.4019	0.3744	0.372	0.4031	0.4368	0.5113
	198.008	1.4979	1.2046	1.3268	1.139	0.9363	1.1575	3.2821	1.2537	1.4483	2.4054	2.0881	1.4445	1.2566	1.213	1.4258		0.455	0.4205	0.4884	0.4083	0.3755	0.3218	0.3469	0.3694	0.3817	0.4484	0.5357	0.5303	0.5318	0.5114	0.4701	0.4332	0.4146	0.451	0.4602	0.465	0.4332	0.4582	0.4114	0.3597	0.3261	0.3347	0.3984	0.3694	0.3689	0.4002	0.4337	0.5065
	200.008	1.4142	1.3658	1.3361	1.3617	1.037	1.1734	3.5639	1.3279	1.5917	2.4562	2.1895	1.5395	1.3214	1.3388	1.4447		0.4492	0.4163	0.4844	0.4063	0.37	0.3197	0.3444	0.3664	0.3833	0.4428	0.5338	0.5255	0.5254	0.5033	0.4617	0.4304	0.4104	0.4458	0.4528	0.4583	0.425	0.4492	0.4143	0.3596	0.3217	0.3302	0.3962	0.3672	0.3653	0.3952	0.4264	0.5024
	202.008	1.4693	1.421	1.3955	1.4691	1.0967	1.243	3.7434	1.4193	1.7564	2.5242	2.2472	1.5807	1.3935	1.4489	1.5156		0.4542	0.422	0.4917	0.4118	0.3769	0.3259	0.3507	0.3742	0.3952	0.4494	0.5433	0.5333	0.5326	0.51	0.4686	0.4361	0.4157	0.452	0.4565	0.4629	0.4323	0.4564	0.4239	0.3681	0.3278	0.337	0.4024	0.3738	0.3697	0.3995	0.4321	0.5097
	204.008	1.448	1.3971	1.3777	1.4887	1.0916	1.2304	3.6061	1.436	1.8242	2.4554	2.1895	1.5366	1.3879	1.4693	1.4986		0.4512	0.4193	0.4889	0.4087	0.3724	0.3243	0.3477	0.3723	0.3967	0.4473	0.537	0.5286	0.5287	0.5057	0.4653	0.4333	0.4135	0.4495	0.4555	0.4614	0.4294	0.4551	0.4279	0.3694	0.3258	0.336	0.4016	0.3721	0.3673	0.3981	0.4308	0.5123
	206.008	1.4857	1.4358	1.4173	1.5612	1.1323	1.2695	3.6695	1.4973	1.9295	2.4901	2.2112	1.5679	1.4379	1.5592	1.5498		0.4627	0.4316	0.5036	0.4195	0.3851	0.3335	0.3596	0.3857	0.4116	0.4607	0.5536	0.5437	0.5431	0.5209	0.478	0.4449	0.423	0.4614	0.4679	0.4738	0.44	0.4667	0.446	0.381	0.3336	0.3449	0.4122	0.3815	0.3762	0.4064	0.4414	0.5272
	208.008	1.4778	1.4337	1.4128	1.5777	1.129	1.2498	3.6242	1.5058	1.9364	2.4363	2.1362	1.5498	1.4499	1.5929	1.5563		0.4737	0.4434	0.5178	0.4307	0.3952	0.343	0.3704	0.3995	0.4268	0.4735	0.5666	0.5594	0.5579	0.5345	0.4912	0.4585	0.4352	0.4749	0.4817	0.486	0.4526	0.4796	0.4652	0.3951	0.3442	0.3551	0.4243	0.3927	0.3872	0.4186	0.4538	0.5438
	210.009	1.4936	1.4652	1.4336	1.6199	1.154	1.2466	3.6021	1.5319	1.9653	2.4104	2.0977	1.5798	1.4776	1.6558	1.5853		0.4564	0.4271	0.4978	0.4133	0.3833	0.3296	0.3565	0.3838	0.4139	0.4545	0.5468	0.5391	0.5369	0.5141	0.4736	0.4407	0.4193	0.4579	0.4639	0.4681	0.4347	0.4618	0.4515	0.3808	0.3311	0.3405	0.4074	0.3765	0.3695	0.4028	0.4362	0.525
	212.009	1.4687	1.4534	1.4104	1.6127	1.1371	1.1949	3.464	1.4907	1.9135	2.3052	1.9752	1.549	1.4663	1.6707	1.5687		0.457	0.4289	0.4998	0.4148	0.3866	0.3307	0.3591	0.3882	0.4175	0.4583	0.5509	0.5415	0.5379	0.5164	0.4763	0.4421	0.4206	0.4597	0.4654	0.4688	0.4386	0.463	0.4575	0.3852	0.3331	0.3433	0.4107	0.3775	0.3724	0.4047	0.4381	0.5297
	214.009	1.407	1.4138	1.354	1.5692	1.0956	1.1213	3.3072	1.4087	1.8066	2.1475	1.8149	1.506	1.4143	1.6346	1.524		0.4507	0.4212	0.4927	0.4085	0.3822	0.325	0.355	0.3851	0.4122	0.4491	0.5413	0.5314	0.5281	0.5071	0.4677	0.4348	0.4136	0.4526	0.4569	0.4615	0.4297	0.4553	0.4546	0.3797	0.3289	0.3373	0.4041	0.3694	0.3648	0.3975	0.4297	0.5215
	216.009	1.3948	1.42	1.3355	1.5709	1.0857	1.0739	3.2094	1.3663	1.7549	2.0554	1.7	1.5082	1.4052	1.6551	1.5289		0.4539	0.424	0.4954	0.4116	0.388	0.3273	0.3573	0.3888	0.4181	0.4525	0.5445	0.5353	0.5331	0.5121	0.4731	0.4382	0.4176	0.4568	0.4614	0.4644	0.4342	0.4607	0.4592	0.3832	0.3314	0.34	0.4071	0.3723	0.3673	0.3999	0.4333	0.528
	218.009	1.3735	1.4271	1.3106	1.5755	1.0769	1.0251	3.0546	1.3138	1.7063	1.9667	1.6017	1.5283	1.4023	1.6534	1.53		0.4682	0.4367	0.509	0.4237	0.4027	0.3371	0.3685	0.4027	0.4325	0.4675	0.5586	0.5515	0.5502	0.5295	0.4894	0.4523	0.4294	0.4695	0.4735	0.4778	0.4471	0.4741	0.473	0.3941	0.3409	0.3509	0.4195	0.3831	0.3778	0.4115	0.447	0.5417
	220.009	1.3033	1.3843	1.2282	1.5201	1.0212	0.9379	2.8297	1.2064	1.5851	1.8092	1.4446	1.4846	1.3478	1.5819	1.4764		0.4543	0.4231	0.4944	0.4111	0.3941	0.3285	0.359	0.3952	0.4211	0.4533	0.5445	0.5364	0.5349	0.5149	0.4752	0.4395	0.4182	0.4571	0.4606	0.4657	0.4355	0.4611	0.4618	0.3857	0.3335	0.3416	0.4089	0.3725	0.3687	0.4007	0.4345	0.5292
	222.009	1.2839	1.3976	1.1921	1.5166	1.0049	0.8863	2.6891	1.1495	1.5324	1.7218	1.3679	1.5122	1.3537	1.5551	1.4801		0.4579	0.4258	0.4971	0.4122	0.3989	0.3289	0.3597	0.397	0.4216	0.4545	0.5446	0.5384	0.536	0.5142	0.4755	0.4405	0.4188	0.4584	0.4615	0.4645	0.4367	0.4621	0.464	0.3871	0.3337	0.3416	0.4101	0.3719	0.3691	0.4003	0.4346	0.5282
	224.009	1.1951	1.3332	1.0961	1.4353	0.9343	0.802	2.418	1.0385	1.401	1.5572	1.238	1.4598	1.2867	1.443	1.4052		0.4545	0.4238	0.4941	0.4085	0.3988	0.3255	0.359	0.3967	0.42	0.4513	0.5413	0.5348	0.5304	0.5107	0.4725	0.4389	0.417	0.4556	0.4579	0.4615	0.4354	0.4584	0.4601	0.3815	0.3314	0.3377	0.407	0.369	0.366	0.3977	0.4326	0.5242
	226.009	1.175	1.3488	1.0691	1.4444	0.9201	0.7717	2.2941	0.9982	1.3459	1.4902	1.1923	1.485	1.2822	1.4045	1.4015		0.4428	0.4111	0.4819	0.3974	0.3903	0.3174	0.35	0.3892	0.4075	0.4384	0.5263	0.5205	0.5182	0.4972	0.461	0.4278	0.4056	0.4435	0.4466	0.4504	0.4238	0.447	0.4478	0.3721	0.3233	0.3293	0.3968	0.3607	0.3574	0.3876	0.4197	0.5098
	228.009	1.104	1.2979	0.9964	1.3762	0.8618	0.7164	2.0529	0.9237	1.2387	1.3639	1.1095	1.4399	1.2154	1.2948	1.3263		0.4527	0.4189	0.4929	0.4079	0.3996	0.3233	0.3582	0.4	0.4166	0.4502	0.5394	0.5348	0.5319	0.5127	0.472	0.4387	0.4165	0.4569	0.4596	0.4629	0.436	0.4595	0.4597	0.3829	0.3297	0.3384	0.4092	0.3712	0.3675	0.3983	0.4329	0.5254
	230.009	1.0446	1.2545	0.9401	1.3174	0.8207	0.6702	1.8557	0.8675	1.1504	1.2775	1.0573	1.4121	1.1705	1.1969	1.2574		0.4594	0.4242	0.5	0.4116	0.4067	0.3277	0.3622	0.4066	0.4189	0.4528	0.5453	0.5383	0.5347	0.5139	0.474	0.441	0.4194	0.4582	0.4607	0.4644	0.4382	0.4606	0.4609	0.3838	0.3325	0.3408	0.4104	0.3727	0.3691	0.3997	0.4337	0.5259
	232.01	0.9926	1.2152	0.8992	1.2575	0.7777	0.6408	1.7062	0.8196	1.0758	1.1963	1.0079	1.3816	1.1243	1.1133	1.1897		0.4504	0.4162	0.4903	0.4028	0.3993	0.3206	0.3544	0.4007	0.4103	0.4467	0.5349	0.531	0.5278	0.5067	0.4663	0.4332	0.4107	0.4523	0.4537	0.4566	0.4311	0.4534	0.4548	0.3774	0.3254	0.3351	0.4042	0.3653	0.3633	0.3939	0.4277	0.5189
	234.01	0.9701	1.2011	0.8864	1.2452	0.7618	0.6377	1.5956	0.8076	1.0449	1.1692	1.0096	1.4099	1.1209	1.0658	1.1647		0.4516	0.4171	0.4924	0.4045	0.4029	0.3221	0.3559	0.4013	0.4141	0.4486	0.5353	0.5332	0.5317	0.5095	0.4687	0.4373	0.4131	0.4547	0.4574	0.4594	0.4332	0.4569	0.4556	0.3788	0.3275	0.3374	0.4076	0.3683	0.3657	0.3965	0.4296	0.5239
	236.01	0.9464	1.174	0.8697	1.2105	0.7317	0.6266	1.5028	0.7912	1.0035	1.1274	0.991	1.3995	1.0934	1.0167	1.1116		0.4609	0.4251	0.5012	0.4114	0.4121	0.3292	0.3643	0.4112	0.4197	0.455	0.5476	0.5401	0.5401	0.5167	0.4767	0.4422	0.4191	0.461	0.4613	0.4646	0.4397	0.4625	0.462	0.3846	0.334	0.3427	0.4144	0.3745	0.3705	0.4017	0.4348	0.5303
	238.01	0.9206	1.1346	0.8503	1.1654	0.7016	0.6128	1.4205	0.7697	0.9619	1.0814	0.9753	1.3767	1.067	0.973	1.0553		0.4699	0.4333	0.5109	0.4201	0.4209	0.3348	0.372	0.4184	0.4257	0.4641	0.5602	0.5506	0.5495	0.5273	0.4848	0.4501	0.4275	0.469	0.4705	0.4746	0.4485	0.4704	0.4702	0.3921	0.3398	0.3483	0.4213	0.381	0.3773	0.4098	0.4442	0.542
	240.01	0.9157	1.1187	0.8416	1.1389	0.689	0.6118	1.3595	0.765	0.9384	1.0614	0.995	1.3815	1.0551	0.9491	1.0241		0.4637	0.4281	0.5039	0.414	0.4162	0.3293	0.3673	0.414	0.421	0.4581	0.5509	0.5444	0.5427	0.5209	0.479	0.444	0.4224	0.4633	0.4657	0.469	0.4443	0.4647	0.4633	0.3865	0.3379	0.3462	0.4166	0.3776	0.3734	0.4054	0.4392	0.5347
	242.01	0.8785	1.0619	0.805	1.0742	0.6499	0.5904	1.2743	0.7354	0.8828	1.0017	0.9794	1.3205	0.9905	0.8957	0.9564		0.4579	0.4236	0.4981	0.4097	0.4123	0.3241	0.3621	0.4091	0.4151	0.4523	0.5433	0.5368	0.5349	0.5142	0.4717	0.4389	0.416	0.4583	0.4598	0.4625	0.4395	0.4594	0.4559	0.3794	0.3296	0.3397	0.4125	0.3724	0.3683	0.4002	0.4341	0.5298
	244.01	0.8582	1.0275	0.8025	1.0404	0.6253	0.583	1.2139	0.7234	0.8559	0.9704	0.9809	1.2944	0.9506	0.8482	0.9128		0.4478	0.4123	0.4863	0.4006	0.4034	0.3166	0.354	0.4019	0.4054	0.441	0.5317	0.5259	0.5229	0.5018	0.4618	0.4289	0.4065	0.4468	0.4487	0.451	0.4279	0.4487	0.4442	0.3712	0.3249	0.3339	0.4013	0.3632	0.3599	0.3904	0.4236	0.5173
	246.01	0.8598	1.0188	0.8127	1.0295	0.6151	0.5871	1.1964	0.7237	0.8428	0.9662	1.0011	1.2994	0.9421	0.8357	0.8976		0.4544	0.4185	0.4945	0.4073	0.4116	0.3212	0.3602	0.4089	0.411	0.4486	0.5418	0.5337	0.5314	0.5097	0.4698	0.435	0.4133	0.454	0.4553	0.4588	0.4363	0.4564	0.451	0.3769	0.3302	0.3379	0.408	0.3694	0.3663	0.3961	0.4308	0.5263
	248.01	0.8179	0.9604	0.774	0.9686	0.5762	0.5652	1.1199	0.6892	0.7892	0.9139	0.9739	1.2266	0.8865	0.7731	0.8444		0.463	0.4276	0.5038	0.4147	0.4198	0.3267	0.3679	0.4178	0.4197	0.4566	0.5489	0.5449	0.5414	0.5194	0.4777	0.4451	0.4209	0.4632	0.4641	0.4674	0.4437	0.4664	0.4565	0.3832	0.3346	0.3444	0.4177	0.3767	0.3726	0.4034	0.4391	0.5358
	250.01	0.8248	0.9592	0.782	0.9723	0.569	0.572	1.1046	0.7009	0.784	0.9219	1.0155	1.2349	0.8979	0.7467	0.8362		0.4596	0.4262	0.5	0.4126	0.4176	0.3246	0.3646	0.4156	0.4148	0.4538	0.5461	0.5401	0.537	0.5149	0.4754	0.4421	0.4179	0.4597	0.4604	0.4645	0.4413	0.4636	0.4515	0.3806	0.3339	0.3423	0.4157	0.3731	0.3706	0.4004	0.4355	0.5323
	252.01	0.804	0.9262	0.7576	0.9327	0.5443	0.561	1.0727	0.6862	0.7538	0.895	1.0093	1.1959	0.867	0.7096	0.8071		0.4588	0.4251	0.4987	0.4117	0.4169	0.3232	0.3646	0.4146	0.4134	0.453	0.5446	0.5409	0.5373	0.5144	0.4753	0.4414	0.4167	0.4585	0.4609	0.4629	0.4403	0.4632	0.4493	0.3785	0.3312	0.3399	0.4169	0.3719	0.3691	0.3993	0.4355	0.5319
	254.01	0.8143	0.9388	0.7655	0.9291	0.5441	0.5697	1.0941	0.6995	0.7627	0.9028	1.0504	1.2119	0.8728	0.7111	0.8087		0.4525	0.4204	0.4931	0.4065	0.4117	0.3198	0.3604	0.41	0.407	0.4475	0.5383	0.5319	0.5297	0.507	0.4675	0.4353	0.4113	0.4513	0.4536	0.4562	0.4339	0.4568	0.4437	0.3737	0.3288	0.3374	0.4099	0.3681	0.3646	0.3934	0.4284	0.5237
	256.01	0.794	0.9206	0.7511	0.9013	0.5282	0.5595	1.0669	0.6901	0.7509	0.8837	1.0485	1.1811	0.8519	0.6875	0.7955		0.4583	0.4244	0.4989	0.4122	0.4168	0.3224	0.3633	0.4134	0.4109	0.4523	0.5438	0.5398	0.5366	0.5148	0.4738	0.4407	0.4164	0.4577	0.4607	0.4621	0.4395	0.4622	0.4488	0.3768	0.3309	0.3396	0.4147	0.3714	0.368	0.3985	0.4329	0.5309
	258.011	0.7795	0.9027	0.7334	0.8725	0.5138	0.5502	1.0371	0.6774	0.7369	0.8658	1.0606	1.1632	0.8369	0.671	0.7772		0.4544	0.4224	0.4964	0.4092	0.4148	0.3208	0.3628	0.412	0.4102	0.4513	0.541	0.5366	0.5342	0.5138	0.4716	0.4383	0.4149	0.4557	0.4586	0.4603	0.4365	0.4615	0.4456	0.3755	0.3297	0.3394	0.413	0.3701	0.3669	0.3977	0.4315	0.5285
	260.011	0.7801	0.9029	0.7298	0.8715	0.5089	0.5542	1.0348	0.6752	0.7365	0.8598	1.08	1.1622	0.8385	0.6677	0.7746		0.4547	0.4212	0.4967	0.408	0.4139	0.32	0.3628	0.4113	0.4084	0.4497	0.5416	0.5371	0.5357	0.5133	0.4717	0.4383	0.4142	0.4559	0.459	0.4626	0.4369	0.4632	0.4465	0.3739	0.3285	0.3383	0.412	0.3695	0.3665	0.3984	0.4322	0.5314
	262.011	0.793	0.9144	0.7389	0.8754	0.5158	0.5597	1.0475	0.6831	0.7431	0.8661	1.1367	1.1739	0.8466	0.6784	0.7859		0.4567	0.4251	0.5003	0.4122	0.4173	0.3239	0.366	0.416	0.4099	0.4537	0.5461	0.5398	0.536	0.5157	0.4746	0.4417	0.4175	0.4588	0.4616	0.4648	0.4415	0.4661	0.4467	0.3773	0.3322	0.3422	0.414	0.3726	0.3702	0.4008	0.4342	0.5347
	264.011	0.7611	0.8889	0.7095	0.8367	0.4969	0.5413	1.0127	0.6575	0.7131	0.8308	1.1127	1.1272	0.8083	0.6573	0.7585		0.4577	0.4237	0.5006	0.4106	0.4163	0.3226	0.3661	0.4139	0.4096	0.4534	0.5447	0.5393	0.5358	0.5143	0.473	0.4403	0.4153	0.4566	0.4602	0.463	0.4392	0.4656	0.4449	0.3743	0.3301	0.3398	0.4128	0.3707	0.3681	0.399	0.4339	0.5326
	266.011	0.7661	0.8945	0.7143	0.8328	0.4968	0.5432	1.0258	0.6606	0.7137	0.8329	1.1326	1.1302	0.8115	0.6597	0.7662		0.453	0.421	0.4971	0.4072	0.4132	0.3213	0.3622	0.4099	0.4051	0.4488	0.5402	0.5346	0.5295	0.5103	0.4695	0.4364	0.4123	0.4528	0.4557	0.4587	0.4346	0.4609	0.4394	0.3711	0.3262	0.3368	0.4074	0.3665	0.3642	0.3949	0.4295	0.5276
	268.011	0.7633	0.8948	0.7082	0.818	0.4928	0.543	1.0262	0.6587	0.7078	0.8254	1.1247	1.1309	0.8	0.6511	0.7669		0.4496	0.4178	0.4926	0.4055	0.4106	0.3187	0.3612	0.4103	0.4004	0.4468	0.5371	0.5305	0.529	0.5081	0.4674	0.4323	0.411	0.4509	0.4531	0.4556	0.4337	0.4603	0.4381	0.3716	0.3267	0.3371	0.4064	0.3662	0.3637	0.3944	0.4271	0.5252
	270.011	0.7466	0.8823	0.694	0.7887	0.4863	0.5338	1.0086	0.6523	0.6929	0.8107	1.106	1.1168	0.7861	0.628	0.7587		0.4625	0.4304	0.5053	0.4161	0.4219	0.3265	0.3697	0.4189	0.4109	0.4574	0.5512	0.5451	0.5441	0.5219	0.4812	0.4456	0.4231	0.4646	0.4664	0.4698	0.4458	0.4737	0.4499	0.3806	0.3353	0.3465	0.4191	0.3768	0.3746	0.4053	0.4393	0.5417
	272.011	0.7438	0.8951	0.6953	0.7842	0.4851	0.5349	1.0263	0.6552	0.6872	0.806	1.104	1.1159	0.7766	0.6258	0.7581		0.4607	0.4283	0.5037	0.4137	0.4197	0.3263	0.3687	0.4184	0.4098	0.4558	0.5483	0.5444	0.5398	0.5212	0.4793	0.4442	0.4196	0.4626	0.4659	0.4673	0.4443	0.4733	0.4461	0.3779	0.3343	0.3447	0.418	0.3742	0.3722	0.4042	0.4383	0.5409
	274.011	0.7654	0.913	0.7047	0.7881	0.4923	0.5424	1.038	0.6734	0.6972	0.8183	1.1235	1.1418	0.7892	0.6253	0.7725		0.4708	0.4375	0.5143	0.4211	0.43	0.3343	0.3752	0.4267	0.4181	0.4657	0.561	0.5553	0.5508	0.5317	0.4883	0.4525	0.4289	0.4702	0.4757	0.4767	0.4525	0.482	0.4532	0.3848	0.3393	0.351	0.4268	0.3817	0.3802	0.4123	0.4457	0.5516
	276.011	0.7578	0.9097	0.6897	0.7665	0.4861	0.5361	1.0339	0.6631	0.6881	0.8024	1.1061	1.1265	0.7724	0.6134	0.7642		0.4691	0.4366	0.5134	0.4188	0.4275	0.3307	0.3724	0.4256	0.4142	0.464	0.5587	0.5528	0.5486	0.53	0.4866	0.4508	0.4261	0.4676	0.4714	0.4733	0.45	0.4798	0.4518	0.3824	0.3365	0.3478	0.4236	0.3792	0.3771	0.4109	0.4436	0.5482
	278.011	0.7558	0.9146	0.6854	0.7567	0.4787	0.5347	1.0245	0.6637	0.6853	0.7988	1.1011	1.1464	0.7604	0.5986	0.7627		0.4649	0.4308	0.5074	0.4147	0.4238	0.3281	0.3707	0.421	0.4125	0.4603	0.553	0.5483	0.544	0.5249	0.4814	0.4467	0.4222	0.4645	0.4671	0.4693	0.4464	0.4764	0.4475	0.378	0.3336	0.3448	0.42	0.3775	0.3737	0.4075	0.4402	0.5444
	280.012	0.7546	0.9251	0.684	0.7538	0.4775	0.5364	1.0181	0.6685	0.6873	0.8013	1.1029	1.1546	0.756	0.589	0.7609		0.4625	0.4285	0.5049	0.412	0.4206	0.326	0.368	0.4206	0.4083	0.4569	0.5497	0.5424	0.5398	0.521	0.4781	0.444	0.4189	0.4612	0.4635	0.4647	0.4444	0.4726	0.4426	0.3759	0.3333	0.3425	0.4176	0.3748	0.3715	0.4038	0.4367	0.5438
	282.012	0.7411	0.9192	0.6748	0.7383	0.4694	0.5316	1.0114	0.66	0.6751	0.7854	1.0797	1.1376	0.739	0.5823	0.7548		0.4536	0.4223	0.4964	0.4042	0.4151	0.3214	0.3621	0.4129	0.4041	0.4499	0.5403	0.5342	0.5313	0.5119	0.4715	0.4371	0.4117	0.4543	0.4562	0.4598	0.4378	0.4669	0.4355	0.3692	0.3282	0.3384	0.4132	0.3704	0.367	0.3983	0.4312	0.538
																		0.4716	0.437	0.5152	0.4166	0.4286	0.3319	0.3752	0.4252	0.4165	0.4651	0.5579	0.5517	0.549	0.5291	0.4877	0.4524	0.4265	0.469	0.4731	0.4748	0.453	0.4838	0.452	0.382	0.3377	0.348	0.4268	0.3825	0.3785	0.4124	0.4451	0.5549
[truncated: 112 more columns]

## Sheet: Supplementary Figure 6
Supplementary Figure 6
		Supplementary Figure 6a																																				Supplementary Figure 6b
		Time (sec)	STIM1-WT																																			Time (sec)	STIM1-T393K
		0	0.5119	1.3985	0.5859	1.1496	0.4655	0.4559	1.6558	0.6413	0.3642	0.4388	0.4256	0.54	0.5741	0.5632	0.914	0.5134	0.4267	0.4885	1.3526	0.4764	0.4966	0.5843	0.5885	0.5637	0.5582	0.598	0.5817	0.4307	0.4844	0.4042	0.4025	0.3979	0.5858	0.5727		0	0.5441	0.5455	0.5869	0.5874	0.5596	0.4135	0.4092	0.3667	0.548	0.5171	0.3566
		2	0.5056	1.381	0.5797	1.137	0.4621	0.4513	1.6336	0.6356	0.3621	0.435	0.4208	0.5361	0.5677	0.5569	0.9025	0.5086	0.4222	0.4821	1.3256	0.4702	0.4899	0.5766	0.5825	0.5583	0.5504	0.5901	0.5758	0.4265	0.4815	0.401	0.4008	0.3941	0.5801	0.5627		2	0.5429	0.5446	0.5857	0.5845	0.5573	0.4136	0.4077	0.3687	0.5475	0.5178	0.353
		4	0.4967	1.3533	0.5694	1.111	0.4516	0.4424	1.5952	0.6209	0.3563	0.4263	0.4129	0.5262	0.5559	0.5454	0.8847	0.4985	0.416	0.4733	1.2965	0.4628	0.4804	0.5681	0.5723	0.5481	0.5416	0.5805	0.5672	0.4175	0.4738	0.3955	0.3924	0.3877	0.5696	0.5521		4	0.5543	0.5569	0.5979	0.5983	0.5714	0.4203	0.4156	0.3772	0.5586	0.5278	0.3609
		6	0.4948	1.3492	0.5672	1.1084	0.4501	0.4367	1.5895	0.6196	0.3557	0.4241	0.4121	0.5255	0.5542	0.5446	0.882	0.4979	0.4147	0.4731	1.2981	0.4615	0.4798	0.5671	0.572	0.5481	0.5393	0.5825	0.5674	0.4172	0.4723	0.3942	0.3925	0.3882	0.5672	0.5534		6	0.5438	0.5458	0.5875	0.5857	0.5591	0.4115	0.4091	0.3679	0.546	0.5176	0.3542
		8	0.4973	1.345	0.5671	1.109	0.4527	0.4362	1.5839	0.6239	0.3586	0.4237	0.4119	0.5265	0.5558	0.5445	0.8876	0.4998	0.4156	0.4745	1.2984	0.4607	0.4803	0.5688	0.5746	0.5482	0.5414	0.5804	0.5699	0.417	0.4741	0.3966	0.3941	0.3875	0.5685	0.5564		8	0.5461	0.547	0.5869	0.5875	0.5608	0.413	0.4113	0.3677	0.5468	0.5145	0.3545
		10	0.4881	1.3222	0.5567	1.088	0.4459	0.4268	1.5519	0.6127	0.3503	0.4165	0.4047	0.5161	0.5459	0.5375	0.8745	0.4916	0.4073	0.4647	1.2678	0.4535	0.4714	0.5593	0.5638	0.5385	0.5311	0.5706	0.5612	0.4118	0.4601	0.3892	0.3866	0.3815	0.5583	0.5453		10	0.5557	0.5575	0.597	0.5965	0.5702	0.4184	0.417	0.374	0.5565	0.5231	0.3634
		12	0.4913	1.3307	0.5603	1.0973	0.4489	0.4298	1.565	0.6186	0.3554	0.42	0.4077	0.5184	0.549	0.5405	0.8819	0.4952	0.4113	0.4676	1.2812	0.4569	0.474	0.5625	0.5672	0.544	0.5334	0.5759	0.5647	0.4166	0.4601	0.3925	0.3897	0.3846	0.5617	0.5502		12	0.5382	0.5398	0.5779	0.576	0.5505	0.4053	0.4039	0.3609	0.539	0.5078	0.3499
		14.001	0.5081	1.3725	0.5784	1.1398	0.4662	0.4448	1.6133	0.6377	0.3679	0.435	0.4219	0.5393	0.5689	0.5602	0.9119	0.5113	0.4261	0.4835	1.3278	0.4753	0.4911	0.5808	0.5882	0.5673	0.5522	0.5983	0.5821	0.4314	0.4754	0.4065	0.4035	0.4002	0.5817	0.572		14.001	0.5534	0.5532	0.5933	0.5934	0.5646	0.416	0.4145	0.3702	0.5513	0.5218	0.3582
		16.0005	0.4989	1.35	0.569	1.1262	0.4572	0.4366	1.584	0.6288	0.3606	0.4272	0.4141	0.5301	0.5599	0.5504	0.8999	0.5002	0.4177	0.4746	1.3223	0.4665	0.4832	0.57	0.5802	0.557	0.5423	0.5888	0.5709	0.4225	0.4648	0.3988	0.3952	0.3914	0.5727	0.5658		16.0005	0.5523	0.5534	0.5926	0.5924	0.5632	0.4153	0.4155	0.3725	0.5532	0.5198	0.3552
		18.0006	0.4889	1.3192	0.5559	1.1062	0.447	0.4269	1.5452	0.6206	0.355	0.4166	0.4063	0.5169	0.5462	0.5371	0.8781	0.4888	0.4105	0.4643	1.3013	0.4547	0.4705	0.5562	0.5655	0.5435	0.5305	0.5753	0.5563	0.4143	0.4531	0.39	0.3873	0.3839	0.5586	0.5538		18.0006	0.5587	0.5609	0.6006	0.6052	0.5768	0.4179	0.4185	0.3742	0.5606	0.5284	0.3567
		20.0007	0.4919	1.3259	0.5597	1.1124	0.4495	0.4285	1.5563	0.6287	0.3544	0.4193	0.4088	0.5191	0.5511	0.5412	0.8834	0.4918	0.4128	0.4667	1.3239	0.4564	0.4727	0.5601	0.568	0.5449	0.533	0.577	0.5595	0.4174	0.4529	0.3924	0.3881	0.3845	0.5621	0.5579		20.0007	0.5552	0.5597	0.5965	0.6027	0.5741	0.4189	0.4168	0.3755	0.5546	0.5244	0.3566
		22.0008	0.4871	1.3064	0.5534	1.1042	0.444	0.4237	1.5436	0.6276	0.3515	0.4141	0.404	0.5122	0.5445	0.5344	0.8715	0.4857	0.4084	0.4602	1.3128	0.452	0.4663	0.5524	0.5606	0.5381	0.5251	0.5698	0.5524	0.4116	0.4448	0.3883	0.3841	0.3812	0.5533	0.5523		22.0008	0.5547	0.5558	0.5966	0.5969	0.569	0.4187	0.4172	0.3769	0.5544	0.5231	0.3601
		24.0008	0.4948	1.3264	0.5626	1.1279	0.4503	0.4311	1.5742	0.643	0.359	0.4214	0.4096	0.5211	0.5559	0.5435	0.8872	0.4943	0.4162	0.4672	1.333	0.4605	0.4763	0.5651	0.5696	0.5479	0.5347	0.5797	0.5611	0.4193	0.4511	0.3972	0.3911	0.3864	0.5637	0.5565		24.0008	0.5358	0.5388	0.5772	0.5752	0.5502	0.4051	0.4044	0.3626	0.5363	0.5063	0.3446
		26.0009	0.4937	1.3196	0.5621	1.1334	0.4489	0.43	1.5732	0.6358	0.3558	0.4206	0.411	0.5216	0.5547	0.5418	0.8791	0.4922	0.4145	0.4662	1.3241	0.4589	0.4739	0.5653	0.5669	0.5465	0.533	0.5764	0.5586	0.4168	0.4495	0.3954	0.3902	0.3865	0.5619	0.5542		26.0009	0.5711	0.5763	0.6179	0.6236	0.5959	0.43	0.4296	0.3863	0.572	0.537	0.3663
		28.001	0.5031	1.3433	0.5718	1.1575	0.4573	0.4371	1.6008	0.6434	0.3614	0.4284	0.4191	0.532	0.565	0.5529	0.8945	0.5016	0.4228	0.4764	1.3455	0.4664	0.4827	0.5748	0.5784	0.5567	0.5437	0.5884	0.5704	0.4236	0.457	0.4017	0.3968	0.393	0.5727	0.5634		28.001	0.5409	0.5427	0.5845	0.5801	0.5561	0.4041	0.3993	0.3583	0.5401	0.5123	0.3387
		30.0011	0.4989	1.3265	0.5658	1.1487	0.4518	0.4334	1.5918	0.6352	0.3617	0.4235	0.4175	0.5259	0.5588	0.5456	0.8824	0.4941	0.4189	0.4715	1.3265	0.4611	0.4767	0.5692	0.5719	0.5499	0.5382	0.5827	0.5647	0.4188	0.4532	0.3988	0.3939	0.3907	0.5662	0.5571		30.0011	0.5489	0.5513	0.5923	0.5894	0.5646	0.4145	0.4131	0.3726	0.5473	0.52	0.3552
		32.0012	0.4971	1.3204	0.5653	1.145	0.4492	0.4303	1.587	0.6293	0.3586	0.423	0.4141	0.5221	0.5553	0.5427	0.8772	0.4919	0.4167	0.4702	1.3164	0.4591	0.4759	0.5666	0.5712	0.5493	0.5343	0.5825	0.5618	0.4156	0.4511	0.3976	0.391	0.3897	0.5648	0.5551		32.0012	0.5335	0.537	0.5733	0.572	0.548	0.4039	0.4012	0.3606	0.5325	0.5048	0.344
		34.0012	0.4906	1.3028	0.5596	1.1336	0.445	0.4266	1.5697	0.6235	0.3558	0.4177	0.4087	0.5171	0.5489	0.5369	0.8698	0.4862	0.4129	0.4633	1.2954	0.4529	0.4703	0.5598	0.5634	0.5424	0.5283	0.5745	0.5546	0.4114	0.4458	0.3953	0.3872	0.3857	0.5577	0.5476		34.0012	0.5392	0.5398	0.5781	0.5774	0.5525	0.4057	0.4055	0.3663	0.5381	0.5111	0.3479
		36.0013	0.5052	1.3384	0.576	1.1689	0.4585	0.4382	1.6216	0.6395	0.3676	0.4297	0.4203	0.5335	0.5653	0.553	0.8987	0.5031	0.4262	0.4765	1.3338	0.4665	0.4837	0.5768	0.5797	0.5596	0.5436	0.5908	0.5695	0.4244	0.4587	0.4064	0.3997	0.3966	0.5758	0.5646		36.0013	0.5413	0.5442	0.5812	0.58	0.5542	0.407	0.4078	0.3661	0.5408	0.514	0.348
		38.0014	0.5073	1.349	0.5792	1.1763	0.4599	0.4396	1.6317	0.6417	0.3664	0.4323	0.4228	0.537	0.5678	0.5567	0.901	0.5051	0.4295	0.478	1.3355	0.4694	0.4858	0.5799	0.5829	0.5629	0.5465	0.5917	0.5729	0.4268	0.4604	0.409	0.4006	0.3972	0.5787	0.5676		38.0014	0.5379	0.5416	0.5775	0.5758	0.5487	0.407	0.406	0.365	0.5367	0.5111	0.3467
		40.0015	1.0401	1.9907	0.9872	1.8895	1.0322	0.9039	2.206	1.4952	0.6331	1.4089	0.9883	0.9578	1.2219	1.1759	1.4072	0.945	1.1371	0.817	1.9483	1.2108	1.2298	1.3061	1.0173	1.1704	1.1557	1.5622	0.9344	1.0233	1.1212	1.0385	0.8206	0.8152	1.2834	0.7799		40.0015	1.0174	0.953	1.2225	1.4202	1.2133	1.0456	1.0136	0.8142	1.0237	0.8458	0.5382
		42.0016	1.5161	2.4277	1.2952	2.3639	1.4539	1.2719	2.6878	2.0422	0.8831	2.0277	1.3859	1.3355	1.7492	1.6104	1.8033	1.328	1.5846	1.1262	2.396	1.7317	1.7812	1.8919	1.4052	1.7512	1.6643	2.1802	1.3117	1.4216	1.58	1.495	1.1786	1.1169	1.8916	0.931		42.0016	1.5675	1.3498	1.852	2.2857	1.841	1.6722	1.5722	1.3744	1.6341	1.3294	0.7796
		44.0017	1.8729	2.723	1.5646	2.7026	1.7722	1.5378	3.0262	2.4201	1.0949	2.6037	1.6531	1.656	2.1272	2.0006	2.1649	1.6585	1.9049	1.3872	2.7135	2.0812	2.1179	2.3048	1.7565	2.178	2.0387	2.5746	1.6659	1.6908	1.8847	1.7992	1.4581	1.3336	2.3683	1.0661		44.0017	2.0048	1.6641	2.281	2.8815	2.2649	2.1072	2.0056	1.712	2.0653	1.7246	0.9855
		46.0018	2.1308	2.9632	1.8123	2.9506	2.0176	1.7451	3.2798	2.7202	1.2534	3.1269	1.8417	1.9131	2.3878	2.3377	2.4777	1.9052	2.1723	1.5965	2.9697	2.3505	2.364	2.5993	2.0441	2.4998	2.2983	2.928	1.9558	1.8904	2.1653	2.0301	1.6749	1.4829	2.7238	1.1955		46.0018	2.3321	1.9126	2.7452	3.4361	2.6311	2.6785	2.5209	1.9573	2.3844	2.0023	1.1311
		48.0018	2.3065	3.1572	2.014	3.1139	2.2097	1.8975	3.4471	2.8747	1.3662	3.4075	2.0055	2.0743	2.5463	2.5708	2.6983	2.0749	2.3661	1.7392	3.1671	2.6021	2.5582	2.8317	2.2669	2.7134	2.4725	3.2666	2.1575	2.0432	2.3843	2.2063	1.8091	1.5817	2.9831	1.2892		48.0018	2.6711	2.1832	3.2021	3.9042	3.0176	3.0448	2.9578	2.2441	2.7415	2.2709	1.276
		50.0019	2.3907	3.2463	2.1239	3.1324	2.3055	1.9915	3.4878	2.9124	1.4242	3.4365	2.1024	2.1415	2.5956	2.6748	2.7805	2.1395	2.4152	1.8061	3.2411	2.7718	2.6896	2.9807	2.4156	2.8217	2.5311	3.4997	2.2464	2.1048	2.424	2.2876	1.8645	1.5892	3.1093	1.3305		50.0019	2.9378	2.3557	3.3882	4.0436	3.149	3.1274	3.0167	2.4299	2.9592	2.3949	1.3482
		52.002	2.5144	3.4067	2.2628	3.2088	2.4542	2.138	3.629	2.9471	1.4945	3.4523	2.2661	2.2459	2.7042	2.8261	2.9147	2.2537	2.4894	1.9089	3.3846	2.951	2.9046	3.2172	2.6094	2.9908	2.6682	3.7324	2.374	2.2059	2.5786	2.4293	1.9578	1.6533	3.2921	1.4115		52.002	3.095	2.4523	3.456	4.0575	3.1493	3.0997	2.9868	2.5355	3.0653	2.4873	1.3864
		54.0021	2.5583	3.4435	2.3224	3.1963	2.5499	2.2264	3.665	2.9467	1.5409	3.3815	2.3572	2.2773	2.7245	2.8761	2.9339	2.2863	2.4691	1.9553	3.4157	3.0008	2.9954	3.3591	2.7149	3.0522	2.712	3.8056	2.4041	2.2378	2.6436	2.4633	1.9839	1.675	3.3337	1.4358		54.0021	3.2417	2.5424	3.5728	4.1117	3.1982	3.1213	3.0192	2.6514	3.1943	2.6314	1.4473
		56.0022	2.5874	3.519	2.3714	3.2099	2.6396	2.2928	3.728	2.9492	1.5853	3.3873	2.4282	2.3086	2.7474	2.91	2.9603	2.3151	2.4451	2.0143	3.4527	3.0066	3.0361	3.4783	2.8176	3.0981	2.7856	3.86	2.4392	2.237	2.7464	2.4772	2.0206	1.689	3.3431	1.4607		56.0022	3.2466	2.5376	3.5314	4.0229	3.1598	3.0755	2.9573	2.6585	3.1846	2.684	1.4655
		58.0022	2.5766	3.5321	2.3815	3.2044	2.6924	2.3364	3.7591	2.8895	1.6126	3.3597	2.447	2.33	2.7556	2.9116	2.9654	2.3155	2.394	2.0471	3.4466	2.9619	3.0187	3.5414	2.8555	3.1022	2.822	3.8577	2.4264	2.2096	2.7561	2.4448	2.0332	1.7071	3.3095	1.4753		58.0022	3.3207	2.5999	3.6397	4.0466	3.1985	3.112	3.0132	2.7107	3.265	2.8125	1.5258
		60.0023	2.5317	3.5356	2.3818	3.1923	2.7006	2.3564	3.7778	2.8201	1.6304	3.2859	2.4316	2.3327	2.7371	2.8991	2.9601	2.3206	2.318	2.0801	3.4521	2.9045	2.9797	3.5586	2.9017	3.082	2.8642	3.8502	2.414	2.1654	2.7617	2.3876	2.0298	1.6958	3.2521	1.478		60.0023	3.3812	2.6356	3.7004	4.0907	3.2176	3.1346	3.0388	2.7529	3.3144	2.9039	1.5556
		62.0024	2.5076	3.5789	2.388	3.2205	2.7139	2.3839	3.8229	2.775	1.6698	3.2843	2.433	2.3495	2.7502	2.9067	2.9823	2.3397	2.2611	2.1291	3.4863	2.8547	2.9589	3.5939	2.9439	3.0681	2.9318	3.8668	2.4296	2.1289	2.7955	2.3338	2.0453	1.7276	3.2274	1.5006		62.0024	3.3453	2.6016	3.6776	4.0212	3.1693	3.086	3.0175	2.7312	3.2623	2.9082	1.5588
		64.0025	2.4106	3.5232	2.338	3.1951	2.6763	2.3552	3.7979	2.6539	1.6741	3.2035	2.3555	2.3089	2.6923	2.8477	2.9591	2.3096	2.1429	2.1475	3.4511	2.7349	2.8733	3.5509	2.9148	2.9838	2.938	3.8113	2.3741	2.0494	2.749	2.2364	2.0271	1.7165	3.1132	1.4876		64.0025	3.2801	2.5558	3.6046	3.9225	3.0911	3.0043	2.9304	2.6477	3.207	2.8864	1.5289
		66.0026	2.3699	3.5746	2.3361	3.2402	2.6841	2.3918	3.8557	2.5955	1.7028	3.206	2.3315	2.3111	2.7003	2.8559	3.0066	2.3335	2.074	2.194	3.5071	2.6901	2.8496	3.5823	2.9552	2.9756	3.0078	3.8432	2.3767	2.007	2.7809	2.178	2.0384	1.7443	3.0752	1.5142		66.0026	3.3231	2.6117	3.6671	3.9697	3.1401	3.06	2.9618	2.6657	3.2353	2.9375	1.5531
		68.0027	2.2276	3.4632	2.2232	3.149	2.5684	2.3052	3.7482	2.4512	1.6661	3.0708	2.1902	2.2049	2.5803	2.7318	2.9245	2.2485	1.9021	2.1385	3.3944	2.4964	2.6834	3.4337	2.8375	2.819	2.9242	3.6816	2.2707	1.8713	2.6994	2.0192	1.9652	1.6848	2.8995	1.4714		68.0027	3.2703	2.5774	3.6059	3.9231	3.0637	2.9843	2.9222	2.5979	3.1883	2.9024	1.5239
		70.0028	2.1233	3.4101	2.1523	3.1205	2.5056	2.2628	3.7045	2.3659	1.6532	3.0025	2.0924	2.1499	2.5125	2.666	2.897	2.2172	1.7796	2.1346	3.3643	2.3724	2.5892	3.3991	2.7915	2.7188	2.9234	3.6147	2.2114	1.7737	2.6755	1.8985	1.9325	1.6599	2.7747	1.4625		70.0028	3.1858	2.5373	3.5319	3.8291	2.9959	2.9024	2.8342	2.5107	3.0992	2.8256	1.4698
		72.0028	2.0587	3.4211	2.1188	3.1477	2.4721	2.2685	3.7261	2.3188	1.6575	2.9724	2.0331	2.1137	2.4924	2.6335	2.9321	2.2181	1.6874	2.1586	3.3932	2.2873	2.5299	3.3796	2.7879	2.6761	2.9502	3.6021	2.1913	1.7215	2.6708	1.8281	1.9288	1.6708	2.7069	1.4807		72.0028	3.207	2.5653	3.5708	3.8433	3.0086	2.9002	2.8215	2.4828	3.1142	2.8181	1.4544
		74.0029	1.937	3.347	2.0243	3.0852	2.3656	2.1965	3.6389	2.2084	1.6292	2.878	1.9112	2.0398	2.3948	2.5303	2.8834	2.1587	1.548	2.1228	3.3158	2.1343	2.3959	3.2974	2.6944	2.5341	2.8917	3.4923	2.1054	1.6199	2.6024	1.696	1.8719	1.6239	2.5478	1.4535		74.0029	3.037	2.4415	3.3891	3.6538	2.8498	2.7242	2.6586	2.3285	2.9582	2.6676	1.3745
		76.003	1.8668	3.3516	1.9944	3.117	2.3299	2.1748	3.6465	2.1953	1.6246	2.8423	1.8517	2.0149	2.3655	2.4893	2.909	2.1514	1.4697	2.1366	3.3409	2.0469	2.3288	3.2754	2.6653	2.4699	2.9059	3.4611	2.0803	1.5648	2.5961	1.6241	1.8576	1.6248	2.4677	1.4643		76.003	3.0448	2.4599	3.4131	3.6797	2.8675	2.7109	2.6585	2.3026	2.9484	2.6514	1.3533
		78.0031	1.7052	3.169	1.8616	2.9719	2.1508	2.0396	3.4474	2.0455	1.5332	2.6335	1.6903	1.8704	2.1989	2.3212	2.7634	2.0259	1.3264	2.0247	3.1765	1.853	2.1333	3.0771	2.4918	2.2866	2.7541	3.2346	1.9418	1.4273	2.4488	1.4725	1.749	1.53	2.2595	1.4009		78.0031	2.9483	2.4021	3.3065	3.5983	2.7831	2.599	2.5409	2.1948	2.8652	2.5577	1.2935
		80.0032	1.647	3.1956	1.84	2.9986	2.1026	2.0125	3.461	2.0288	1.5306	2.5813	1.6346	1.8407	2.1651	2.2715	2.7842	2.013	1.2649	2.0325	3.1978	1.774	2.0659	3.0535	2.4453	2.224	2.7591	3.1922	1.9127	1.3777	2.4384	1.4151	1.7289	1.5308	2.1818	1.4128		80.0032	2.8299	2.3276	3.2035	3.4857	2.6908	2.4766	2.4104	2.0748	2.7568	2.4285	1.2335
		82.0032	1.5761	3.1499	1.7913	2.9736	2.0068	1.9621	3.4207	1.9776	1.4924	2.4706	1.5635	1.7729	2.0947	2.1916	2.76	1.965	1.2016	1.9878	3.1549	1.6717	1.9654	2.9639	2.3648	2.1348	2.7098	3.0946	1.8607	1.3119	2.3773	1.3485	1.6836	1.5015	2.0784	1.402		82.0032	2.7741	2.287	3.1632	3.4487	2.6312	2.4034	2.347	1.9925	2.7018	2.3644	1.1973
		84.0033	1.4797	3.0753	1.721	2.9156	1.8916	1.8751	3.2949	1.9068	1.4487	2.3291	1.4656	1.7035	1.9934	2.0821	2.6924	1.8938	1.1278	1.9428	3.0799	1.5607	1.8477	2.8665	2.2629	2.0142	2.6331	2.9405	1.7807	1.2316	2.2959	1.2528	1.6217	1.4514	1.9483	1.3697		84.0033	2.709	2.2467	3.1038	3.4014	2.585	2.3262	2.2638	1.919	2.6519	2.3035	1.1585
		86.0034	1.3795	2.9532	1.6407	2.8233	1.7599	1.77	3.1606	1.8275	1.3861	2.1645	1.3627	1.6198	1.8789	1.9549	2.604	1.8031	1.0514	1.8614	2.9609	1.4293	1.7163	2.7293	2.1309	1.8888	2.5252	2.763	1.6876	1.1501	2.1854	1.1584	1.5394	1.3821	1.8095	1.3253		86.0034	2.5365	2.1184	2.9259	3.2182	2.4293	2.1349	2.0836	1.7584	2.4922	2.1441	1.0785
		88.0035	1.3283	2.9279	1.6155	2.8258	1.6786	1.7241	3.1203	1.8077	1.3559	2.0686	1.308	1.5862	1.8294	1.896	2.5883	1.7692	1.0181	1.8382	2.9358	1.3618	1.6425	2.6552	2.0716	1.8175	2.4961	2.6633	1.6472	1.1041	2.1406	1.1135	1.5094	1.3565	1.7389	1.3221		88.0035	2.4913	2.0823	2.8917	3.2034	2.387	2.0544	1.9932	1.6981	2.4492	2.0928	1.0515
		90.0036	1.2811	2.9123	1.5869	2.814	1.598	1.6676	3.0751	1.7838	1.3295	1.9534	1.2561	1.5439	1.7693	1.8213	2.5665	1.7234	0.9846	1.8051	2.8918	1.2951	1.5646	2.5849	2.0033	1.7455	2.4498	2.5563	1.6095	1.0595	2.0822	1.0675	1.4717	1.325	1.6638	1.319		90.0036	2.3166	1.9553	2.7054	3.0183	2.2218	1.867	1.8149	1.554	2.2983	1.946	0.978
		92.0037	1.1975	2.7886	1.5131	2.7128	1.4695	1.5643	2.9324	1.7118	1.2536	1.7856	1.173	1.46	1.6631	1.7099	2.4636	1.6297	0.9253	1.7147	2.7635	1.1932	1.4475	2.4254	1.879	1.6286	2.3202	2.3756	1.521	0.9869	1.9624	0.993	1.3845	1.2545	1.5448	1.2708		92.0037	2.2572	1.914	2.6443	2.9804	2.1667	1.7661	1.7082	1.4919	2.2512	1.8978	0.9532
		94.0037	1.1476	2.7424	1.4781	2.6826	1.3888	1.4976	2.8647	1.682	1.2148	1.6695	1.1188	1.4087	1.5945	1.634	2.4186	1.5772	0.892	1.6724	2.7146	1.1344	1.3753	2.3389	1.7997	1.5536	2.2575	2.2606	1.474	0.9431	1.8787	0.9497	1.3346	1.2118	1.4739	1.2483		94.0037	2.1255	1.8027	2.5149	2.8387	2.0415	1.6141	1.5573	1.384	2.1397	1.79	0.9044
		96.0038	1.1052	2.6852	1.4444	2.647	1.3111	1.4324	2.7913	1.6483	1.1713	1.5567	1.0723	1.3636	1.5361	1.5645	2.3664	1.5247	0.8628	1.625	2.6515	1.0778	1.3037	2.2492	1.7242	1.4852	2.1877	2.1363	1.4273	0.9042	1.8052	0.907	1.2857	1.1753	1.407	1.23		96.0038	2.0049	1.7088	2.3789	2.7096	1.9276	1.4765	1.4144	1.2931	2.0314	1.6926	0.8621
		98.0039	1.0687	2.6517	1.4263	2.6344	1.2534	1.38	2.7401	1.633	1.1417	1.4637	1.0367	1.3312	1.4868	1.5101	2.3373	1.4829	0.8356	1.5849	2.6005	1.0347	1.2473	2.1721	1.6615	1.4257	2.133	2.0282	1.3902	0.87	1.7458	0.8753	1.2493	1.1388	1.3511	1.2122		98.0039	1.8881	1.6127	2.2516	2.5721	1.8102	1.3508	1.2942	1.2114	1.9391	1.6054	0.8238
		100.004	1.0288	2.5771	1.3928	2.6015	1.1875	1.3216	2.6819	1.6052	1.0961	1.3646	0.9968	1.2812	1.4299	1.4469	2.2847	1.4284	0.811	1.539	2.5459	0.9909	1.1886	2.0815	1.5915	1.3671	2.0592	1.9244	1.3507	0.8352	1.6676	0.8456	1.2021	1.0978	1.2951	1.1957		100.004	1.7951	1.5443	2.1493	2.4778	1.7163	1.2506	1.1944	1.1441	1.8696	1.5457	0.7982
		102.004	0.9819	2.5035	1.3511	2.547	1.1136	1.2519	2.5914	1.5602	1.0413	1.2669	0.9482	1.2287	1.3622	1.3757	2.2102	1.3688	0.7796	1.4774	2.4608	0.9401	1.1225	1.9752	1.5096	1.2991	1.9784	1.8012	1.2945	0.7942	1.5719	0.8045	1.1401	1.0549	1.2286	1.1609		102.004	1.6982	1.4718	2.0423	2.3509	1.6119	1.1585	1.1034	1.0822	1.7896	1.4767	0.7701
		104.004	0.9364	2.4222	1.3097	2.4907	1.0487	1.1875	2.5047	1.516	0.9944	1.1806	0.9014	1.1736	1.2971	1.3065	2.134	1.3046	0.7471	1.4145	2.3742	0.8912	1.0614	1.8677	1.4306	1.2347	1.885	1.6784	1.2416	0.7574	1.4848	0.7665	1.0849	1.0025	1.1656	1.1279		104.004	1.6098	1.4011	1.9392	2.2504	1.5271	1.0857	1.03	1.029	1.7257	1.4289	0.7473
		106.004	0.8913	2.3368	1.2664	2.4198	0.9862	1.1227	2.4128	1.4696	0.9388	1.0988	0.8572	1.1199	1.2322	1.2387	2.0636	1.2415	0.7141	1.3495	2.2805	0.8441	1	1.7618	1.3549	1.1682	1.7973	1.566	1.1846	0.7171	1.3961	0.7288	1.0284	0.9536	1.1034	1.0881		106.004	1.4997	1.3178	1.7957	2.0988	1.4187	0.9991	0.9482	0.966	1.6272	1.3523	0.7144
		108.004	0.9125	2.4117	1.3099	2.5161	0.9964	1.136	2.4879	1.5249	0.9569	1.0997	0.8749	1.1435	1.2556	1.2586	2.1215	1.2666	0.7335	1.3778	2.3479	0.8576	1.0137	1.7789	1.3713	1.1858	1.822	1.5653	1.2134	0.7305	1.4093	0.7424	1.0453	0.9715	1.1247	1.1262		108.004	1.4337	1.2651	1.7052	1.99	1.352	0.9474	0.895	0.9256	1.5665	1.3134	0.6984
		110.004	0.8738	2.3388	1.2724	2.4535	0.9439	1.0789	2.4079	1.4824	0.9114	1.0335	0.8364	1.0943	1.2002	1.1983	2.0476	1.2093	0.7081	1.323	2.276	0.8203	0.9637	1.6842	1.3053	1.131	1.7388	1.4722	1.165	0.6994	1.3301	0.7112	0.9956	0.9272	1.0719	1.0901		110.004	1.3617	1.2067	1.6111	1.8755	1.2802	0.8969	0.848	0.8867	1.4995	1.268	0.6797
		112.004	0.8438	2.2821	1.2443	2.4177	0.8992	1.0317	2.3498	1.4509	0.8746	0.9823	0.8079	1.0537	1.1543	1.1519	1.9951	1.1665	0.6888	1.2772	2.2194	0.7898	0.9244	1.6052	1.253	1.0862	1.6686	1.3966	1.1308	0.6742	1.2632	0.689	0.9549	0.9	1.0314	1.0674		112.004	1.2534	1.1154	1.4738	1.7104	1.1773	0.8243	0.7787	0.8229	1.3867	1.1833	0.6387
		114.005	0.8246	2.2584	1.2309	2.3876	0.8735	0.9991	2.3161	1.4354	0.8476	0.9458	0.7859	1.0289	1.1244	1.1225	1.9628	1.1382	0.6717	1.244	2.1798	0.7664	0.8945	1.5463	1.2139	1.0565	1.6196	1.3331	1.1034	0.6566	1.2136	0.669	0.9257	0.8702	1.0024	1.0512		114.005	1.1962	1.0715	1.3893	1.6067	1.1166	0.7862	0.7402	0.7879	1.3269	1.1451	0.6219
		116.005	0.7815	2.1493	1.1803	2.3015	0.8176	0.9388	2.2139	1.3778	0.7952	0.8859	0.7447	0.9724	1.0631	1.0591	1.8713	1.0748	0.6419	1.1768	2.0851	0.7268	0.8443	1.4484	1.1452	0.9994	1.5223	1.2454	1.0468	0.6226	1.1331	0.6341	0.8749	0.8221	0.9481	1.0025		116.005	1.156	1.0388	1.3302	1.5344	1.0788	0.7595	0.7185	0.7696	1.2822	1.1197	0.6126
		118.005	0.7785	2.154	1.1844	2.3183	0.8078	0.9232	2.2219	1.3833	0.7874	0.8704	0.7368	0.9642	1.0535	1.0481	1.8666	1.061	0.64	1.1645	2.086	0.7198	0.8339	1.4166	1.1305	0.9877	1.4941	1.2183	1.0401	0.6189	1.11	0.6301	0.8608	0.8128	0.9379	1.0018		118.005	1.0776	0.9701	1.2238	1.3971	0.9988	0.7052	0.667	0.7192	1.1996	1.0542	0.5784
		120.005	0.7634	2.1306	1.1732	2.3006	0.7856	0.898	2.192	1.372	0.7614	0.847	0.7224	0.9446	1.0287	1.0245	1.8409	1.0394	0.6294	1.1382	2.0527	0.7055	0.8142	1.3703	1.1005	0.963	1.4532	1.1746	1.0204	0.6059	1.0695	0.6175	0.8399	0.7916	0.9162	0.9906		120.005	1.0354	0.938	1.165	1.3149	0.9553	0.6803	0.6422	0.6971	1.1521	1.0206	0.5685
		122.005	0.7354	2.0663	1.142	2.2401	0.7538	0.8581	2.1178	1.3363	0.732	0.811	0.6959	0.9063	0.9873	0.9807	1.7822	0.9941	0.6098	1.0934	1.9942	0.6787	0.7795	1.3032	1.0571	0.9227	1.3883	1.1154	0.9816	0.584	1.0174	0.5939	0.805	0.761	0.8784	0.9592		122.005	1.0112	0.9152	1.127	1.2631	0.9311	0.664	0.6275	0.6849	1.1215	1.0009	0.5587
		124.005	0.7217	2.0427	1.1291	2.2203	0.7328	0.8328	2.0925	1.3206	0.7122	0.7894	0.6813	0.8866	0.9636	0.9567	1.7498	0.9679	0.5975	1.0647	1.965	0.6625	0.7602	1.2566	1.028	0.902	1.3396	1.0759	0.9596	0.5697	0.9831	0.5796	0.7817	0.7432	0.859	0.9425		124.005	1.0043	0.9137	1.1124	1.2317	0.9247	0.6608	0.6253	0.6834	1.109	1.0025	0.5615
		126.005	0.7311	2.0741	1.1558	2.2726	0.7386	0.8335	2.1341	1.3475	0.7173	0.7936	0.6872	0.8948	0.9699	0.9636	1.7742	0.9767	0.6062	1.0688	1.9998	0.6698	0.7627	1.251	1.0338	0.9066	1.3419	1.0752	0.9707	0.5766	0.9819	0.5848	0.787	0.7489	0.8644	0.9527		126.005	0.9461	0.8609	1.0304	1.1409	0.8638	0.6236	0.591	0.6456	1.0402	0.9454	0.5329
		128.005	0.7031	2.014	1.1228	2.2146	0.7081	0.7981	2.0632	1.3045	0.6825	0.7624	0.6624	0.86	0.9334	0.9241	1.7184	0.9369	0.5872	1.0256	1.9418	0.6474	0.7349	1.1933	0.9943	0.8705	1.2837	1.024	0.9341	0.5557	0.9329	0.5616	0.7513	0.7165	0.8301	0.9237		128.005	0.9263	0.8444	1.0113	1.0963	0.8507	0.6147	0.583	0.6367	1.0197	0.9311	0.5269
		130.005	0.6846	1.9722	1.1011	2.1789	0.6892	0.7741	2.0205	1.2798	0.6624	0.7395	0.6441	0.8351	0.9045	0.8946	1.6752	0.9061	0.5738	0.9937	1.9012	0.6299	0.7104	1.1451	0.9618	0.8432	1.2362	0.9867	0.9094	0.5427	0.8975	0.5466	0.727	0.6969	0.8045	0.9021		130.005	0.8966	0.8186	0.9716	1.0478	0.8212	0.5992	0.5689	0.621	0.9827	0.9061	0.5182
		132.005	0.6704	1.933	1.0832	2.1461	0.6708	0.749	1.9753	1.2571	0.6401	0.7178	0.6297	0.8123	0.8801	0.8702	1.6382	0.8821	0.562	0.966	1.8652	0.6157	0.692	1.1043	0.9358	0.8198	1.1922	0.9525	0.8864	0.5288	0.8652	0.5322	0.7054	0.6776	0.7835	0.8821		132.005	0.8686	0.7971	0.9339	0.9976	0.7967	0.5812	0.5527	0.604	0.946	0.8787	0.504
		134.005	0.6661	1.9279	1.0825	2.1492	0.6642	0.7393	1.9672	1.257	0.634	0.7106	0.6232	0.8045	0.8704	0.8582	1.6289	0.8704	0.5597	0.9493	1.8634	0.6127	0.684	1.0811	0.9237	0.8098	1.169	0.9368	0.8764	0.5263	0.8497	0.5281	0.6954	0.668	0.7731	0.8747		134.005	0.8566	0.7882	0.9171	0.9718	0.7856	0.5784	0.5498	0.5993	0.9306	0.8705	0.5011
		136.006	0.6651	1.9303	1.0852	2.1725	0.6605	0.734	1.979	1.2595	0.6282	0.7073	0.6219	0.7987	0.8646	0.8524	1.6253	0.863	0.5607	0.9435	1.8743	0.613	0.681	1.0658	0.9174	0.8032	1.1558	0.9277	0.8741	0.525	0.8394	0.527	0.6894	0.6652	0.7708	0.8744		136.006	0.8364	0.7714	0.8903	0.9378	0.7689	0.567	0.5393	0.5889	0.9068	0.8522	0.4924
		138.006	0.6461	1.8876	1.0623	2.1162	0.6389	0.7093	1.9274	1.23	0.6053	0.6856	0.603	0.7748	0.8368	0.8227	1.5829	0.8355	0.5456	0.9094	1.83	0.5943	0.6592	1.0222	0.886	0.7762	1.1074	0.8926	0.8458	0.5103	0.8058	0.5088	0.6637	0.6408	0.7454	0.849		138.006	0.8214	0.76	0.8731	0.9138	0.7569	0.5605	0.5332	0.5836	0.8918	0.8423	0.4891
		140.006	0.6446	1.8906	1.067	2.1365	0.6377	0.7031	1.9322	1.2342	0.5967	0.6834	0.6025	0.7701	0.8337	0.8179	1.5828	0.8281	0.5461	0.9062	1.8467	0.5962	0.6571	1.0124	0.8839	0.7732	1.0937	0.8849	0.8445	0.5085	0.7941	0.5087	0.6555	0.6382	0.7434	0.8473		140.006	0.7836	0.7278	0.8278	0.8612	0.7236	0.5362	0.5112	0.5586	0.8452	0.8011	0.4695
		142.006	0.6275	1.8443	1.0437	2.0916	0.6187	0.6807	1.8882	1.201	0.5759	0.6643	0.5872	0.7459	0.806	0.7905	1.5402	0.8034	0.5347	0.8769	1.8068	0.5843	0.6407	0.9768	0.8565	0.7495	1.0569	0.8577	0.822	0.4952	0.7634	0.4951	0.6342	0.6172	0.7222	0.8264		142.006	0.7871	0.7307	0.8281	0.853	0.7247	0.537	0.5124	0.5615	0.843	0.8038	0.472
		144.006	0.6235	1.8436	1.0401	2.0831	0.6135	0.671	1.8734	1.1982	0.57	0.6581	0.5809	0.7389	0.7964	0.7792	1.5299	0.7904	0.5297	0.8596	1.7987	0.577	0.6301	0.9549	0.8427	0.737	1.0354	0.8429	0.8089	0.4917	0.7509	0.4876	0.6237	0.6092	0.7131	0.8165		144.006	0.7433	0.6948	0.7816	0.8028	0.6902	0.5094	0.4876	0.5344	0.8002	0.7642	0.4506
		146.006	0.6146	1.8169	1.0281	2.0688	0.6035	0.6561	1.8535	1.1822	0.5562	0.6457	0.5732	0.724	0.782	0.7625	1.5065	0.7742	0.5259	0.8441	1.7827	0.5709	0.62	0.9312	0.8264	0.722	1.0067	0.8249	0.7947	0.4852	0.7312	0.4809	0.6098	0.5971	0.7005	0.8022		146.006	0.7499	0.7013	0.7857	0.8046	0.6967	0.5172	0.492	0.5422	0.8023	0.7706	0.4537
		148.006	0.6119	1.8031	1.0274	2.0696	0.5979	0.6493	1.8572	1.1783	0.5527	0.6427	0.5708	0.718	0.7754	0.7539	1.4907	0.7679	0.5255	0.8338	1.7781	0.5707	0.6167	0.9155	0.8202	0.7154	0.9892	0.818	0.7909	0.4856	0.7223	0.479	0.6028	0.5909	0.6967	0.7996		148.006	0.7414	0.6928	0.7733	0.7891	0.6876	0.5103	0.4879	0.5355	0.7919	0.7631	0.4512
		150.006	0.6131	1.8028	1.031	2.0804	0.5966	0.6443	1.8601	1.1789	0.5471	0.6403	0.5708	0.7154	0.7712	0.7514	1.4897	0.7626	0.5248	0.8255	1.7821	0.5699	0.6146	0.906	0.815	0.7129	0.9771	0.8116	0.7863	0.4839	0.7141	0.4768	0.5981	0.5871	0.6956	0.7953		150.006	0.7376	0.6918	0.767	0.7804	0.6847	0.5079	0.4852	0.5331	0.7852	0.7594	0.4495
		152.006	0.5939	1.7571	1.0038	2.0293	0.5775	0.6218	1.8061	1.1462	0.525	0.6204	0.5512	0.6916	0.7453	0.7236	1.4437	0.737	0.5105	0.7986	1.7448	0.5548	0.5972	0.8715	0.7893	0.6877	0.9397	0.7849	0.7629	0.4696	0.684	0.4641	0.5768	0.565	0.6731	0.7704		152.006	0.7214	0.6762	0.7503	0.7582	0.6708	0.4951	0.475	0.5231	0.7652	0.7426	0.4405
		154.006	0.6075	1.802	1.0305	2.0892	0.5895	0.6319	1.8456	1.1685	0.532	0.6324	0.5633	0.7041	0.7567	0.7373	1.478	0.7483	0.5221	0.8077	1.7869	0.5665	0.6073	0.8813	0.7992	0.699	0.9491	0.7965	0.7748	0.4803	0.6916	0.4735	0.5836	0.5756	0.686	0.7821		154.006	0.7105	0.6681	0.7359	0.7452	0.6613	0.489	0.4687	0.5161	0.7522	0.7323	0.4332
		156.006	0.5897	1.7444	1.0014	2.0367	0.5702	0.6091	1.8006	1.1335	0.5151	0.6119	0.5484	0.6807	0.7339	0.7108	1.4272	0.7233	0.5096	0.7805	1.7404	0.5513	0.5908	0.8485	0.7747	0.6773	0.9122	0.7726	0.7512	0.4664	0.6659	0.4589	0.5649	0.5565	0.6655	0.7581		156.006	0.6962	0.6532	0.7219	0.7254	0.6461	0.4786	0.4572	0.5064	0.734	0.7155	0.4265
		158.006	0.6042	1.7913	1.0269	2.1002	0.5822	0.6204	1.846	1.1585	0.5242	0.624	0.5597	0.6936	0.746	0.7246	1.451	0.7361	0.5224	0.7908	1.785	0.5639	0.6012	0.8588	0.7869	0.6873	0.9207	0.7856	0.7652	0.4783	0.6762	0.4684	0.5729	0.5634	0.6781	0.7714		158.006	0.6901	0.6483	0.7169	0.7191	0.6437	0.4736	0.4522	0.5019	0.7271	0.71	0.423
		160.006	0.5932	1.7733	1.0127	2.0615	0.5729	0.6048	1.8037	1.1357	0.5099	0.6122	0.5493	0.6787	0.7294	0.7048	1.4298	0.7179	0.51	0.77	1.7595	0.5531	0.5885	0.8368	0.7676	0.6722	0.8946	0.7673	0.7472	0.4679	0.6588	0.4579	0.5578	0.549	0.6634	0.7538		160.006	0.6881	0.6473	0.7114	0.7154	0.6402	0.4706	0.4511	0.5014	0.724	0.7092	0.4216
		162.007	0.5795	1.7312	0.9888	2.0242	0.5577	0.5866	1.7636	1.1066	0.4974	0.5972	0.5365	0.6592	0.7097	0.6848	1.3956	0.6981	0.5	0.7486	1.7281	0.5419	0.5768	0.8115	0.7479	0.6553	0.8656	0.7488	0.7308	0.4571	0.6383	0.4492	0.541	0.5375	0.6464	0.7353		162.007	0.6811	0.6395	0.7031	0.7035	0.632	0.4646	0.4442	0.4943	0.7113	0.6987	0.4172
		164.007	0.5908	1.7639	1.0089	2.0697	0.5653	0.5952	1.8035	1.1257	0.5021	0.6057	0.5462	0.67	0.7201	0.6961	1.4168	0.7069	0.5095	0.7567	1.7635	0.552	0.5864	0.8183	0.7574	0.6639	0.871	0.7595	0.7419	0.4652	0.6438	0.4548	0.548	0.5431	0.6578	0.7445		164.007	0.6786	0.6388	0.7008	0.7008	0.6321	0.4654	0.4437	0.4957	0.7105	0.701	0.417
		166.007	0.583	1.7479	0.997	2.0525	0.5566	0.5843	1.7818	1.1114	0.4932	0.5989	0.5391	0.6597	0.7105	0.6833	1.3973	0.6958	0.5039	0.7426	1.7488	0.5467	0.5788	0.8038	0.7448	0.6554	0.8536	0.7484	0.732	0.4596	0.6323	0.4504	0.5374	0.5334	0.6491	0.7337		166.007	0.6564	0.617	0.6795	0.6791	0.6116	0.4485	0.4303	0.4786	0.6849	0.6771	0.4037
		168.007	0.5864	1.7453	1.0037	2.0699	0.5573	0.5841	1.7999	1.1128	0.4928	0.5992	0.5415	0.6599	0.7095	0.6858	1.3947	0.6968	0.5078	0.7419	1.7562	0.549	0.5806	0.8011	0.7457	0.6543	0.8494	0.7494	0.732	0.4619	0.63	0.4519	0.5374	0.5328	0.6507	0.7329		168.007	0.659	0.6203	0.6795	0.679	0.6107	0.4488	0.4302	0.4806	0.6842	0.6779	0.4061
		170.007	0.5806	1.7424	0.992	2.0511	0.552	0.5767	1.78	1.1036	0.4836	0.5922	0.536	0.652	0.6998	0.6738	1.3814	0.6863	0.4998	0.7283	1.7445	0.5432	0.5738	0.7887	0.7349	0.6463	0.8316	0.741	0.7228	0.4561	0.6197	0.4473	0.5283	0.5252	0.6421	0.7242		170.007	0.6462	0.6099	0.6667	0.6662	0.6004	0.4423	0.4242	0.4725	0.6708	0.6669	0.3988
		172.007	0.5779	1.7268	0.9871	2.0448	0.5464	0.5673	1.7708	1.0893	0.4788	0.5867	0.5316	0.6448	0.6918	0.6646	1.3656	0.677	0.4967	0.7191	1.73	0.539	0.5688	0.7755	0.7242	0.6386	0.8145	0.7329	0.7149	0.4516	0.6127	0.4423	0.5219	0.519	0.634	0.7127		172.007	0.6352	0.6004	0.6564	0.6539	0.592	0.4334	0.4167	0.4648	0.6613	0.6578	0.3934
		174.007	0.5657	1.699	0.9715	2.013	0.5345	0.5557	1.7442	1.0699	0.468	0.5753	0.5227	0.6307	0.6776	0.6504	1.3436	0.6641	0.4892	0.7033	1.7076	0.5305	0.558	0.7574	0.7108	0.6255	0.7949	0.7175	0.7018	0.4435	0.5962	0.4339	0.5102	0.507	0.6218	0.6964		174.007	0.6293	0.5974	0.6515	0.6486	0.5891	0.4312	0.4136	0.4605	0.6529	0.6512	0.3909
		176.007	0.5545	1.6612	0.9492	1.9729	0.5205	0.5401	1.7131	1.0446	0.4546	0.5619	0.5112	0.6148	0.6612	0.6325	1.3101	0.6454	0.4804	0.6849	1.6778	0.5187	0.5465	0.7378	0.6922	0.6109	0.7719	0.7031	0.6869	0.4318	0.5795	0.4248	0.497	0.4946	0.6065	0.68		176.007	0.6344	0.6014	0.6542	0.6504	0.5909	0.4347	0.4174	0.4659	0.6559	0.6549	0.3951
		178.007	0.5604	1.6847	0.9623	1.9986	0.526	0.5439	1.7319	1.053	0.457	0.5683	0.5172	0.6195	0.6673	0.6388	1.3233	0.6513	0.484	0.6882	1.6944	0.5237	0.5516	0.7411	0.6983	0.6166	0.7717	0.7075	0.6906	0.4374	0.5841	0.4279	0.5003	0.4972	0.6124	0.6842		178.007	0.6162	0.5844	0.6361	0.6295	0.5768	0.4226	0.4069	0.4515	0.6366	0.6356	0.381
		180.007	0.5731	1.712	0.9862	2.045	0.5339	0.5539	1.7774	1.0739	0.4671	0.5798	0.5282	0.6309	0.6803	0.652	1.346	0.6633	0.4953	0.7	1.7365	0.536	0.5624	0.753	0.71	0.6283	0.7842	0.7223	0.7037	0.4467	0.5933	0.4368	0.5089	0.508	0.6255	0.6962		180.007	0.6176	0.5861	0.6385	0.6333	0.579	0.4245	0.4077	0.453	0.6382	0.639	0.3845
		182.007	0.5716	1.7186	0.9832	2.0422	0.5333	0.5497	1.7718	1.0681	0.4615	0.578	0.5258	0.6287	0.6757	0.6477	1.343	0.6576	0.493	0.6956	1.7311	0.5342	0.5611	0.7486	0.7057	0.6245	0.7763	0.7194	0.7024	0.4424	0.5885	0.434	0.5062	0.5016	0.6217	0.6925		182.007	0.6181	0.5874	0.6376	0.6306	0.5788	0.4243	0.4093	0.4537	0.6379	0.6402	0.3853
		184.007	0.5634	1.6937	0.9689	2.0172	0.5235	0.541	1.7526	1.0517	0.4534	0.5703	0.5199	0.6178	0.666	0.6386	1.3237	0.6489	0.4881	0.683	1.7147	0.5279	0.5527	0.7362	0.6962	0.6162	0.7591	0.7085	0.6904	0.4363	0.5766	0.4287	0.4963	0.4935	0.6108	0.6794		184.007	0.6162	0.5892	0.6371	0.6302	0.5789	0.4246	0.4075	0.4518	0.6352	0.6378	0.3863
		186.008	0.5509	1.6541	0.9472	1.9726	0.5105	0.5262	1.7109	1.0238	0.4416	0.5572	0.5071	0.6036	0.6496	0.6206	1.2888	0.6305	0.4756	0.6644	1.6777	0.5154	0.5404	0.716	0.6779	0.5998	0.7362	0.6906	0.6736	0.4264	0.5614	0.4178	0.4832	0.4821	0.595	0.6617		186.008	0.5995	0.5721	0.6167	0.6089	0.5626	0.4134	0.398	0.4397	0.6159	0.6182	0.3766
		188.008	0.5673	1.6932	0.9745	2.0285	0.5233	0.5404	1.7634	1.0499	0.4527	0.5721	0.5215	0.6183	0.6667	0.6376	1.3217	0.6457	0.4892	0.679	1.7258	0.53	0.5528	0.7328	0.6949	0.6161	0.7504	0.7095	0.6895	0.4381	0.5768	0.4284	0.4961	0.4933	0.6118	0.6779		188.008	0.616	0.5909	0.6349	0.6273	0.5802	0.4246	0.4104	0.4528	0.632	0.6358	0.3876
		190.008	0.5404	1.6238	0.9278	1.9363	0.4986	0.5132	1.679	0.999	0.4297	0.5451	0.4981	0.5866	0.6327	0.6049	1.2641	0.6145	0.4662	0.6466	1.6505	0.5059	0.528	0.6969	0.662	0.5841	0.7108	0.6755	0.6569	0.416	0.547	0.4084	0.4703	0.4683	0.5786	0.6439		190.008	0.6054	0.5805	0.6242	0.6154	0.5713	0.4203	0.4043	0.4448	0.6225	0.6242	0.3791
		192.008	0.5482	1.6462	0.9427	1.9702	0.5053	0.5183	1.7093	1.0122	0.4321	0.5534	0.5038	0.5953	0.6415	0.6131	1.2813	0.6237	0.4736	0.6537	1.678	0.514	0.5354	0.7055	0.6702	0.5925	0.7175	0.6853	0.6662	0.4213	0.5518	0.4153	0.4748	0.4754	0.5872	0.6505		192.008	0.5973	0.5725	0.6157	0.6065	0.5655	0.4131	0.3986	0.437	0.6111	0.6139	0.3745
		194.008	0.5461	1.6364	0.9391	1.9638	0.5014	0.5145	1.7001	1.0047	0.4286	0.5506	0.5012	0.5916	0.6379	0.6082	1.2711	0.6194	0.4713	0.6483	1.6708	0.5126	0.5328	0.6994	0.6657	0.5896	0.709	0.6806	0.6606	0.4188	0.5481	0.4113	0.4713	0.4707	0.5835	0.647		194.008	0.5935	0.5718	0.6116	0.6015	0.5637	0.413	0.3998	0.4368	0.6081	0.6104	0.3734
		196.008	0.5507	1.6498	0.9472	1.9853	0.5051	0.5187	1.7212	1.0121	0.4343	0.5557	0.5087	0.5958	0.6427	0.6134	1.2791	0.6223	0.475	0.6503	1.6873	0.5168	0.537	0.7035	0.67	0.5907	0.7114	0.6865	0.6654	0.4225	0.5511	0.4148	0.4747	0.4738	0.5865	0.6502		196.008	0.5754	0.5546	0.5926	0.581	0.5454	0.3993	0.3857	0.4213	0.5894	0.5907	0.3617
		198.008	0.5575	1.6774	0.9573	2.0098	0.5112	0.523	1.7344	1.0196	0.4372	0.562	0.5137	0.6002	0.6479	0.6184	1.2957	0.6292	0.4821	0.6577	1.7135	0.5235	0.5432	0.7099	0.6765	0.5975	0.7154	0.6942	0.672	0.4262	0.5565	0.4192	0.4771	0.4781	0.5937	0.6553		198.008	0.5818	0.5623	0.6009	0.5888	0.554	0.4059	0.3918	0.4261	0.5954	0.5964	0.3665
		200.008	0.5594	1.6766	0.9612	2.0171	0.5109	0.5239	1.7449	1.019	0.437	0.5642	0.5143	0.6034	0.6509	0.621	1.2968	0.6297	0.483	0.6593	1.7131	0.5248	0.5437	0.7082	0.6783	0.5985	0.7145	0.6946	0.6712	0.4266	0.5571	0.4195	0.4771	0.4775	0.5937	0.6555		200.008	0.5904	0.5707	0.6075	0.5958	0.5618	0.4108	0.3969	0.4324	0.6049	0.6061	0.3704
		202.008	0.5452	1.6324	0.9339	1.958	0.4971	0.5085	1.6971	0.9881	0.4245	0.5497	0.5009	0.5856	0.6324	0.6027	1.2622	0.6114	0.4708	0.6398	1.6677	0.5113	0.5291	0.6892	0.6595	0.5813	0.691	0.6764	0.6531	0.4157	0.5415	0.407	0.4647	0.4645	0.5765	0.6372		202.008	0.5711	0.5537	0.5884	0.5753	0.5426	0.3998	0.3868	0.4191	0.5855	0.5858	0.3593
		204.008	0.5552	1.6624	0.9521	2.01	0.5076	0.5179	1.7337	1.0051	0.4334	0.5596	0.5116	0.5963	0.6446	0.6142	1.286	0.6223	0.4804	0.6526	1.7056	0.5227	0.5403	0.7025	0.6722	0.5912	0.7011	0.6896	0.6647	0.4239	0.5509	0.4163	0.4719	0.4739	0.5866	0.6466		204.008	0.5829	0.5647	0.5981	0.5867	0.5559	0.4076	0.3953	0.4272	0.5937	0.5929	0.369
		206.008	0.5403	1.6199	0.9241	1.9488	0.491	0.5017	1.6805	0.9742	0.4198	0.5426	0.4958	0.578	0.6235	0.5931	1.2516	0.6026	0.4665	0.6308	1.6521	0.5078	0.5244	0.6798	0.6511	0.5722	0.6787	0.6687	0.6431	0.4094	0.5336	0.4024	0.4571	0.4582	0.5669	0.6265		206.008	0.5674	0.5499	0.5823	0.5711	0.5404	0.3968	0.3845	0.4151	0.5778	0.578	0.3574
		208.008	0.5372	1.6063	0.919	1.94	0.4875	0.4978	1.6723	0.9655	0.4152	0.5393	0.4938	0.5738	0.6195	0.5898	1.2413	0.5983	0.4641	0.6261	1.6458	0.508	0.5217	0.6735	0.6472	0.5683	0.6692	0.666	0.6381	0.4071	0.5281	0.4011	0.4517	0.4566	0.563	0.6215		208.008	0.5642	0.5471	0.5792	0.5665	0.5377	0.3968	0.382	0.4135	0.5769	0.5756	0.3561
		210.009	0.5436	1.6336	0.9285	1.961	0.4947	0.5032	1.6893	0.9723	0.419	0.5469	0.4998	0.5799	0.6256	0.5956	1.2608	0.605	0.4709	0.633	1.6754	0.5147	0.5293	0.6815	0.6541	0.5751	0.6765	0.6752	0.6459	0.4116	0.5338	0.4062	0.4566	0.4588	0.5699	0.6289		210.009	0.5713	0.5546	0.5856	0.5719	0.5466	0.4005	0.3875	0.4178	0.5812	0.5797	0.3606
		212.009	0.5383	1.6111	0.9195	1.936	0.487	0.4976	1.6698	0.9581	0.4169	0.5398	0.4955	0.5732	0.6176	0.5878	1.2434	0.5966	0.466	0.6254	1.6544	0.5106	0.5238	0.6725	0.6471	0.5664	0.6663	0.6667	0.6383	0.4075	0.526	0.4015	0.4506	0.4545	0.5618	0.6202		212.009	0.5664	0.5514	0.5826	0.5678	0.5426	0.3981	0.385	0.4133	0.5774	0.5757	0.3568
		214.009	0.5357	1.5991	0.9143	1.9299	0.484	0.4934	1.6626	0.9477	0.4124	0.5366	0.4928	0.5684	0.614	0.5836	1.2353	0.5915	0.4631	0.6208	1.6438	0.5071	0.5196	0.6668	0.6418	0.562	0.6603	0.6634	0.6327	0.4041	0.5219	0.3983	0.4461	0.4514	0.5577	0.6133		214.009	0.5692	0.5541	0.584	0.5699	0.5454	0.3996	0.3869	0.4148	0.5783	0.5771	0.3585
		216.009	0.5373	1.6005	0.9176	1.937	0.4852	0.4944	1.6704	0.9473	0.4125	0.537	0.4944	0.5698	0.6154	0.586	1.2357	0.5936	0.4659	0.6211	1.6503	0.5107	0.5231	0.6693	0.6445	0.5631	0.6607	0.6655	0.6345	0.4051	0.5226	0.3992	0.4457	0.4521	0.5598	0.6151		216.009	0.5681	0.552	0.5838	0.5713	0.5456	0.3991	0.3867	0.412	0.5775	0.574	0.3585
		218.009	0.5415	1.6125	0.9234	1.9484	0.4882	0.4973	1.6857	0.9481	0.4154	0.5406	0.4973	0.5745	0.621	0.5905	1.2415	0.5963	0.4703	0.6267	1.667	0.5174	0.5284	0.6733	0.6492	0.5674	0.6636	0.6717	0.6405	0.4089	0.5234	0.403	0.4482	0.4547	0.565	0.6194		218.009	0.5548	0.5419	0.5709	0.5562	0.5343	0.3907	0.3785	0.4039	0.565	0.561	0.35
		220.009	0.5397	1.6036	0.9191	1.9356	0.4839	0.4948	1.6794	0.9429	0.4124	0.5377	0.4952	0.5706	0.6172	0.5854	1.2365	0.5924	0.4685	0.6223	1.6592	0.5147	0.5255	0.6677	0.6453	0.5622	0.6569	0.6683	0.634	0.4061	0.5216	0.4	0.4461	0.4522	0.5606	0.6148		220.009	0.5601	0.5478	0.5759	0.5611	0.539	0.3957	0.3845	0.4075	0.5711	0.5659	0.3537
		222.009	0.5361	1.5882	0.9144	1.9218	0.4801	0.4901	1.6674	0.933	0.4087	0.5334	0.4917	0.567	0.6122	0.5821	1.2253	0.5872	0.4658	0.6182	1.6479	0.5117	0.5236	0.6633	0.6425	0.5574	0.6517	0.6642	0.6304	0.4024	0.5169	0.3962	0.4403	0.449	0.5568	0.6098		222.009	0.5681	0.5535	0.5822	0.5691	0.5461	0.4015	0.3895	0.4116	0.5778	0.5719	0.3576
		224.009	0.5308	1.5639	0.9016	1.904	0.4731	0.4838	1.6529	0.9183	0.4039	0.5272	0.4877	0.5605	0.6042	0.5747	1.2028	0.58	0.4615	0.6085	1.6282	0.5071	0.5173	0.6533	0.6327	0.5495	0.6418	0.6559	0.6213	0.3981	0.5098	0.393	0.435	0.4416	0.5492	0.6017		224.009	0.5618	0.549	0.5758	0.5647	0.5407	0.3968	0.3847	0.4053	0.5697	0.565	0.3533
		226.009	0.5478	1.6111	0.9302	1.9674	0.4895	0.4989	1.7075	0.9452	0.4178	0.5442	0.5033	0.5783	0.6227	0.5926	1.2431	0.5975	0.4777	0.629	1.6846	0.526	0.5368	0.6747	0.653	0.5675	0.6601	0.6798	0.6393	0.4119	0.5247	0.4058	0.4465	0.4579	0.568	0.6206		226.009	0.5551	0.5423	0.5708	0.5561	0.5357	0.3929	0.3815	0.3993	0.5655	0.5594	0.3512
		228.009	0.5393	1.5831	0.917	1.9292	0.4818	0.49	1.6791	0.9272	0.4093	0.5335	0.4948	0.5673	0.6123	0.5815	1.2189	0.5873	0.4691	0.617	1.6541	0.5172	0.5259	0.6615	0.6417	0.5566	0.6461	0.6671	0.6272	0.4039	0.515	0.3995	0.4397	0.4482	0.5582	0.6069		228.009	0.5562	0.5432	0.5714	0.5566	0.5367	0.3928	0.3818	0.4013	0.5646	0.5574	0.3503
		230.009	0.5356	1.5794	0.9088	1.9205	0.4775	0.4854	1.6662	0.9211	0.4055	0.5297	0.4923	0.5639	0.6077	0.5772	1.2167	0.5833	0.4661	0.6146	1.6494	0.5169	0.5235	0.6581	0.6386	0.5532	0.6423	0.6648	0.6236	0.4013	0.5099	0.3976	0.4345	0.445	0.5539	0.6033		230.009	0.5628	0.5515	0.5789	0.564	0.5452	0.399	0.3876	0.4041	0.5716	0.5654	0.3554
		232.01	0.5387	1.5818	0.9146	1.9295	0.4804	0.4882	1.6773	0.9218	0.41	0.5327	0.4968	0.5661	0.6098	0.5787	1.2178	0.5849	0.4717	0.6181	1.6567	0.52	0.5292	0.6605	0.6415	0.5549	0.6427	0.6684	0.6263	0.404	0.5118	0.3995	0.4352	0.4482	0.5573	0.6052		232.01	0.5624	0.5506	0.578	0.5645	0.544	0.3999	0.3875	0.4026	0.5697	0.5632	0.3552
		234.01	0.5327	1.5646	0.9019	1.9055	0.4753	0.482	1.6555	0.9088	0.4044	0.5262	0.4904	0.5593	0.6017	0.5711	1.2055	0.5757	0.4654	0.6089	1.6373	0.5147	0.5234	0.6529	0.6325	0.5467	0.6334	0.6608	0.6166	0.3988	0.5043	0.395	0.4296	0.4421	0.5502	0.5962		234.01	0.5602	0.5498	0.5773	0.5634	0.5436	0.3976	0.3857	0.4011	0.5678	0.5596	0.3533
		236.01	0.5386	1.5783	0.9098	1.9292	0.478	0.4858	1.6772	0.9154	0.406	0.5303	0.4938	0.5636	0.6065	0.5754	1.2139	0.581	0.4705	0.6142	1.6503	0.5195	0.5267	0.657	0.6373	0.5505	0.6352	0.667	0.6216	0.4024	0.5085	0.3979	0.4331	0.445	0.5542	0.6005		236.01	0.5535	0.5413	0.5694	0.5564	0.5365	0.3925	0.3823	0.394	0.5608	0.5534	0.3496
		238.01	0.5358	1.571	0.9038	1.9129	0.4758	0.4839	1.6628	0.9077	0.4042	0.5276	0.493	0.5615	0.6043	0.5724	1.2098	0.5778	0.4682	0.611	1.6451	0.5203	0.5273	0.6537	0.6354	0.5475	0.6337	0.6658	0.6183	0.4	0.5036	0.3961	0.429	0.4412	0.5515	0.5966		238.01	0.5537	0.5445	0.5703	0.5579	0.5387	0.3948	0.3817	0.3936	0.5629	0.5548	0.3499
		240.01	0.5273	1.5477	0.8902	1.8829	0.4691	0.4743	1.6316	0.8893	0.3968	0.5182	0.4834	0.553	0.5923	0.5612	1.1949	0.5652	0.4592	0.5993	1.6184	0.5113	0.5169	0.6412	0.623	0.5372	0.6187	0.6522	0.6048	0.394	0.4942	0.3887	0.4211	0.4322	0.5418	0.5848		240.01	0.5628	0.5527	0.5798	0.5636	0.5463	0.3991	0.3865	0.398	0.57	0.5615	0.3543
		242.01	0.5284	1.5506	0.8892	1.8898	0.4687	0.4749	1.6359	0.8884	0.3974	0.5194	0.4862	0.5513	0.5931	0.5626	1.1948	0.567	0.4612	0.602	1.6262	0.5146	0.5199	0.6435	0.6252	0.5384	0.6211	0.657	0.6071	0.394	0.4934	0.3904	0.4215	0.4334	0.5437	0.5859		242.01	0.5568	0.5461	0.5719	0.5578	0.5403	0.3964	0.3852	0.3944	0.5635	0.5541	0.3497
		244.01	0.5314	1.5677	0.8931	1.899	0.4722	0.4766	1.6435	0.892	0.3988	0.5216	0.4888	0.5553	0.5955	0.5652	1.2075	0.5687	0.4626	0.6046	1.6377	0.5189	0.5241	0.6467	0.6298	0.5411	0.6218	0.662	0.6105	0.3959	0.4949	0.3918	0.4213	0.4332	0.5466	0.5883		244.01	0.5582	0.5471	0.574	0.5601	0.5427	0.3981	0.3869	0.3935	0.5651	0.5561	0.3506
		246.01	0.5447	1.5985	0.9112	1.9312	0.4827	0.4866	1.6709	0.9094	0.4089	0.5321	0.4985	0.5662	0.608	0.5757	1.2359	0.5791	0.4723	0.6163	1.6693	0.5297	0.5343	0.659	0.6395	0.5511	0.6313	0.6738	0.6209	0.4052	0.5043	0.4002	0.4304	0.4419	0.5575	0.5979		246.01	0.5495	0.5399	0.5645	0.5532	0.5358	0.3916	0.3804	0.3855	0.5565	0.5472	0.3457
		248.01	0.5368	1.5839	0.9013	1.9186	0.4771	0.4798	1.6551	0.8948	0.4016	0.5249	0.493	0.5598	0.6006	0.5692	1.2217	0.5714	0.4666	0.6083	1.6503	0.5251	0.5279	0.6503	0.6318	0.543	0.6226	0.6656	0.6116	0.3991	0.4976	0.3952	0.4239	0.4345	0.5515	0.5898		248.01	0.5418	0.5322	0.558	0.5442	0.5276	0.3869	0.3742	0.3799	0.5475	0.5377	0.3403
		250.01	0.5463	1.6235	0.9147	1.9535	0.4868	0.4872	1.6767	0.9084	0.4091	0.5349	0.5023	0.5692	0.6101	0.5779	1.2524	0.5808	0.4746	0.6202	1.6884	0.5361	0.5391	0.6643	0.6442	0.5532	0.6337	0.679	0.6235	0.4062	0.5034	0.4026	0.431	0.444	0.5614	0.6006		250.01	0.5472	0.5371	0.5599	0.5493	0.5315	0.3888	0.3779	0.3808	0.5511	0.5416	0.343
		252.01	0.5284	1.5644	0.8795	1.8772	0.4689	0.4704	1.6114	0.8742	0.3936	0.5143	0.4831	0.5477	0.5863	0.5563	1.2101	0.5573	0.4566	0.5972	1.623	0.5166	0.5184	0.6383	0.6198	0.5324	0.6075	0.6539	0.5987	0.3915	0.4839	0.3876	0.4139	0.4255	0.5399	0.5766		252.01	0.5536	0.5434	0.567	0.5553	0.5389	0.3951	0.3836	0.386	0.5569	0.5487	0.3466
		254.01	0.5316	1.5812	0.8865	1.8909	0.4722	0.4721	1.6195	0.8752	0.3945	0.5167	0.4856	0.5516	0.5906	0.5597	1.2159	0.5614	0.4607	0.6014	1.6376	0.5219	0.5239	0.6429	0.6239	0.5364	0.6106	0.6604	0.6023	0.3941	0.4849	0.3899	0.4156	0.4275	0.5448	0.5802		254.01	0.5442	0.5367	0.5595	0.5479	0.5311	0.3874	0.377	0.3778	0.5506	0.5399	0.3424
		256.01	0.5406	1.598	0.899	1.9247	0.4781	0.4776	1.6496	0.8859	0.4027	0.5243	0.4957	0.5593	0.5984	0.5674	1.2312	0.5686	0.4693	0.6108	1.6604	0.5319	0.5321	0.6524	0.6323	0.5436	0.6187	0.6717	0.6113	0.402	0.4923	0.3954	0.4218	0.4333	0.5525	0.5868		256.01	0.5456	0.5359	0.5584	0.5477	0.5305	0.3889	0.3777	0.3784	0.5499	0.5409	0.341
		258.011	0.53	1.5662	0.8768	1.879	0.4682	0.4677	1.6041	0.8661	0.3937	0.5126	0.4839	0.5474	0.5851	0.554	1.2123	0.5558	0.4582	0.5981	1.6267	0.5206	0.5209	0.6378	0.6194	0.5304	0.6037	0.657	0.5975	0.3916	0.4788	0.3871	0.4114	0.4228	0.5399	0.5733		258.011	0.5418	0.5336	0.5576	0.5457	0.5284	0.3874	0.3758	0.3754	0.5476	0.5371	0.3413
		260.011	0.5417	1.6087	0.8987	1.926	0.4795	0.4791	1.6465	0.8814	0.4016	0.5261	0.4966	0.5614	0.5992	0.5668	1.2429	0.5696	0.4696	0.6126	1.6699	0.5359	0.535	0.6531	0.6336	0.5451	0.6177	0.6753	0.6122	0.4036	0.489	0.398	0.4203	0.4328	0.5546	0.5856		260.011	0.5284	0.5189	0.5434	0.5324	0.5163	0.3765	0.3642	0.3648	0.5331	0.5232	0.3303
		262.011	0.5309	1.5693	0.8787	1.8798	0.4698	0.4671	1.6106	0.8608	0.3927	0.5138	0.4839	0.5479	0.5853	0.5532	1.2152	0.5548	0.4595	0.5964	1.6266	0.5238	0.5225	0.6377	0.6197	0.5316	0.6016	0.6599	0.5954	0.3932	0.4777	0.3881	0.4117	0.4217	0.5411	0.5722		262.011	0.536	0.5272	0.5514	0.5405	0.5243	0.3832	0.3706	0.371	0.5404	0.5293	0.3348
		264.011	0.5294	1.5704	0.8732	1.877	0.4677	0.4666	1.6059	0.8558	0.3915	0.5123	0.4836	0.5478	0.5836	0.5523	1.2118	0.5538	0.4584	0.5963	1.629	0.5244	0.5224	0.6369	0.6193	0.5301	0.5981	0.6607	0.5957	0.391	0.4742	0.3869	0.4091	0.4201	0.5403	0.5699		264.011	0.5333	0.5234	0.5484	0.5344	0.5194	0.3805	0.3686	0.3668	0.537	0.5262	0.3324
		266.011	0.5406	1.6038	0.8901	1.9103	0.4772	0.4746	1.6344	0.868	0.398	0.5212	0.4912	0.5566	0.5938	0.562	1.2399	0.5625	0.4653	0.6064	1.655	0.5333	0.5322	0.6475	0.6287	0.5382	0.6085	0.6723	0.6054	0.399	0.4818	0.3933	0.4166	0.4269	0.5515	0.5783		266.011	0.537	0.5287	0.552	0.5413	0.5249	0.3821	0.3713	0.3685	0.5414	0.5293	0.3366
		268.011	0.5226	1.5442	0.8571	1.8418	0.4609	0.4563	1.5759	0.8358	0.3858	0.5013	0.4756	0.5361	0.5705	0.5397	1.1923	0.5404	0.4504	0.5843	1.5904	0.5163	0.5136	0.6253	0.6052	0.5185	0.5861	0.6466	0.5815	0.385	0.4639	0.3797	0.4015	0.4107	0.5296	0.5552		268.011	0.5367	0.5265	0.5507	0.5391	0.5233	0.3834	0.3709	0.3674	0.5408	0.5302	0.3358
		270.011	0.5257	1.5632	0.8657	1.8571	0.4646	0.4614	1.5841	0.8384	0.3865	0.5061	0.48	0.5411	0.576	0.5469	1.207	0.546	0.454	0.5901	1.6129	0.5227	0.5198	0.6311	0.6111	0.524	0.5905	0.6561	0.5886	0.3887	0.465	0.3847	0.4032	0.4141	0.5353	0.5602		270.011	0.5375	0.5274	0.5499	0.5409	0.5238	0.3842	0.3716	0.3682	0.5395	0.5291	0.3354
		272.011	0.5393	1.5991	0.8854	1.9042	0.4754	0.472	1.6236	0.8563	0.3954	0.5175	0.4923	0.5556	0.5892	0.5583	1.2379	0.559	0.4657	0.605	1.6547	0.5363	0.533	0.6459	0.6255	0.5369	0.6046	0.6721	0.6017	0.3975	0.4768	0.3935	0.4133	0.4252	0.5489	0.573		272.011	0.5518	0.5437	0.568	0.5568	0.5393	0.3956	0.383	0.3776	0.5564	0.5446	0.3455
		274.011	0.5272	1.5508	0.8633	1.8455	0.4626	0.4598	1.5847	0.8321	0.3863	0.503	0.4804	0.5406	0.5745	0.5434	1.2007	0.5437	0.4544	0.5881	1.6003	0.5229	0.5188	0.6273	0.6095	0.522	0.5854	0.6547	0.5851	0.388	0.4639	0.3828	0.4026	0.4115	0.5335	0.5561		274.011	0.5388	0.5303	0.5559	0.5443	0.5266	0.385	0.374	0.3675	0.5417	0.5308	0.3358
		276.011	0.5284	1.5592	0.8619	1.8508	0.4646	0.4605	1.5826	0.8314	0.3861	0.5044	0.4801	0.5404	0.5737	0.5431	1.2068	0.5422	0.4536	0.5899	1.6064	0.5244	0.5198	0.6306	0.6099	0.5219	0.5865	0.6575	0.5861	0.3871	0.4627	0.3825	0.4024	0.4116	0.5346	0.5557		276.011	0.5357	0.5277	0.5529	0.5419	0.5235	0.3838	0.3729	0.366	0.5388	0.5268	0.3357
		278.011	0.5325	1.5682	0.8675	1.8619	0.4664	0.4625	1.5947	0.8337	0.3876	0.5063	0.485	0.5439	0.578	0.5479	1.2119	0.547	0.4575	0.5932	1.6178	0.5292	0.524	0.6342	0.6137	0.5255	0.5882	0.6627	0.5898	0.3899	0.4636	0.3861	0.4047	0.4137	0.5391	0.5602		278.011	0.5553	0.5455	0.5713	0.5565	0.5427	0.3985	0.3859	0.378	0.5593	0.5461	0.3457
[truncated: 121 more rows]
[truncated: 157 more columns]

[truncated: 3 more sheets: Supplementary Figure 9, Supplementary Figure 10, Supplementary Figure 12]
